# Supplementary material for: Targeted transcriptome analysis using synthetic long read sequencing uncovers isoform reprograming in the progression of colon cancer
Source: Commun Biol. 2021 Apr 27;4:506. doi: 10.1038/s42003-021-02024-1 (PMC8079361; doi:10.1038/s42003-021-02024-1)
Supplement: Supplementary file 4 — Supplementary Data 1 [file 42003_2021_2024_MOESM4_ESM.xlsx]

## Sheet: S1A
Supplementary Data 1: Sequencing error of LoopSeq and Illumina on ERCC sample
(Supporting Figure 1)
Position	ERCC-00002	LoopSeq			Illumina
		Substitution	Insertion	Deletion	Substitution	Insertion	Deletion
1	T	0	0	0	1	0	0
2	C	0	0	0	0	0	0
3	C	0	0	0	1	0	0
4	A	2	0	0	0	0	0
5	G	3	0	0	0	0	0
6	A	1	0	0	3	0	0
7	T	2	0	0	0	0	0
8	T	1	0	0	1	0	0
9	A	0	0	2	3	0	0
10	C	0	0	1	0	0	0
11	T	0	2	1	1	0	0
12	T	0	0	1	1	0	0
13	C	0	0	1	0	0	0
14	C	1	0	3	0	0	0
15	A	4	0	0	1	0	0
16	T	0	9	1	0	0	0
17	T	0	0	0	0	0	0
18	T	0	0	1	0	0	0
19	C	0	0	0	2	0	0
20	C	0	0	0	0	0	0
21	G	0	0	0	1	0	0
22	C	0	0	0	0	0	0
23	C	0	0	0	2	0	0
24	C	0	0	0	1	0	0
25	A	0	0	0	2	0	0
26	A	4	0	0	0	0	0
27	G	1	0	0	0	0	0
28	C	3	0	0	0	0	0
29	T	1	0	0	3	0	0
30	G	2	0	1	0	0	0
31	C	0	0	1	0	0	0
32	T	0	0	0	0	0	0
33	C	1	0	2	0	0	0
34	A	2	0	3	1	0	0
35	C	0	0	0	2	0	0
36	A	1	0	0	1	0	0
37	G	0	0	1	2	0	0
38	T	0	0	0	1	0	0
39	A	0	0	0	1	0	0
40	T	0	0	0	0	0	0
41	A	1	0	2	1	0	0
42	C	4	0	0	3	0	0
43	G	0	0	0	2	0	0
44	G	2	0	1	0	3	1
45	G	1	0	0	1	0	0
46	C	0	0	0	2	0	0
47	G	0	0	0	0	0	0
48	T	0	0	0	1	0	0
49	C	2	0	0	0	0	0
50	G	0	0	0	0	0	0
51	G	0	0	1	0	0	0
52	C	0	0	0	0	0	0
53	A	0	0	1	0	0	0
54	T	0	0	0	0	0	0
55	C	0	0	0	1	0	0
56	C	1	0	1	0	0	0
57	A	1	0	0	2	0	0
58	G	1	0	0	1	0	0
59	A	0	0	1	1	0	0
60	C	1	0	0	0	0	0
61	C	2	0	0	0	0	0
62	G	1	0	1	0	0	0
63	T	0	0	2	3	0	0
64	C	0	0	2	0	0	0
65	G	0	0	0	1	0	0
66	G	0	0	0	2	0	0
67	C	0	0	0	2	0	0
68	T	0	0	0	0	0	0
69	G	0	0	0	0	0	0
70	A	2	0	0	2	0	0
71	T	0	0	0	0	0	0
72	C	1	0	1	0	0	0
73	G	0	0	0	1	0	0
74	T	0	0	1	1	0	0
75	G	0	0	1	0	0	0
76	G	5	0	0	0	0	0
77	T	0	0	0	0	5	2
78	T	0	8	1	2	0	1
79	T	0	0	0	0	0	0
80	T	1	0	1	1	0	0
81	A	2	0	0	0	0	0
82	C	1	0	0	1	0	0
83	T	0	0	0	1	0	0
84	A	2	0	0	0	0	0
85	G	0	0	1	0	0	0
86	G	0	0	2	0	0	0
87	C	1	0	0	2	0	0
88	T	0	0	0	1	0	0
89	A	1	0	0	3	0	0
90	G	0	0	0	0	0	0
91	A	1	0	2	1	0	0
92	C	0	0	0	2	0	0
93	T	0	0	0	2	0	0
94	A	0	0	0	1	0	0
95	G	0	0	0	0	0	0
96	C	0	0	0	0	0	0
97	G	0	0	0	2	0	0
98	T	1	0	1	0	0	0
99	A	1	0	0	0	0	0
100	C	0	0	0	1	0	0
101	G	0	0	1	3	0	0
102	A	0	0	0	2	0	0
103	G	0	0	0	0	0	0
104	C	1	0	3	1	0	0
105	A	2	0	3	2	0	0
106	C	1	0	0	0	0	0
107	T	0	0	1	1	0	0
108	A	3	0	1	2	0	0
109	T	1	0	0	0	0	0
110	G	1	0	0	1	0	0
111	G	1	0	0	0	0	0
112	T	0	0	0	3	0	0
113	C	1	0	0	1	0	0
114	A	2	0	0	0	0	0
115	G	0	0	0	1	0	0
116	T	1	0	0	0	0	0
117	A	0	0	1	2	0	0
118	A	1	0	1	1	0	0
119	T	2	0	0	0	0	0
120	T	2	0	0	2	0	0
121	C	0	0	0	2	0	0
122	C	1	0	0	0	0	0
123	T	2	0	0	0	0	0
124	G	1	0	1	0	0	0
125	G	1	0	0	0	0	1
126	A	1	0	1	2	0	0
127	G	0	0	0	0	0	0
128	G	3	0	0	0	0	0
129	A	3	0	1	1	0	0
130	A	0	0	0	0	0	0
131	T	0	0	0	2	0	0
132	A	0	0	1	4	0	0
133	G	2	0	0	1	0	0
134	G	0	0	0	0	0	0
135	T	2	0	0	0	0	0
136	A	0	0	1	1	0	0
137	C	2	0	0	1	0	0
138	C	0	0	0	0	0	0
139	A	1	0	0	0	0	0
140	A	7	0	2	0	0	0
141	G	10	0	5	1	0	1
142	A	0	0	1	0	0	0
143	A	0	315	2	0	0	2
144	A	1	0	14	0	6	3
145	A	0	0	0	0	27	2
146	A	1	0	1	1	0	0
147	A	0	0	0	0	0	0
148	A	0	0	0	1	0	0
149	C	0	14	2	0	0	0
150	G	5	0	1	0	0	0
151	A	0	0	1	3	0	0
152	A	0	0	1	3	0	0
153	C	1	0	0	0	0	0
154	C	0	4	0	0	0	0
155	T	0	0	0	1	0	2
156	T	0	0	0	1	0	2
157	T	0	0	0	2	0	0
158	G	3	0	2	0	0	0
159	G	0	0	0	0	0	0
160	G	0	0	1	0	0	0
161	T	0	0	0	2	0	0
162	T	0	0	0	0	0	0
163	C	0	0	0	2	0	1
164	C	0	0	0	0	0	0
165	A	2	0	1	0	0	0
166	G	1	0	1	0	0	0
167	A	0	0	0	2	0	0
168	G	1	0	0	1	0	0
169	C	2	0	0	0	0	0
170	T	0	0	0	1	0	0
171	G	0	0	1	0	0	0
172	T	0	0	0	1	0	0
173	A	0	0	0	0	0	0
174	C	2	0	0	1	0	0
175	G	1	0	0	2	0	0
176	G	0	0	0	0	0	0
177	T	1	0	0	0	0	0
178	C	0	0	0	2	0	0
179	G	1	0	1	0	0	0
180	C	1	0	0	2	0	0
181	A	0	0	1	0	0	0
182	C	0	0	0	0	0	0
183	T	0	0	0	0	0	0
184	G	0	0	0	1	0	0
185	A	0	0	0	3	0	0
186	A	1	0	1	0	0	0
187	C	0	0	0	1	0	0
188	T	0	0	0	2	0	0
189	C	1	0	0	0	0	0
190	G	1	0	0	3	0	0
191	G	2	0	0	2	0	0
192	A	1	0	1	0	0	0
193	T	0	0	1	0	0	0
194	A	0	0	1	2	0	0
195	G	2	0	0	0	0	0
196	G	0	0	0	0	0	0
197	T	0	4	1	0	0	0
198	C	0	0	1	1	0	0
199	T	0	0	1	0	0	0
200	C	0	0	0	1	0	1
201	A	0	0	0	2	0	0
202	G	2	0	3	0	0	1
203	A	0	0	3	0	0	0
204	A	0	5	3	0	2	6
205	A	0	0	0	0	17	2
206	A	1	0	0	0	0	0
207	A	0	27	8	2	0	1
208	C	1	0	0	1	0	0
209	G	3	0	0	1	0	0
210	A	3	0	0	2	0	0
211	A	3	0	0	1	0	0
212	A	3	0	0	2	0	0
213	T	0	2	1	1	0	0
214	A	0	0	1	0	0	0
215	T	0	0	0	2	0	0
216	A	1	0	0	1	0	0
217	G	0	0	0	1	0	0
218	G	0	0	0	0	0	0
219	C	1	0	0	0	0	0
220	T	0	0	0	0	0	0
221	T	0	0	0	2	0	1
222	A	1	0	0	1	0	0
223	C	1	0	0	0	0	0
224	G	1	0	0	0	0	0
225	G	1	0	1	1	0	0
226	T	0	0	0	4	0	0
227	A	0	0	0	0	0	0
228	G	0	0	0	0	1	0
229	G	2	0	2	0	0	0
230	T	1	0	0	3	0	0
231	C	0	0	0	1	0	0
232	C	2	0	0	1	1	0
233	G	2	0	0	0	0	0
234	A	0	2	1	0	0	0
235	A	1	0	0	1	0	1
236	T	0	0	0	3	0	0
237	G	0	0	0	2	1	0
238	G	1	0	1	1	0	0
239	C	2	0	0	3	0	0
240	A	0	0	0	2	0	0
241	C	1	0	2	1	0	0
242	A	1	0	3	1	0	0
243	A	0	0	0	1	1	0
244	A	0	2	1	1	0	0
245	G	1	0	1	1	1	0
246	C	1	0	0	1	0	0
247	T	0	2	2	2	0	0
248	T	0	0	2	1	0	0
249	G	1	0	1	1	0	1
250	T	1	0	0	6	0	3
251	T	0	0	0	1	0	0
252	C	0	0	0	1	0	0
253	C	0	0	1	0	0	0
254	G	1	0	0	1	0	0
255	T	1	0	0	0	0	0
256	T	0	0	0	1	0	0
257	A	0	0	1	2	0	0
258	G	1	0	0	0	0	2
259	C	1	0	0	1	0	0
260	T	1	0	0	3	0	0
261	G	1	0	0	2	0	0
262	G	1	0	0	0	0	0
263	C	0	0	0	1	0	0
264	A	1	0	0	3	0	0
265	T	0	0	0	0	0	0
266	A	4	0	1	2	0	0
267	A	1	0	0	1	0	0
268	G	0	0	0	0	0	0
269	A	1	0	0	2	0	0
270	T	1	0	0	1	0	0
271	T	0	0	0	1	0	0
272	C	0	0	0	2	0	0
273	C	1	0	1	0	0	0
274	A	0	0	0	1	0	0
275	T	0	0	0	0	0	0
276	G	2	0	0	0	0	0
277	C	0	0	0	3	0	0
278	C	0	0	0	2	0	0
279	T	0	0	0	1	0	0
280	A	1	0	2	0	0	0
281	G	1	0	2	2	0	0
282	A	0	0	0	3	0	0
283	T	0	0	0	4	0	0
284	G	0	0	0	1	0	0
285	T	0	0	0	1	0	0
286	G	0	0	0	1	0	0
287	A	0	0	1	2	0	0
288	T	0	0	0	0	0	0
289	A	2	0	0	1	0	0
290	C	0	0	0	1	0	0
291	A	2	0	0	2	0	0
292	C	1	0	1	0	0	0
293	G	2	0	0	1	0	1
294	T	0	4	1	3	0	0
295	T	0	0	0	1	0	0
296	T	0	0	0	1	0	0
297	C	0	0	0	2	0	1
298	T	0	0	1	1	0	0
299	G	0	0	0	2	0	0
300	G	5	0	1	1	0	0
301	A	1	0	0	0	0	0
302	A	1	0	0	0	0	0
303	A	0	0	0	4	0	0
304	C	1	0	0	0	0	0
305	T	0	0	0	0	0	0
306	G	0	0	0	1	0	0
307	C	0	0	0	0	0	0
308	C	0	2	0	0	0	0
309	T	0	0	1	2	0	0
310	C	0	0	0	0	0	0
311	G	1	0	1	2	0	0
312	T	3	0	0	0	0	0
313	C	1	0	0	1	0	0
314	A	1	0	3	0	0	0
315	T	1	0	1	0	0	0
316	G	1	0	0	0	0	0
317	C	2	0	0	0	0	0
318	G	0	0	0	0	0	0
319	A	2	0	0	3	0	0
320	C	0	0	0	1	0	0
321	T	0	0	1	1	0	0
322	G	1	0	0	1	0	0
323	T	0	0	0	1	0	0
324	T	0	3	1	2	0	0
325	C	2	0	0	2	0	0
326	C	0	0	0	0	0	0
327	C	0	0	0	0	0	0
328	C	3	0	1	0	0	0
329	G	1	0	2	0	0	0
330	G	2	0	0	3	0	0
331	G	0	0	0	0	0	0
332	G	1	0	0	1	0	0
333	T	0	0	0	4	0	0
334	C	1	0	0	1	0	0
335	A	0	0	0	1	0	0
336	G	0	0	0	1	0	0
337	G	2	0	1	0	0	0
338	G	1	0	0	1	0	0
339	C	1	0	0	1	0	0
340	C	1	0	2	0	0	0
341	G	1	0	2	1	0	0
342	C	1	0	0	0	0	0
343	T	0	0	1	0	0	0
344	G	2	0	2	1	0	1
345	G	0	0	0	0	0	0
346	T	1	0	0	6	0	0
347	A	2	0	0	2	0	0
348	T	0	0	0	2	0	0
349	T	0	5	2	1	0	0
350	T	0	0	0	0	0	0
351	G	1	0	0	0	0	0
352	C	1	0	0	0	0	0
353	T	1	0	2	0	0	0
354	G	2	0	2	2	0	0
355	T	1	0	0	1	0	0
356	A	1	0	6	0	3	0
357	A	2	0	0	5	2	0
358	A	1	0	0	2	0	0
359	G	2	0	1	1	0	0
360	A	1	0	1	3	0	0
361	G	2	2	2	1	0	0
362	G	0	0	0	0	0	0
363	G	2	0	0	0	0	0
364	G	0	0	0	0	0	0
365	C	1	0	1	1	0	0
366	G	0	0	0	1	0	0
367	T	0	0	0	2	0	0
368	T	0	1	0	1	0	0
369	G	1	0	0	0	0	0
370	A	1	0	0	1	0	0
371	G	1	0	0	0	0	0
372	T	0	0	0	2	0	0
373	C	0	0	0	0	0	0
374	C	1	0	0	0	0	1
375	G	1	0	0	0	0	0
376	T	1	0	0	1	0	0
377	C	1	0	0	2	0	0
378	C	1	0	2	0	0	0
379	G	2	0	2	0	0	0
380	A	0	0	2	3	0	0
381	C	1	0	0	1	0	0
382	T	0	0	0	1	0	0
383	T	2	1	0	1	0	0
384	C	0	0	0	0	0	0
385	A	0	0	1	3	0	0
386	C	1	2	0	1	0	0
387	T	0	0	1	1	0	0
388	G	3	0	0	2	2	0
389	C	0	2	1	0	0	0
390	C	0	0	0	0	0	0
391	C	0	0	0	0	0	0
392	C	0	0	0	0	0	0
393	C	1	0	1	1	0	0
394	T	1	0	0	0	0	0
395	T	1	0	0	0	0	0
396	T	0	6	0	0	0	0
397	C	0	0	0	1	0	0
398	A	0	0	0	0	0	0
399	G	1	0	0	1	0	0
400	C	1	0	0	0	0	0
401	C	0	2	0	0	0	0
402	T	12	0	3	0	0	0
403	T	0	0	0	2	0	0
404	T	0	0	0	1	0	0
405	T	0	0	0	0	0	0
406	G	1	0	0	0	0	0
407	G	1	0	0	0	0	0
408	G	0	0	0	0	0	1
409	T	0	0	0	1	0	0
410	C	2	0	0	0	0	0
411	C	0	0	0	0	0	0
412	T	2	0	0	0	0	0
413	G	1	0	0	2	0	0
414	T	1	0	0	3	0	0
415	A	4	0	1	0	0	0
416	T	1	0	0	0	0	0
417	C	1	0	0	1	0	0
418	C	0	0	0	2	0	0
419	C	4	23	1	2	0	0
420	A	1	0	0	0	0	0
421	A	4	0	0	0	0	0
422	T	1	0	0	2	0	0
423	T	1	0	0	0	0	0
424	C	0	0	0	0	0	0
425	T	1	0	0	2	0	0
426	C	4	0	0	0	0	0
427	A	1	0	0	0	0	0
428	G	1	0	0	0	0	0
429	A	0	0	3	0	0	0
430	G	0	0	0	0	0	0
431	G	0	0	2	1	0	0
432	T	0	0	0	0	0	0
433	C	1	0	1	0	0	0
434	C	0	0	0	0	0	0
435	C	0	0	0	0	0	0
436	G	0	0	1	2	0	0
437	C	0	0	0	0	0	0
438	C	1	0	2	0	0	0
439	G	1	0	2	1	0	0
440	T	2	0	2	1	0	0
441	A	1	0	3	8	0	0
442	C	1	0	0	0	0	0
443	G	1	0	0	2	0	0
444	C	2	0	0	1	0	0
445	T	0	0	0	0	0	0
446	G	0	0	0	0	0	0
447	A	1	0	0	1	0	0
448	G	1	0	0	0	0	0
449	G	0	0	0	0	0	0
450	A	0	0	0	0	0	0
451	C	1	0	0	1	0	2
452	C	1	0	0	2	0	0
453	A	2	0	0	3	0	0
454	C	2	0	0	0	0	0
455	C	1	0	0	1	0	0
456	T	0	0	0	1	0	0
457	G	4	0	0	0	0	0
458	A	0	2	1	0	3	1
459	A	2	0	1	2	0	1
460	A	0	0	0	1	0	0
461	C	1	0	0	1	0	0
462	G	0	0	0	0	0	0
463	G	1	0	0	0	0	0
464	G	2	0	0	0	0	1
465	C	0	0	0	1	0	0
466	A	0	0	1	2	0	0
467	T	0	0	1	1	0	0
468	C	1	0	1	0	0	0
469	G	1	0	0	0	0	0
470	T	0	0	0	0	0	0
471	C	1	0	0	0	0	0
472	G	0	0	1	0	0	0
473	C	1	0	0	0	0	0
474	T	0	0	0	0	0	0
475	C	0	0	0	0	0	0
476	T	0	2	1	1	0	0
477	T	2	0	0	1	0	0
478	C	0	0	1	0	0	0
479	G	1	0	0	1	0	0
480	T	0	0	0	1	0	0
481	T	0	0	0	1	0	0
482	G	1	0	0	1	0	0
483	T	0	0	0	0	0	0
484	T	0	0	0	0	0	0
485	C	1	0	1	0	0	0
486	G	2	0	1	2	0	0
487	T	0	0	1	0	0	0
488	C	1	0	0	0	0	0
489	G	0	0	1	0	0	0
490	A	1	0	1	4	0	0
491	C	2	0	0	0	0	0
492	T	0	0	0	0	0	0
493	T	1	0	0	1	0	0
494	C	0	0	0	0	0	0
495	T	0	0	0	1	0	0
496	A	3	0	0	2	0	0
497	G	1	0	0	1	0	0
498	T	1	0	0	2	0	0
499	G	0	0	0	0	0	0
500	T	0	0	0	2	0	0
501	G	1	0	1	0	0	0
502	G	1	0	0	0	0	1
503	A	0	0	0	2	0	0
504	G	1	0	0	0	0	0
505	A	0	0	1	0	0	0
506	C	1	0	0	0	0	0
507	G	0	0	0	1	0	0
508	A	0	0	0	0	0	0
509	A	1	0	0	0	0	0
510	T	0	0	0	0	0	0
511	T	1	0	0	0	0	0
512	G	1	0	0	1	0	0
513	C	0	0	0	0	0	0
514	C	1	0	0	0	0	0
515	A	1	0	0	1	0	0
516	G	3	0	1	0	0	0
517	A	1	0	1	0	0	0
518	A	0	0	0	3	0	0
519	T	1	0	0	0	0	0
520	T	1	0	0	0	0	0
521	A	1	0	0	3	0	0
522	T	0	0	0	2	0	0
523	T	0	0	0	1	0	0
524	A	1	0	0	2	0	0
525	A	0	0	0	1	0	0
526	C	0	0	1	0	0	0
527	T	0	0	0	0	0	0
528	G	1	0	1	0	0	0
529	C	0	0	0	0	0	0
530	G	0	0	1	0	3	0
531	C	1	0	2	1	0	0
532	A	0	0	1	2	0	0
533	G	0	0	0	0	0	0
534	T	0	0	0	1	0	0
535	T	0	0	1	3	0	1
536	A	2	0	0	1	0	0
537	G	0	0	0	1	0	0
538	G	0	4	3	3	0	0
539	G	3	0	0	0	0	0
540	C	2	0	0	2	0	0
541	A	0	0	1	4	0	0
542	G	3	0	0	0	0	0
543	C	0	0	0	2	0	0
544	G	2	0	1	1	0	0
545	T	3	0	0	1	0	0
546	C	0	0	1	0	0	0
547	T	0	0	0	2	0	0
548	G	1	0	0	1	0	0
549	A	1	0	0	1	0	1
550	G	1	0	1	0	0	0
551	G	0	0	0	1	0	0
552	A	0	0	1	4	0	0
553	A	1	0	1	1	0	0
554	G	2	0	0	0	0	0
555	T	0	0	0	5	0	0
556	T	0	0	0	0	0	0
557	T	0	6	0	0	0	0
558	G	0	0	0	0	0	0
559	C	0	0	0	1	0	0
560	T	0	0	0	1	0	0
561	G	2	0	0	2	0	0
562	C	1	0	0	2	3	0
563	G	0	0	0	1	1	2
564	G	2	0	0	0	0	0
565	T	0	12	2	1	0	0
566	T	0	0	0	1	0	0
567	T	0	0	0	3	0	0
568	C	1	0	0	0	0	0
569	G	4	0	0	2	0	0
570	C	0	0	0	0	0	0
571	C	2	0	0	0	0	0
572	T	0	0	0	0	0	0
573	T	0	0	0	0	0	0
574	G	0	0	0	0	0	0
575	A	0	0	0	6	0	0
576	C	0	0	0	1	0	0
577	C	1	0	0	0	0	0
578	G	1	0	0	1	0	0
579	C	2	0	1	1	0	0
580	G	0	0	0	3	0	0
581	G	0	0	0	0	0	0
582	G	2	1	0	1	0	0
583	A	0	0	0	0	0	0
584	A	0	0	0	2	0	0
585	G	0	0	0	0	0	0
586	G	0	0	0	2	0	0
587	A	1	0	1	0	0	0
588	G	0	0	1	2	0	0
589	A	0	0	0	1	0	0
590	C	0	0	0	0	0	0
591	A	2	0	0	0	0	0
592	T	0	0	0	1	0	0
593	A	3	0	1	0	0	0
594	A	2	0	0	1	0	0
595	C	1	0	0	2	0	0
596	G	1	0	0	0	0	0
597	A	0	0	0	1	0	0
598	T	0	0	0	0	0	0
599	A	3	0	0	2	0	0
600	G	1	0	0	0	0	0
601	C	1	0	0	3	0	0
602	G	0	0	0	1	0	0
603	A	0	0	0	3	0	0
604	C	0	0	0	0	0	0
605	T	1	0	0	0	0	0
606	C	0	0	0	2	0	0
607	T	0	0	0	0	0	0
608	G	2	0	1	0	0	1
609	T	1	0	1	0	0	1
610	C	2	0	1	1	0	0
611	T	1	0	0	3	0	1
612	C	2	0	0	0	0	0
613	A	3	0	0	0	0	0
614	G	2	0	1	0	0	0
615	G	1	0	0	2	0	1
616	G	1	0	0	2	0	0
617	G	1	0	0	0	0	0
618	A	0	0	0	1	0	0
619	T	1	0	0	0	0	0
620	C	0	2	0	0	0	0
621	T	0	0	0	2	0	0
622	G	0	0	0	3	0	0
623	C	0	0	0	1	0	0
624	A	1	0	0	1	0	2
625	T	1	0	0	1	0	1
626	A	1	0	2	0	0	2
627	T	1	0	2	1	0	0
628	G	2	0	0	0	1	1
629	T	0	0	0	1	0	1
630	T	2	0	1	0	0	0
631	T	0	0	0	1	0	2
632	G	1	0	2	0	0	0
633	C	0	0	2	1	0	0
634	A	0	0	4	1	0	0
635	G	0	0	0	1	0	0
636	C	2	0	0	0	0	0
637	A	2	0	2	0	0	0
638	T	0	0	0	1	0	0
639	A	0	0	0	2	0	0
640	C	2	0	0	1	0	0
641	T	0	2	1	0	0	0
642	T	0	0	0	0	0	0
643	T	0	0	1	1	0	0
644	A	3	0	1	0	0	0
645	G	2	0	0	1	0	0
646	G	1	0	0	0	0	0
647	T	0	0	1	2	0	0
648	G	1	0	0	0	0	0
649	G	1	0	1	0	0	0
650	G	3	0	0	3	0	0
651	C	3	0	0	1	0	0
652	C	1	0	0	0	0	0
653	T	0	0	0	2	0	0
654	T	0	0	1	0	0	0
655	G	0	0	1	1	0	0
656	G	1	0	1	0	0	0
657	C	2	0	1	1	0	0
658	T	0	0	0	1	0	0
659	T	0	0	1	3	0	0
660	C	1	0	0	3	0	0
661	C	0	0	0	0	0	0
662	T	0	0	0	1	0	0
663	T	0	0	0	2	0	0
664	C	0	0	0	1	0	0
665	C	0	0	1	0	0	0
666	G	0	0	0	0	0	0
667	C	1	0	0	0	0	0
668	A	0	0	0	3	0	0
669	G	1	0	0	0	0	0
670	T	2	0	1	1	0	0
671	C	3	0	0	1	0	0
672	A	0	0	0	2	0	1
673	A	0	0	1	0	3	1
674	A	0	0	1	1	0	0
675	A	0	18	8	2	0	1
676	C	0	0	0	1	0	0
677	C	0	0	0	0	0	0
678	G	0	0	0	1	0	0
679	C	0	0	0	0	0	0
680	G	0	0	1	0	0	0
681	C	1	0	1	2	0	0
682	A	0	0	0	1	0	0
683	A	1	0	0	2	0	1
684	T	0	0	0	0	0	1
685	T	1	0	0	2	0	1
686	A	0	0	0	0	0	0
687	T	0	0	0	1	0	0
688	C	1	0	0	1	1	0
689	C	1	0	0	0	0	0
690	C	0	0	0	2	0	0
691	C	0	0	0	2	0	0
692	G	2	0	0	1	0	0
693	T	1	0	0	2	0	0
694	C	0	0	0	1	0	2
695	C	1	0	1	0	0	0
696	T	0	0	0	4	2	0
697	G	1	0	0	0	5	1
698	A	2	0	0	1	0	0
699	T	0	0	0	6	0	1
700	T	0	6	1	3	0	0
701	T	0	0	0	2	0	0
702	A	1	0	1	0	0	0
703	C	0	0	0	0	0	1
704	T	0	0	0	0	0	1
705	G	0	0	0	4	0	0
706	G	1	0	1	0	0	0
707	A	0	0	0	3	0	0
708	C	0	0	0	1	0	0
709	T	2	0	0	0	0	0
710	C	0	0	1	0	2	0
711	G	2	0	1	2	0	1
712	C	0	0	1	2	0	0
713	A	0	0	1	0	0	0
714	A	4	0	1	1	0	0
715	C	2	0	0	0	0	0
716	G	0	0	0	0	0	0
717	T	1	0	0	3	0	0
718	G	1	0	2	1	0	2
719	G	0	0	0	0	1	0
720	G	1	0	0	0	0	0
721	T	0	0	0	0	0	0
722	C	0	0	0	1	0	0
723	C	0	0	0	2	0	0
724	A	2	0	0	2	0	0
725	T	0	0	0	2	0	0
726	C	2	0	0	0	0	0
727	A	1	0	0	2	0	0
728	G	0	0	0	2	0	0
729	T	0	0	0	1	0	0
730	T	0	0	0	2	0	0
731	G	0	2	2	1	0	0
732	T	0	0	1	5	0	0
733	C	1	0	0	0	1	0
734	C	0	0	0	2	0	0
735	G	1	0	0	0	0	0
736	T	2	0	0	1	0	0
737	A	0	0	0	2	0	0
738	T	1	0	0	0	0	0
739	A	1	0	1	0	0	0
740	C	0	0	0	0	0	0
741	C	0	0	1	4	0	0
742	A	0	0	0	1	0	0
743	A	1	0	0	1	0	0
744	G	0	0	0	0	0	0
745	A	1	0	0	0	0	0
746	C	1	0	0	0	0	0
747	G	1	0	0	0	0	0
748	T	1	0	0	0	0	0
749	C	0	0	1	0	0	0
750	T	1	0	0	0	0	0
751	A	1	0	2	1	0	0
752	A	1	0	0	1	0	0
753	G	0	0	0	0	0	0
754	G	0	3	2	0	0	0
755	G	1	0	0	1	0	0
756	C	1	0	0	0	3	1
757	G	0	2	0	0	0	0
758	G	0	0	0	1	0	0
759	T	1	0	1	0	0	0
760	G	0	0	1	1	0	0
761	T	2	0	0	0	0	0
762	A	0	0	0	3	0	1
763	C	2	0	0	1	0	0
764	A	0	0	1	6	0	0
765	C	2	0	0	0	0	0
766	C	0	0	0	0	0	0
767	C	3	0	0	2	0	0
768	T	0	0	3	1	0	0
769	T	0	4	3	5	0	0
770	T	0	0	0	0	0	0
771	T	2	18	0	2	0	0
772	G	0	0	3	0	0	0
773	A	0	0	0	1	0	0
774	G	0	0	0	1	0	0
775	C	1	0	0	3	0	0
776	A	0	0	0	0	0	0
777	A	0	2	3	2	0	0
778	T	0	0	0	3	0	0
779	G	0	0	0	1	0	0
780	A	1	0	0	0	0	0
781	T	0	0	0	2	0	0
782	T	0	0	0	3	0	0
783	G	0	0	0	2	0	0
784	C	0	0	0	1	0	0
785	A	1	0	1	3	0	0
786	C	1	0	1	0	0	0
787	A	1	0	4	0	0	0
788	A	3	0	0	2	0	0
789	C	1	0	2	0	0	0
790	C	1	0	0	0	0	0
791	T	1	0	1	2	0	0
792	G	1	0	0	1	0	0
793	C	2	0	0	1	0	0
794	G	0	0	0	0	0	0
795	A	1	0	0	2	0	0
796	T	0	0	0	1	0	0
797	C	0	0	0	0	0	0
798	A	1	0	0	1	0	0
799	C	2	0	0	0	0	0
800	C	0	0	0	1	0	0
801	T	0	0	0	3	0	0
802	T	0	0	0	0	0	0
803	A	0	0	0	0	0	0
804	T	1	0	3	0	0	0
805	A	0	0	3	0	0	0
806	C	1	0	0	1	0	0
807	A	0	0	0	1	0	0
808	G	2	0	1	0	0	0
809	A	0	0	0	1	0	0
810	A	3	0	1	1	0	0
811	T	0	0	0	1	0	0
812	T	0	0	0	1	0	0
813	A	0	0	2	2	0	0
814	T	0	0	1	1	0	0
815	C	0	0	0	1	0	0
816	A	1	0	0	1	0	0
817	A	2	0	1	0	0	0
818	T	0	0	0	2	0	0
819	C	0	0	0	0	0	0
820	A	0	0	1	1	0	0
821	A	4	0	1	1	0	0
822	G	0	0	1	0	0	0
823	C	2	0	0	0	0	0
824	T	0	0	0	2	0	0
825	C	0	0	0	1	0	0
826	C	0	0	0	4	0	0
827	C	2	0	1	3	0	0
828	C	0	0	1	0	0	0
829	G	1	0	0	1	0	0
830	A	0	0	0	0	0	0
831	G	0	0	0	0	0	0
832	G	1	0	0	1	0	0
833	A	0	0	1	0	0	0
834	G	0	0	0	0	0	0
835	C	1	0	0	0	0	0
836	G	0	0	0	0	0	0
837	G	0	0	0	2	0	0
838	A	1	0	2	0	0	0
839	C	1	0	0	3	0	0
840	T	0	0	0	1	0	0
841	T	2	0	0	3	0	0
842	G	1	0	0	0	0	0
843	T	0	0	0	0	0	0
844	A	2	0	0	1	0	0
845	A	1	0	0	2	0	0
846	G	1	0	1	0	0	0
847	G	0	0	0	1	0	0
848	A	0	0	0	0	0	0
849	C	0	0	0	1	0	0
850	C	0	0	0	1	0	0
851	G	1	0	1	0	0	0
852	C	2	0	2	0	0	0
853	C	1	0	0	0	0	0
854	G	1	0	2	0	0	0
855	C	11	8	1	1	0	0
856	T	0	0	0	2	0	0
857	T	0	0	0	0	0	0
858	T	0	0	0	4	0	0
859	C	1	0	1	0	0	0
860	G	1	0	0	0	0	0
861	C	1	0	0	0	0	0
862	T	1	0	0	1	0	0
863	C	0	0	0	0	0	1
864	G	0	0	0	1	0	0
865	G	1	0	2	0	0	0
866	G	0	0	0	1	0	0
867	T	0	0	0	2	0	1
868	C	0	0	0	1	0	0
869	T	1	0	0	2	0	0
870	G	0	0	0	0	0	0
871	C	0	0	0	0	0	0
872	G	3	0	1	1	0	0
873	G	0	0	0	0	0	0
874	G	1	0	0	1	0	0
875	T	0	0	0	1	0	0
876	T	0	0	1	0	0	0
877	A	2	0	2	0	0	0
878	T	2	0	1	2	0	0
879	A	1	0	1	2	0	0
880	G	1	0	0	0	0	0
881	C	0	0	0	0	0	0
882	T	0	18	13	2	0	0
883	T	1	0	11	0	0	0
884	T	0	0	1	5	0	0
885	T	0	0	1	0	0	0
886	C	1	0	2	0	0	0
887	A	0	0	2	0	0	0
888	G	1	0	2	1	0	0
889	T	0	0	0	1	0	0
890	C	0	0	0	0	0	0
891	T	0	0	0	2	0	0
892	C	1	0	2	0	0	0
893	G	0	0	0	0	0	0
894	A	2	0	0	5	0	0
895	C	0	0	0	3	0	0
896	G	0	0	0	2	0	0
897	G	2	0	0	1	0	0
898	G	0	0	0	0	0	0
899	C	1	0	0	0	0	0
900	T	0	0	0	0	0	0
901	A	0	0	0	2	0	0
902	G	0	0	0	1	0	0
903	C	0	0	0	1	0	0
904	A	1	0	0	0	0	0
905	C	1	0	3	0	0	0
906	A	0	2	3	0	0	0
907	C	1	0	0	1	0	0
908	A	1	0	0	3	0	0
909	T	0	0	0	0	0	0
910	C	0	0	0	0	0	0
911	T	1	0	0	3	0	0
912	G	2	0	2	0	0	0
913	G	0	0	1	2	0	0
914	T	0	0	0	3	0	0
915	T	0	0	0	0	0	0
916	G	1	0	0	0	0	0
917	A	0	0	0	1	0	0
918	C	1	0	1	0	0	0
919	T	0	0	0	0	0	0
920	A	2	0	0	1	0	0
921	G	0	0	0	0	0	0
922	G	0	0	0	2	0	0
923	C	1	0	2	2	0	0
924	G	0	0	1	0	0	0
925	C	1	0	0	3	0	0
926	A	3	0	3	2	0	0
927	T	0	0	0	1	0	0
928	A	3	0	0	1	0	0
929	G	1	0	0	0	0	0
930	T	0	1	0	0	0	0
931	C	1	0	1	4	0	0
932	G	0	0	0	1	0	0
933	C	1	0	0	0	0	0
934	C	0	0	0	2	0	0
935	A	0	0	0	3	0	0
936	T	0	0	0	0	0	0
937	T	0	0	0	2	0	0
938	C	0	0	0	1	0	0
939	A	1	0	1	1	0	0
940	C	3	0	0	1	0	0
941	A	1	0	0	1	0	0
942	G	1	0	1	0	0	0
943	A	1	0	1	1	0	0
944	T	0	4	1	1	0	0
945	T	0	0	0	0	0	0
946	T	0	0	1	1	0	0
947	G	2	0	0	0	0	0
948	C	0	0	0	0	0	0
949	T	0	0	0	0	0	0
950	C	2	0	0	0	0	0
951	G	1	0	1	1	0	0
952	G	0	0	0	0	0	0
953	C	0	0	0	4	0	0
954	A	0	0	0	0	0	0
955	A	0	0	0	0	0	0
956	T	0	0	0	1	0	0
957	C	0	0	0	1	0	0
958	A	1	0	0	1	0	0
959	G	1	0	0	0	0	0
960	T	0	0	0	0	0	0
961	A	1	0	0	0	0	0
962	C	0	0	0	0	0	0
963	T	0	0	0	0	0	0
964	G	0	0	0	0	0	0
965	G	1	0	0	1	4	0
966	T	0	0	0	1	0	0
967	A	1	0	0	0	0	0
968	G	0	0	0	2	0	0
969	G	2	0	1	0	0	0
970	C	0	0	0	0	0	0
971	G	0	0	0	1	0	0
972	T	0	4	1	0	0	0
973	T	0	0	0	0	0	0
974	A	2	0	1	2	0	0
975	G	0	0	1	0	0	0
976	A	0	0	0	3	0	0
977	C	1	0	0	0	0	0
978	C	0	0	0	0	0	0
979	C	0	0	0	0	0	0
980	C	0	0	0	0	0	0
981	G	1	0	0	0	0	0
982	T	1	0	0	1	0	0
983	G	1	0	0	0	0	0
984	A	1	0	0	0	0	0
985	C	1	0	0	0	0	0
986	T	0	0	0	0	0	0
987	C	0	0	0	0	0	0
988	G	1	0	0	0	0	0
989	T	1	0	0	1	0	0
990	G	0	0	0	0	0	0
991	G	1	0	0	0	0	0
992	C	0	0	0	0	0	0
993	T	0	0	0	2	0	0
994	G	2	0	0	0	0	0
995	A	2	0	0	1	0	0
996	A	2	0	0	1	0	0
997	C	1	0	0	0	0	0
998	G	0	2	1	0	0	0
999	G	0	0	0	1	0	0
1000	C	3	0	0	0	0	0
1001	C	0	0	0	1	0	0
1002	G	1	0	0	0	0	0
1003	T	0	0	0	0	0	0
1004	A	3	0	2	0	0	0
1005	C	2	0	2	0	0	0
1006	A	0	0	0	0	0	0
1007	A	1	0	1	0	0	0
1008	C	0	0	0	0	0	0
1009	T	0	0	0	0	0	0
1010	C	2	0	1	0	0	0
1011	G	1	0	0	0	0	0
1012	A	0	0	0	0	0	0
1013	C	1	0	0	0	0	0
1014	A	2	0	2	0	0	0
1015	G	0	0	0	0	0	0
1016	C	0	0	0	0	0	0
1017	C	0	0	0	0	0	0
1018	G	1	0	1	0	0	0
1019	G	1	0	0	0	0	0
1020	T	0	0	0	0	0	0
1021	G	0	0	1	1	0	0
1022	C	0	0	0	0	0	0
1023	T	0	0	0	0	0	0
1024	T	0	0	0	0	0	0
1025	G	0	0	0	0	0	0
1026	C	1	0	0	0	0	0
1027	G	0	0	0	0	0	0
1028	T	0	0	0	0	0	0
1029	T	0	0	0	0	0	0
1030	T	0	0	0	0	0	0
1031	T	0	16	0	0	0	0
1032	A	0	0	0	0	0	0
1033	C	0	0	0	0	0	0
1034	C	6	3	0	0	0	0
1035	C	7	0	0	0	0	0

## Sheet: S1B
Pearson correlation comparing LoopSeq and Illumina sequencing error
	Substitution	Insertion	Deletion
Correlation	-0.0552	-0.00398	0.174
p-value for correlation test	0.0759	0.898	1.83e-08
