# Supplementary material for: Targeted transcriptome analysis using synthetic long read sequencing uncovers isoform reprograming in the progression of colon cancer
Source: Commun Biol. 2021 Apr 27;4:506. doi: 10.1038/s42003-021-02024-1 (PMC8079361; doi:10.1038/s42003-021-02024-1)
Supplement: Supplementary file 5 — Supplementary Data 2 [file 42003_2021_2024_MOESM5_ESM.xlsx]

## Sheet: Supplementary_Data_1
Supplementary Data 2: Target sequence selection
Gene_A	Gene_B	A_chr	B_chr	A_strand	B_strand	Junction_A	Junction_B	A_pos	B_pos	fusionSeq	source
MAN2A1	FER	5	5	1	1	109153139	108380381	MAN2A1::chr5:109153089-109153139(+)	FER::chr5:108380380-108380430(+)	TCAGCGCAGTTTGGGATACAGCAAATACTATTTCAGAAACAGCCTATGAG*GGAAATTTTGGTGAAGTATATAAGGGCACATTAAAGGATAAAACTTCTGT	UPMC
TMEM135	CCDC67	11	11	1	1	87030419	93127625	TMEM135::chr11:87030369-87030419(+)	CCDC67::chr11:93127624-93127674(+)	ACTTTGAGACCATCTTACTGGAAGTTCCTTTTAAGACTCACCAAGGGCAA*ATAAGAAGCCAACTCCAACAGGTGGAAGAGTACCATAACTCTGAGCAGGA	UPMC
LRRC59	FLJ60017	17	11	-1	1	48469759	63129852	LRRC59::chr17:48469758-48469808(-)	FLJ60017::chr11:62987386-63137190(+)	TGGCAGGTGACTGCTTGGATGAGAAGCAGTGTAAGCAGTGTGCAAACAAG*GTGACTGGAAGCACCTGCTCAATGGCTGCTCATCAACAACAAACCAGAGG	UPMC
TRMT11	GRIK2	6	6	1	1	126307768	102069824	TRMT11::chr6:126307718-126307768(+)	GRIK2::chr6:102069823-102069873(+)	ACAGGTATCTGCTCCTCATGGCGCAGGAGCATCTGGAGTTCCGCCTGCCG*GTGGTATTTTTGAATATGTGGAATCTGGCCCAATGGGAGCTGAGGAACTT	UPMC
MTOR	TP53BP1	1	15	-1	-1	11290982	43773220	MTOR::chr1:11290981-11291031(-)	TP53BP1::chr15:43773170-43773220(-)	GGATGCCTCTGCTGTCAGCCTGTCAGAATCCAAGTCAAGTCAGGATTCCT*TGTTCTGGGAATGTCAGTGGAATCTGCTCCTGCTGTGGAGGAAGAGAAGG	UPMC
CCNH	C5ORF30	5	5	-1	1	86697519	102601609	CCNH::chr5:86697518-86697568(-)	C5ORF30::chr5:102601608-102601658(+)	GCTGAAAGAGAACAGAACTTGCCTGTCACAGTTACTAGATATAATGAAAA*TACCTGGAGTAGAACAGAAAAATTATTATGTCTGTGTTCCCTTGGGACTC	UPMC
SLC45A2	AMACR	5	5	-1	-1	33982341	34006004	SLC45A2::chr5:33982340-33982390(-)	AMACR::chr5:34005954-34006004(-)	TCCCATCAGGACAAGGAGAAGGGCCTCCACTACCATGCCCTCTTCACAGG*TGTCATGGAGAAACTCCAGCTGGGCCCAGAGATTCTGCAGCGGGAAAATC	UPMC
KDM4B	AC011523.2	19	19	1	1	5047680	51354167	KDM4B::chr19:5047630-5047680(+)	AC011523.2::chr19:51354166-51354216(+)	ATGGACCTGTACAGCATCAACTACCTGCACTTTGGGGAGCCTAAGTCCTG*GACAGTAAGCAAGCCTGGATCTGAGAGAGATATCATCTTGCAAGGATGCC	UPMC
PTEN	NOLC1	10	10	1	1	89720875	103916776	PTEN::chr10:89720825-89720875(+)	NOLC1::chr10:103916775-103916825(+)	ACAAAGCAAATAAAGACAAAGCCAACCGATACTTTTCTCCAAATTTTAAG*ACACAGCAGGATGCCAATGCCTCTTCCCTCTTAGACATCTATAGCTTCTG	UPMC
DOCK7	OLR1	1	12	-1	-1	62941378	10324689	DOCK7::chr1:62941377-62941427(-)	OLR1::chr12:10324639-10324689(-)	ATGCCTTTCCTTATATTAAAACAAGGGTCAATGTCACTCATAAAGAAGAG*CTTGAATTTGGAAATGACTTTTGATGACCTAAAGATCCAGACTGTGAAGG	UPMC
PCMTD1	SNTG1	8	8	-1	1	52758221	51085121	PCMTD1::chr8:52758220-52758270(-)	SNTG1::chr8:51085120-51085170(+)	GCCAAGGAAAAACTGGAGAGCTTCATCAAAAATAGTGATAGCTTTGATAA*ACTGCTCTCCAGAATGTTGAGATTGCCCGAGAAGTGACCCCAGCAAAAGA	UPMC
ACPP	SEC13	3	3	1	-1	132047206	10347376	ACPP::chr3:132047156-132047206(+)	SEC13::chr3:10347326-10347376(-)	ACCCCATAAAGGAATCCTCATGGCCACAAGGATTTGGCCAACTCACCCAG*ATTGGCTGCAATGCCGTCAGCTGGGCCCCTGCTGTTGTACCTGGAAGCCT	UPMC
ZMPSTE24	ZMYM4	1	1	1	1	40747199	35879573	ZMPSTE24::chr1:40747149-40747199(+)	ZMYM4::chr1:35879572-35879622(+)	CCCGCAATGAGGAAGAAGGGAACAGTGAAGAAATAAAAGCTAAAGTTAAA*TACCTGTTTGAAAATGGTAGAATAGATAACATTTTTACTGAGCCCTATTC	UPMC
CLTC	ETV1	17	7	1	-1	57759200	13978871	CLTC::chr17:57759150-57759200(+)	ETV1::chr7:13978821-13978871(-)	AGATGATCCTTCCTCCTACATGGAAGTTGTTCAGGCTGCCAATACTAGTG*TGGCTTTTCATGGCCTGCCACTGAAAATCAAGAAAGAACCCCACAGTCCA	UPMC
AAGAB	SMAD3	15	15	-1	1	67500900	67457233	AAGAB::chr15:67500899-67500949(-)	SMAD3::chr15:67457232-67457282(+)	TCGGGGTGGTGCATCTAACACAACAGATGCCCAGGTTGATAGCATTGTGG*GTCCCTGGATGGCCGGTTGCAGGTGTCCCATCGGAAGGGGCTCCCTCATG	TCGA
ABCB8	NOS3	7	7	1	1	150725697	150706018	ABCB8::chr7:150725647-150725697(+)	NOS3::chr7:150706017-150706067(+)	CCAGGCAGGCTGCTACCGCCCCTCCGCTTCCAGACATTCTCAGCTGTCAG*GCCGCCTGTGAGACCTTCTGTGTGGGAGAGGATGCCAAGGCCGCCGCCCG	TCGA
ABHD6	FLNB	3	3	1	1	58242432	58104599	ABHD6::chr3:58242382-58242432(+)	FLNB::chr3:58104598-58104648(+)	GTGGCTTCATTTCTTCTGTGGCCTTCAGCACTGATAAGAATCTATTATTG*GGCAACATGCAGGTTCTGGTGACTTACGGTGGCGATCCCATCCCTAAAAG	TCGA
ABI1	PTP4A3	10	8	-1	1	27112067	142431488	ABI1::chr10:27112066-27112116(-)	PTP4A3::chr8:142431487-142431537(+)	AAGCCTCTCAGCTTCGGAGAATGGAGTCTTCCATCAATCATATCTCACAG*ATGCTGTGTGCTGTGGACCCACCTGGGGTTCATGGAGTGGGCCACGGGGC	TCGA
ABL1	BCR	9	22	1	1	133589842	23634728	ABL1::chr9:133589792-133589842(+)	BCR::chr22:23634727-23634777(+)	GGAATCATCGAGGCATGGGGGTCCACACTGCAATGTTTTTGTGGAACATG*ATCTGTACTGCACCCTGGAGGTGGATTCCTTTGGGTATTTTGTGAATAAA	TCGA
ABL1	FUBP3	9	9	1	1	133589842	133493184	ABL1::chr9:133589792-133589842(+)	FUBP3::chr9:133493183-133493233(+)	GGAATCATCGAGGCATGGGGGTCCACACTGCAATGTTTTTGTGGAACATG*GAGCGGACAGGGGTGAAGATGGTCATGATCCAGGATGGCCCATTGCCCAC	TCGA
ACACB	UNG	12	12	1	1	109665294	109547634	ACACB::chr12:109665244-109665294(+)	UNG::chr12:109547633-109547683(+)	ACCTGCGTGGTAGAATTCCAGTTCATGCTGCCGTCCTCCCACCCAAACCG*AAGCGGCACCATGTACTACAGACGGCTCATCCCTCCCCTTTGTCAGTGTA	TCGA
ACOT9	APOO	X	X	-1	-1	23739998	23899069	ACOT9::chrX:23739997-23740047(-)	APOO::chrX:23899019-23899069(-)	TTAGCTGGGTCGGGAAGACATCCATGGAAGTGAAGATGCAAATGTTCCAG*GTAATTCAGAGGTCCGTGGGGCCAGCCAGCCTGAGCTTGCTCACCTTCAA	TCGA
ACPP	ZNF462	3	9	1	1	132036420	109685635	ACPP::chr3:132036370-132036420(+)	ZNF462::chr9:109685634-109685684(+)	TCTGGCTAGACCGAAGTGTACTAGCCAAGGAGTTGAAGTTTGTGACTTTG*GTTCCTAATGTGAGAGGCTAGACCCAGATCATGGAGGTGCTTCAGTGTGA	TCGA
ACSL3	SGPP2	2	2	1	1	223725976	223386486	ACSL3::chr2:223725926-223725976(+)	SGPP2::chr2:223386485-223386535(+)	CCAGGCCTGCGCGGGCCCGAGGCCGGAGGAACCCGGACTCCGGCGTAGCG*TTGGTGATGTATATTGGCCAAGTGGCCAAGGATGTCTTGAAGTGGCCCCG	TCGA
ACTB	CELA3A	7	1	-1	1	5567255	22328149	ACTB::chr7:5567254-5567304(-)	CELA3A::chr1:22328148-22328198(+)	CATGGCtttatttgttttttttgttttgttttggtttttttttttttttt*TCCTATCATCACAAAACTCATGATGCTCCGGCTGCTCAGTTCCCTCCTCC	TCGA
ACTB	GNB2L1	7	5	-1	-1	5567255	180670914	ACTB::chr7:5567254-5567304(-)	GNB2L1::chr5:180670864-180670914(-)	CATGGCtttatttgttttttttgttttgttttggtttttttttttttttt*TTTTCTCTCTCTCTTTCACTGCAAGGCGGCGGCAGGAGAGGTTGTGGTGC	TCGA
ACTB	TM4SF4	7	3	-1	1	5567255	149192486	ACTB::chr7:5567254-5567304(-)	TM4SF4::chr3:149192485-149192535(+)	CATGGCtttatttgttttttttgttttgttttggtttttttttttttttt*TTTTGAGAAGCTGAAGCAACTCCAAGGACACAGTTCACAGAAATTTGGTT	TCGA
ACTB	YWHAE	7	17	-1	-1	5567255	1303494	ACTB::chr7:5567254-5567304(-)	YWHAE::chr17:1303444-1303494(-)	CATGGCtttatttgttttttttgttttgttttggtttttttttttttttt*GCTGCCCGGACGCGGAGCGAGAGGCTGAGAGAGTCGGAGACACTATCCGC	TCGA
ACTG1	ANKS1A	17	6	-1	1	79476999	34977682	ACTG1::chr17:79476998-79477048(-)	ANKS1A::chr6:34977681-34977731(+)	CCCCAGCAACACGTCATTGTGTAAGGAAAAATAAAAGTGCTGCCGTAACC*aaaaaaaaaaaaaaaaaaaaaaaaaaaaaaGTCCATTGCTGAGAGACGAG	TCGA
ACTG1	CLCN3	17	4	-1	1	79476999	170623929	ACTG1::chr17:79476998-79477048(-)	CLCN3::chr4:170623928-170623978(+)	CCCCAGCAACACGTCATTGTGTAAGGAAAAATAAAAGTGCTGCCGTAACC*aaaaaaaaaaaaaaaaaaaagaaagccaggtgtggtggtgcacgcctgta	TCGA
ACTG1	STAT6	17	12	-1	-1	79476999	57496773	ACTG1::chr17:79476998-79477048(-)	STAT6::chr12:57496723-57496773(-)	CCCCAGCAACACGTCATTGTGTAAGGAAAAATAAAAGTGCTGCCGTAACC*aaaaaaaaaaaaaaaaaaaaaaaaaggaaagaaagaaagaaaagaaaCCC	TCGA
ACTN4	EIF3K	19	19	1	1	39138547	39123070	ACTN4::chr19:39138497-39138547(+)	EIF3K::chr19:39123069-39123119(+)	GGGACCGGGACCTGCTGCTGGACCCGGCCTGGGAGAAGCAGCAGCGCAAG*CAAGCCCTGGATGAAAACATGGACCTCTTGGAAGGTATAACTGGCTTTGA	TCGA
ADAM15	DCST1	1	1	1	1	155025253	155006448	ADAM15::chr1:155025203-155025253(+)	DCST1::chr1:155006447-155006497(+)	CCCAGGTCCTTCAGGACGATCTCCCAATTAGCCTCAAAAAGGTGCTTCAG*AACCTTGTGTCCAAGGAGGTCCTTCAGGAGACCTGGGATGAGTGGTGCTT	TCGA
ADD1	FAM193A	4	4	1	1	2845751	2733502	ADD1::chr4:2845701-2845751(+)	FAM193A::chr4:2733501-2733551(+)	CCGCACTGGGACCCCGGAATCCCGCGCGCTGCCCACGATTCGCTTCTGAG*GTTCTGCTTGGATTCTGCTAGACAGACCCGACAAAGACTGTCTATCAACT	TCGA
AFAP1	AKR1C1	4	10	-1	1	7774547	4975429	AFAP1::chr4:7774546-7774596(-)	AKR1C1::chr10:4975428-4975478(+)	TCACCCTGGGGCTGGCCATCGAGCCCAAGTCAGGGACATCGAGTCCACAG*AACCTTGGCCATTCTGATGTTTAACCAAGAGTTGAGCTGAGTGGCTCTGA	TCGA
AFF1	PTPN13	4	4	1	1	87869723	87556405	AFF1::chr4:87869673-87869723(+)	PTPN13::chr4:87556404-87556454(+)	TGACTGGAAACAATGGCATTTACAGAAAGAGTCAACAGCAGTGGCAACAG*GTAATATGCACGTGTCACTAGCTGAGGCCCTGGAGGTTCGGGGTGGACCA	TCGA
AGBL4	FAF1	1	1	-1	-1	50489435	51121200	AGBL4::chr1:50489434-50489484(-)	FAF1::chr1:51121150-51121200(-)	CTGAGGGACAACAAAAATGGCGGAGGGGAGCCAGTCGGCGCCTGAGGCAG*GTAAAGAGAAATGTGTATGACCTTACAAGTATCCCCGTTCGCCACCAATT	TCGA
AGK	BRAF	7	7	1	-1	141255367	140494267	AGK::chr7:141255317-141255367(+)	BRAF::chr7:140494217-140494267(-)	GGGCTCTGCCTGCTGACCTGGGGAGGCCATTGGCTCTATGGAAAACACTG*GCCCCAAATTCTCACCAGTCCGTCTCCTTCAAAATCCATTCCAATTCCAC	TCGA
AGPAT3	PDXK	21	21	1	1	45323900	45153950	AGPAT3::chr21:45323850-45323900(+)	PDXK::chr21:45153949-45153999(+)	GAAGCCCTGAGGGCAGCTGTTCCCACTGGCTCTGCTGACCTTGTGCCTTG*GTTTTGGGATTTGAGATTGACGCGGTGAACTCTGTCCAGTTTTCAAACCA	TCGA
AGRN	NOC4L	1	12	1	1	970704	132635526	AGRN::chr1:970654-970704(+)	NOC4L::chr12:132635525-132635575(+)	AGATAAACCCGGGACCCACTTCACTCCAGTGCCTCCGACGCCTCCTGATG*GGGGGGCCCTCAGCCTCTTGGCCTTGAACGGGCTGTTCATCTTGATTCAC	TCGA
ALB	EXOSC9	4	4	1	1	74270123	122737927	ALB::chr4:74270073-74270123(+)	EXOSC9::chr4:122737926-122737976(+)	TTTTCTCTTTAGCTCGGCTTATTCCAGGGGTGTGTTTCGTCGAGATGCAC*AACACAGACCACCAGTGCAAAACAAGAAAAAGCACCAAGTAAAAAGCCAG	TCGA
ALDOA	NDUFV1	16	11	1	1	30081734	67375697	ALDOA::chr16:30081684-30081734(+)	NDUFV1::chr11:67375696-67375746(+)	GTCCATCACCCTTTCCGGCACACTGCCAAATAAACAGCTATTTAAGGGGG*aaaaaaaaaaaaaTGCTTACTAAGTGGCAGTGGTATCTATGATGCTATAG	TCGA
ALDOA	SIAE	16	11	1	-1	30081734	124543777	ALDOA::chr16:30081684-30081734(+)	SIAE::chr11:124543727-124543777(-)	GTCCATCACCCTTTCCGGCACACTGCCAAATAAACAGCTATTTAAGGGGG*AAAAAAAAAAAAAAACTACGGCGGCCGAGAAGGGGCGAGTACAGCCCAGT	TCGA
AMBRA1	HARBI1	11	11	-1	-1	46615378	46625459	AMBRA1::chr11:46615377-46615427(-)	HARBI1::chr11:46625409-46625459(-)	GGCTCAGCCCGTTCGCTGGACTGCAAACCGAGCTCCCGTCTGCCTTGCAG*GTGACAGTTCCTTCTTTCTTCGAACCTGGCTCATGACCCCACTTCACATT	TCGA
AMBRA1	HARBI1	11	11	-1	-1	46615378	46637931	AMBRA1::chr11:46615377-46615427(-)	HARBI1::chr11:46637881-46637931(-)	GGCTCAGCCCGTTCGCTGGACTGCAAACCGAGCTCCCGTCTGCCTTGCAG*AGAGAAGATTATAAATGGCAGAGCCATTTAACTGTGGTTAGCTGTTGGAT	TCGA
AMOTL1	CCDC88B	11	11	1	1	94587247	64118948	AMOTL1::chr11:94587197-94587247(+)	CCDC88B::chr11:64118947-64118997(+)	GACTGCGGACTTGGCTGGAGAGAGAGCTGGATGCACTGAGAACCCAGCAG*AATGCGATGCTGGTGGCAGAGAAGGCAGCTTTGCAGGGGCAGCTGCAGCA	TCGA
ANKRD11	CHMP1A	16	16	-1	-1	89484692	89720331	ANKRD11::chr16:89484691-89484741(-)	CHMP1A::chr16:89720281-89720331(-)	TGGATTTAAAAGACAGTCCTCGTCAGCACTGACTTTCAGCTATGGAATCG*ATACCCTGTTCCAGTTGAAGGTATGTACCGAATGGCCGTTCACCCCAGCC	TCGA
AP2M1	SEC63	3	6	1	-1	183901878	108214782	AP2M1::chr3:183901828-183901878(+)	SEC63::chr6:108214732-108214782(-)	TACACGTGTGACTTCGTCCAGTTACAAACCCAATAAACTCTGTAGAGTGG*AAAAAAAAAGAAACCTTTAAAAAAAAAACCTACACCTGTGCTATTACCAC	TCGA
APIP	S100A13	11	1	-1	-1	34937775	153599009	APIP::chr11:34937774-34937824(-)	S100A13::chr1:153598959-153599009(-)	GCTGTGATGCTCGGGAGGGAGACTGTTGTTCCCGGAGATGCGGCGCGCAG*GTCAGCCCTGACAAAGGTCAGCTAGCCCCTTGAGGACATCAGCTTTGGCC	TCGA
APLP2	C7	11	5	1	1	130014699	40954982	APLP2::chr11:130014649-130014699(+)	C7::chr5:40954981-40955031(+)	CTGTGGAGAATGTACACAGTTTAAACACATCAATAAATACTTTAACTTCC*aaaaaaaaaaaaaaaaaaaaaaaaaagaaaaCCACCAAAAATAAAAtaaa	TCGA
APLP2	EIF2AK2	11	2	1	-1	130014699	37342384	APLP2::chr11:130014649-130014699(+)	EIF2AK2::chr2:37342334-37342384(-)	CTGTGGAGAATGTACACAGTTTAAACACATCAATAAATACTTTAACTTCC*aaaaaaaaaaaaaaaaaaaaaaaaaaactagccgggcatggtggcgggtg	TCGA
APOA2	ITPR2	1	12	-1	-1	161192082	26775338	APOA2::chr1:161192081-161192131(-)	ITPR2::chr12:26775288-26775338(-)	AGCTCCTGTCCCTACCCACTCTTTGCTACAATAAATGCTGAATGAATCCA*AAAAGAAAAAAATCCAGTTCAACTTGACGATGAAGGAGGCAGGACGTTTT	TCGA
APOE	CCT5	19	5	1	1	45412650	10250033	APOE::chr19:45412600-45412650(+)	CCT5::chr5:10250032-10250082(+)	TCCTCCTGGGGTGGACCCTAGTTTAATAAAGATTCACCAAGTTTCACGCA*aaaaaaaaaaaaaaCCGGAAATGGGTCCTACCATCTTCTCGGAGCCGGAG	TCGA
ARHGDIA	SQSTM1	17	5	-1	1	79825598	179250858	ARHGDIA::chr17:79825597-79825647(-)	SQSTM1::chr5:179250857-179250907(+)	GGCGCCTGTCCCTGCTTCTTTTCTGACCGGGAAATAAATGCCCCTGAAGG*AGAAAAAAGAGTGCCGGCGGGACCACCGCCCACCGTGTGCTCAGGAGGCG	TCGA
ARHGEF1	SNRNP70	19	19	1	1	42399559	49604647	ARHGEF1::chr19:42399509-42399559(+)	SNRNP70::chr19:49604646-49604696(+)	TGGAGTCTCTCTGCACCCTCTGTCCCTGGACAGCCCAGACCGGGAACCAG*ATACACATGGTCTACAGTAAGCGGTCAGGAAAGCCCCGTGGCTATGCCTT	TCGA
ARHGEF1	UCKL1	19	20	1	-1	42400555	62572561	ARHGEF1::chr19:42400505-42400555(+)	UCKL1::chr20:62572511-62572561(-)	GAGTCCTTGGCGCCCCCAGAGAGTACCGACGAGGGGGCCGAAACCGAGAG*GGCTGCGCTGGCCTCGGCACACCAGTGCCACCCGCTGCCCCGGACGCTGA	TCGA
ARID1A	RNF31	1	14	1	1	27094490	24624366	ARID1A::chr1:27094440-27094490(+)	RNF31::chr14:24624365-24624415(+)	ACCTCTATCGCCTCTATGTGTCTGTGAAGGAGATTGGTGGATTGACTCAG*ATGCAGGCCCTGACTTCCTGTGAGTGCACCATCTGTCCTGACTGCTTCCG	TCGA
ARL8B	ITPR1	3	3	1	1	5164273	4808214	ARL8B::chr3:5164223-5164273(+)	ITPR1::chr3:4808213-4808263(+)	TCGTGGGGCTGCAGTACTCGGGCAAGACCACCTTCGTCAATGTCATCGCG*CACTCCTTTTTCTGTCGCTTGACAGAAGATAAGAAGTCAGAGAAATTCTT	TCGA
ARRB1	GDPD5	11	11	-1	-1	75062632	75201365	ARRB1::chr11:75062631-75062681(-)	GDPD5::chr11:75201315-75201365(-)	CCGCGGACCTCCCTGCGACCGTCGCGGACCATGGGCGACAAAGGGACCCG*CTCTCCCAGTGAAGTGATATCACTGCCTCTGTGGACAAGACACCTCCAGG	TCGA
ASH2L	C20orf72	8	20	1	1	37971805	17968809	ASH2L::chr8:37971755-37971805(+)	C20orf72::chr20:17968808-17968858(+)	GACAGAGACCTGGGAAAATGACTTGGCCAAATAACATTGTTAAAACAATG*GGGCAAGCTCTGTGTGATTGATTGGAAGACATCAGAGAAACCAAAGCCTT	TCGA
ASXL1	TM9SF4	20	20	1	1	30956926	30720816	ASXL1::chr20:30956876-30956926(+)	TM9SF4::chr20:30720815-30720865(+)	AGGGGTTGTTTTATAAACTGCCTGGCCGAATCAGCCTTTTCACGCTCAAG*GATTGGTTGCCGTGGTCTTTACTGCTTTTCTCCCTGATGTGTGAAACAAG	TCGA
ATF6	ODZ3	1	4	1	1	161762117	183522077	ATF6::chr1:161762067-161762117(+)	ODZ3::chr4:183522076-183522126(+)	ATTGGCAAAGCAGCAACCAATTATCAGTTTACAACCTGCACCCACTAAAG*AGCAACCTGCAAGCAATCAAGGCCAGTCTACCCTGCAGCCCTTGCCGCCT	TCGA
ATL2	HNRPLL	2	2	-1	-1	38604285	38800569	ATL2::chr2:38604284-38604334(-)	HNRPLL::chr2:38800519-38800569(-)	CAGCGACCCAAGCGCCGCGGTTAACCACGTCTCGTCCACGACCTCCCTAG*GATCCCATGGTCCATTATTGCCTTTACCAAGTCGTTACAGAATGGGCTCT	TCGA
ATP10D	FAM133A	4	X	1	1	47538955	92953396	ATP10D::chr4:47538905-47538955(+)	FAM133A::chrX:92953395-92953445(+)	TTTTCGAAGATGTAGTGTGGCAGGATTTGATTACTGCCATGAAGAAAATG*tggagaacctgaaaaggaacctggaaagaagcagctggaaaaggtgagag	TCGA
ATP11A	C13orf35	13	13	1	1	113439571	113337588	ATP11A::chr13:113439521-113439571(+)	C13orf35::chr13:113337587-113337637(+)	AGGCCTACATCCCACAGAGATACCCAGACAACAGGATCGTCTCGTCCAAG*ATACCCTATCATCTTTACTCTGTTGGAGAGGAGCTATAATGGTCTATATT	TCGA
ATP1A1	DDX21	1	10	1	1	116947394	70723858	ATP1A1::chr1:116947344-116947394(+)	DDX21::chr10:70723857-70723907(+)	AATACATTTTATATCTGGATTTTTACAAATAAAGATGGCTATTATAATGG*aaaaaaaaaaaaaaaaaaagaaaaGCATGAATGGAAAGAAGGGCAAGTCA	TCGA
ATRN	UQCRB	20	8	1	-1	3541552	97245455	ATRN::chr20:3541502-3541552(+)	UQCRB::chr8:97245405-97245455(-)	TCACTGCCCTCTCTATGGATATATAAGCAATGTGCAGGAATATGATTTGG*TTTCAGCATCAGGCAAGTGGCTGGATGGTATTCGAAAATGGTATTACAAT	TCGA
B4GALT1	BAG1	9	9	-1	-1	33166756	33262828	B4GALT1::chr9:33166755-33166805(-)	BAG1::chr9:33262778-33262828(-)	CACCACCGCACTGTCGCTGCCCGCCTGCCCTGAGGAGTCCCCGCTGCTTG*GCAATGAGAAGCACGACCTTCATGTTACCTCCCAGCAGGGCAGCAGTGAA	TCGA
BCOR	L3MBTL2	X	22	-1	1	39931602	41605700	BCOR::chrX:39931601-39931651(-)	L3MBTL2::chr22:41605699-41605749(+)	AACTGTATGCAGATTCCAGTCAGCTCAGCCGGGAGCAACGGGCATTGCAG*GAGACCCCATCTTCAGAACCAATGGAGGAAGAGGAAGATGACGACTTGGA	TCGA
BCR	ABL1	22	9	1	1	23632600	133729451	BCR::chr22:23632550-23632600(+)	ABL1::chr9:133729450-133729500(+)	GTTTCTGAATGTCATCGTCCACTCAGCCACTGGATTTAAGCAGAGTTCAA*AAGCCCTTCAGCGGCCAGTAGCATCTGACTTTGAGCCTCAGGGTCTGAGT	TCGA
BGN	CLCN3	X	4	1	1	152775004	170623929	BGN::chrX:152774954-152775004(+)	CLCN3::chr4:170623928-170623978(+)	CTTCTGAGGTCGGTGGCTGTCTTTCCATTAAAGAAACACCGTGCAACGTG*aaaaaaaaaaaaaaaaaaaagaaagccaggtgtggtggtgcacgcctgta	TCGA
BGN	TTN	X	2	1	-1	152774998	179511286	BGN::chrX:152774948-152774998(+)	TTN::chr2:179511236-179511286(-)	GGGCTGCTTCTGAGGTCGGTGGCTGTCTTTCCATTAAAGAAACACCGTGC*AACGTGAAATTGAAAAGTATATTAAACCTGAAGAGCCCGAACCTGAACCA	TCGA
BPHL	C6orf125	6	6	1	-1	3119081	33665527	BPHL::chr6:3119031-3119081(+)	C6orf125::chr6:33665477-33665527(-)	CTGAAGCCCGGGATCCACGTCCCACGGGCCGGACCCGCGGCCGCGTTCGG*ACACCTTGGAAGAGCTTAAGGAAATAGATAAAGGCATGTGGAAGAAACTG	TCGA
BRAF	AGK	7	7	-1	1	140500162	141292946	BRAF::chr7:140500161-140500211(-)	AGK::chr7:141292945-141292995(+)	GCCCTAACATCTGGATCATCCCCTTCCGCACCCGCCTCGGACTCTATTGG*TGATAACCTCCTAAGGAGAGCAGCCTGTCAAGAAGCTCAGGTAATACTAC	TCGA
BRAF	MRPS33	7	7	-1	-1	140624366	140710460	BRAF::chr7:140624365-140624415(-)	MRPS33::chr7:140710410-140710460(-)	gcgccggcgccgcggccTCTTCGGCTGCGGACCCTGCCATTCCGGAGGAG*GAACTCTAACTCCTTGCCACTCAAGAAATGTCCTCCCTTTCAGAATATGC	TCGA
C10orf11	ADK	10	10	1	1	77198252	76285014	C10orf11::chr10:77198202-77198252(+)	ADK::chr10:76285013-76285063(+)	GACTGTGGACATTTCGCAAAGAGGCTTGATCTGAGCTTTAACCTTCTGAG*GGCTTTTTTCTTACAGTTTCCCCAGAGTCAGTATTAAAGGTGGCTCACCA	TCGA
C10orf26	SUFU	10	10	1	1	104503900	104352339	C10orf26::chr10:104503850-104503900(+)	SUFU::chr10:104352338-104352388(+)	TCCTCCAGGCGCTGCCCAGCCCCTTGTCAGCCAGGGCTGAACCCCCGCAG*AGAACACCTTCTGCAGTGGGGACCATGTGTCCTGGCACAGCCCTTTGGAT	TCGA
C10orf32	C10orf26	10	10	1	1	104622689	104569650	C10orf32::chr10:104622639-104622689(+)	C10orf26::chr10:104569649-104569699(+)	TCATCGGATCTACAGGACCAGTTGAATCATCTGTTGAAATAGAATGACAT*GGTTCTGGCTGGTGTGGACCATCATCATCATCCTGAGCTGCTGCTGTGTT	TCGA
C10orf68	CCDC7	10	10	1	1	32873232	32832228	C10orf68::chr10:32873182-32873232(+)	CCDC7::chr10:32832227-32832277(+)	ACAAAAGATGACTGAAGAACAAACTTACCAAGCAGCAGAAAAATCTCAAG*AAAACTAAGCCTACAAATAATCGAACAAAGAAAGCTGTGAAAACAGTGAA	TCGA
C10orf68	CCDC7	10	10	1	1	32873232	32854486	C10orf68::chr10:32873182-32873232(+)	CCDC7::chr10:32854485-32854535(+)	ACAAAAGATGACTGAAGAACAAACTTACCAAGCAGCAGAAAAATCTCAAG*AAAGTAGCACGTCTGGAAATTGAGAACAAAGTCCTTCAGGAGCAATTGAA	TCGA
C19orf2	PLEKHF1	19	19	1	1	30477324	30164731	C19orf2::chr19:30477274-30477324(+)	PLEKHF1::chr19:30164730-30164780(+)	AAAGTGCTCAGCAAAGCAGGCTGTAGGTTTAGTTGAGCACCGGAAAGAAC*CCGCCAGCTGGAGACGATGGTGGACCACTTGGCCAACACGGAGATCAACA	TCGA
C5orf45	APOA2	5	1	-1	-1	179263802	161193418	C5orf45::chr5:179263801-179263851(-)	APOA2::chr1:161193368-161193418(-)	GCTGCAGTGAGCCTTGGGTCTCGCAGGCCCAGCCCTGCTGCAAGGAGCCA*AGGCACAGACACCAAGGACAGAGACGCTGGCTAGGTAAGATAAGGAGGCA	TCGA
C7orf50	MAD1L1	7	7	-1	-1	1166893	1855864	C7orf50::chr7:1166892-1166942(-)	MAD1L1::chr7:1855814-1855864(-)	CACTGCTGGGCCCTGAGGCTGCACCAAGTGGCGAAGGAGCCGGCTCCAAG*GCCACCAGCCCCTCGGGTTCCAAGATGCAGCTACTGGAGACAGAGTTCTC	TCGA
CALD1	CGN	7	1	1	1	134576424	151490982	CALD1::chr7:134576374-134576424(+)	CGN::chr1:151490981-151491031(+)	CTGGGTGGATCCGGATCGCATGGAAGACGCAGCCTGGCCGCGCTCTCCCA*GACTCCTCCTATTTATGGAGCAGGCACCCAACATGGCTGAGCCCCGGGGC	TCGA
CASP8	CFLAR	2	2	1	1	202098835	201994452	CASP8::chr2:202098785-202098835(+)	CFLAR::chr2:201994451-201994501(+)	TTGGCCGCCTGAGCCCTTGAGTTGGTCACTTGAACCTTGGGAATATTGAG*AACTCCCCCACTGGAAAGGATTCTGAAAGAAATGAAGTCAGCCCTCAGAA	TCGA
CATSPERB	TC2N	14	14	-1	-1	92246920	92280169	CATSPERB::chr14:92246919-92246969(-)	TC2N::chr14:92280119-92280169(-)	CTGATAGCTGATAGCTTTTACAGTGCTCATTCCTAACAGTGGATTTACTT*ATTAATATTAAGATTGGAAGTTTGTGTCTTTTGCTGGATATTGGAAATTG	TCGA
CBFB	MYH11	16	16	1	-1	67116211	15814908	CBFB::chr16:67116161-67116211(+)	MYH11::chr16:15814858-15814908(-)	GGACACGCGAATTTGAAGATAGAGACAGGTCTCATCGGGAGGAAATGGAG*GTCCATGAGCTGGAGAAGTCCAAGCGGGCCCTGGAGACCCAGATGGAGGA	TCGA
CCDC6	ANK3	10	10	-1	-1	61665880	61789584	CCDC6::chr10:61665879-61665929(-)	ANK3::chr10:61789534-61789584(-)	AGGCACTGCAGGAGGAGAACCGCGACCTGCGCAAAGCCAGCGTGACCATC*GATCATAAGTTTTTACTGCCAGTATTGAGAAATTCGTGGAAGAAATGTCA	TCGA
CCDC6	RET	10	10	-1	1	61665880	43612032	CCDC6::chr10:61665879-61665929(-)	RET::chr10:43612031-43612081(+)	AGGCACTGCAGGAGGAGAACCGCGACCTGCGCAAAGCCAGCGTGACCATC*GAGGATCCAAAGTGGGAATTCCCTCGGAAGAACTTGGTTCTTGGAAAAAC	TCGA
CCND3	TRERF1	6	6	-1	-1	42016239	42268487	CCND3::chr6:42016238-42016288(-)	TRERF1::chr6:42268437-42268487(-)	GAGCGCCTGCGACCCCAGTCGGTGCTCCGGGGAGGTCACCTGACGAGGAG*GACCAGGCCTCCTCTTCCCACCTGTCCAGCAGCATGAAAGCAGCATGATT	TCGA
CD74	ROS1	5	6	-1	-1	149784243	117645578	CD74::chr5:149784242-149784292(-)	ROS1::chr6:117645528-117645578(-)	AATGAGCAGGCACTCCTTGGAGCAAAAGCCCACTGACGCTCCACCGAAAG*ATGATTTTTGGATACCAGAAACAAGTTTCATACTTACTATTATAGTTGGA	TCGA
CD74	SUPT16H	5	14	-1	-1	149781200	21829491	CD74::chr5:149781199-149781249(-)	SUPT16H::chr14:21829441-21829491(-)	AGCTTTCAGGGCCATGGTTCACATTAGAATAAAAGGTAGTAATTAGAACA*aaaaaaaaaaaaaaaaaaaaaGCAAAGTAGAGATTAAGCTGCTTAGAAGA	TCGA
CDC42EP4	SDK2	17	17	-1	-1	71308032	71348776	CDC42EP4::chr17:71308031-71308081(-)	SDK2::chr17:71348726-71348776(-)	ACGAAGGGGACAGCGCAGCCGGCCCAGAGCTCGGGTCTCCGGGGACCGAG*ACGAGGGACTATGGGACATCCTCATCAAAGACATCCCCAAGGAGGTGAGC	TCGA
CELF1	BBOX1	11	11	-1	1	47586826	27141196	CELF1::chr11:47586825-47586875(-)	BBOX1::chr11:27141195-27141245(+)	CCTGTGGCCGGTGACCTCCCTCCTCCGAGGGAGGGGGGTTGTGACCCCAG*GTTCAGCTTCTTCACTGCATAAAGCAAACAGTCACAGGGGGTGATTCAGA	TCGA
CEP70	TNFSF10	3	3	-1	-1	138216873	172227111	CEP70::chr3:138216872-138216922(-)	TNFSF10::chr3:172227061-172227111(-)	ATTTTTCCCAGCATTTCAGGCATTTACTAATGATCTACTTGAAATCTTAG*AAAAGCAACAAAATATTTCTCCCCTAGTGAGAGAAAGAGGTCCTCAGAGA	TCGA
CFB	SERPINA1	6	14	1	-1	31919830	94857030	CFB::chr6:31919780-31919830(+)	SERPINA1::chr14:94856980-94857030(-)	CAAGATGAGGATTTGGGTTTTCTATAAGGGGTTTCCTGCTGGACAGGGGC*GTGGGCAGGAACTGGGCACTGTGCCCAGGGCATGCACTGCCTCCACGCAG	TCGA
CHD7	TOX	8	8	1	-1	61655656	59872567	CHD7::chr8:61655606-61655656(+)	TOX::chr8:59872517-59872567(-)	AGCTCCACCCATCACCCCAGAACACCCCGCAGAAAGTGCCTGTGCATCAG*TTTGACGGTGAGAACATGTATATGAGCATGACAGAGCCGAGCCAGGACTA	TCGA
CHGB	IGF2	20	11	1	-1	5903719	2154895	CHGB::chr20:5903669-5903719(+)	IGF2::chr11:2154845-2154895(-)	TCTCAAGGAGGGAGTCTTCCCTCTGAGGAAAAGGGACACCCCCAGGAGGA*GCAGGCCCGCAAGCCGTGTGAGCCGTCGCAGCCGTGGCATCGTTGAGGAG	TCGA
CKAP5	TMEM135	11	11	-1	1	46797805	86778736	CKAP5::chr11:46797804-46797854(-)	TMEM135::chr11:86778735-86778785(+)	AAGATCTTTCTGAAGAGCTCAAAAAGGAAAATCCTTTCTTGAGGCAAGAG*ATTGCAGCAATTCTCCGGAAACGGAAATTAGACTATTATTTACACAAACT	TCGA
CLCF1	PPP1CA	11	11	-1	-1	67140995	67168670	CLCF1::chr11:67140994-67141044(-)	PPP1CA::chr11:67168620-67168670(-)	AGGAGCCGCACCCGGCCGGCCCGGCCCCAGCCCCATGGACCTCCGAGCAG*TGCAGGGCTCGCGGCCTGGCAAGAATGTACAGCTGACAGAGAACGAGATC	TCGA
CLNK	WDR70	4	5	-1	1	10542118	37438024	CLNK::chr4:10542117-10542167(-)	WDR70::chr5:37438023-37438073(+)	CCACCTTTATCTCAGAGACACACCTTTCCAGAAGTCCAGAGAATGCCCAG*AATCCTGTTCACAAGATTCCTGACTCGCATGAGATAACGCTGAAGCATGG	TCGA
CNN3	ALG14	1	1	-1	-1	95392394	95448862	CNN3::chr1:95392393-95392443(-)	ALG14::chr1:95448812-95448862(-)	ACTTCAACAAGGGCCCTTCCTATGGGCTCTCGGCCGAAGTCAAGAACAAG*GTGTTGTGTAACGGACCAGGAACATGTGTTCCTATCTGTGTATCTGCCCT	TCGA
COL16A1	CPSF6	1	12	-1	1	32119200	69663292	COL16A1::chr1:32119199-32119249(-)	CPSF6::chr12:69663291-69663341(+)	GGACATTGGTATTGGCATTGCAGGAGAAAATGGTCTTCCCGGCCCCCCAG*CTGAAGGAAGAGGATCACCTTCCAAGACAAAACAGTCTTCATGGGGGAAA	TCGA
COL3A1	PLAT	2	8	1	-1	189877472	42051245	COL3A1::chr2:189877422-189877472(+)	PLAT::chr8:42051195-42051245(-)	ATCTTTTTTTTCCTTACAGACACCCATAATAAAATATCATATTAAAATTC*aaaaaaaaaaaaggacatgctacagcatggatgcaccttgaagacatttg	TCGA
COMMD10	AP3S1	5	5	1	1	115428397	115230784	COMMD10::chr5:115428347-115428397(+)	AP3S1::chr5:115230783-115230833(+)	GTCAAGAAACAGTTGAAAAGTTCCGGCAGAGAATTCTGGCTCCCTGTAAG*GTATTTGTGGAAACATTAGACAAATGTTTTGAAAATGTCTGTGAGCTGGA	TCGA
COQ10A	OBFC2B	12	12	1	1	56663345	56617368	COQ10A::chr12:56663295-56663345(+)	OBFC2B::chr12:56617367-56617417(+)	TCAGCCCTGGTATTCCTGCCTATCCTCGAACCTGCACTGTGGACTTTTCG*GTTCCATTTCTTCCAAGAAGGGTGAGCCTGCCTTTTGTCTCTGGTGTAAA	TCGA
CPM	GOLT1B	12	12	-1	1	69326458	21659819	CPM::chr12:69326457-69326507(-)	GOLT1B::chr12:21659818-21659868(+)	AAACTACAGTTCTGTCACTCACTTACACAGTATTGGGAAATCTGTGAAAG*AAATTGGAATGGGATTAACAGGATTTGGAGTGTTTTTCCTGTTCTTTGGA	TCGA
CPSF6	CCNL2	12	1	1	-1	69656342	1326245	CPSF6::chr12:69656292-69656342(+)	CCNL2::chr1:1326195-1326245(-)	accgtgaccgagagcgtgaccgagagcgCGAATATCGTCATCGTTAGAAG*GAATTACATGAACGACAGCCTTCGCACCGACGTCTTCGTGCGGTTCCAGC	TCGA
CPSF6	COL16A1	12	1	1	-1	69656342	32118454	CPSF6::chr12:69656292-69656342(+)	COL16A1::chr1:32118404-32118454(-)	accgtgaccgagagcgtgaccgagagcgCGAATATCGTCATCGTTAGAAG*GTCCTCAAGGTCCTCCAGGCTATGGCAAGATGGGTGCAACAGGACCAATG	TCGA
CPT1A	ANPEP	11	15	-1	-1	68609243	90328732	CPT1A::chr11:68609242-68609292(-)	ANPEP::chr15:90328682-90328732(-)	gccgccgccgccgctgccgctgccgctgccgcACCTCCGTAGCTGACTCG*CTGGAGCAGTTCAAGAAGGACAACGAGGAAACAGGCTTCGGCTCAGGCAC	TCGA
CRADD	MRPL42	12	12	1	1	94072848	93894952	CRADD::chr12:94072798-94072848(+)	MRPL42::chr12:93894951-93895001(+)	GGAGAAGCTGAAGAAGGCAAGGGAAGAGGCCATGACCGACCTGCCTGCAG*GTATCACAGATGTCGTAAGAATCTGAATCCTCCAAAAGACAGATGATGCG	TCGA
CRTC1	KLHL26	19	19	1	1	18794638	18775071	CRTC1::chr19:18794588-18794638(+)	KLHL26::chr19:18775070-18775120(+)	CGGCCTTCGAGGAGGTCATGAAGGACCTGAGCCTGACGCGGGCCGCGCGG*CACGGCCGACAAGAACGGGGCCCTCAAGTGCACCTTCTCGGCACCCAGCC	TCGA
CTNND1	TMX2	11	11	1	1	57529518	57505080	CTNND1::chr11:57529468-57529518(+)	TMX2::chr11:57505079-57505129(+)	GCCTTGGGTTTCTTTCTTAAAGGACTGATTTTTAGAACTCCACATTTGAG*AGAGAAGTGGAGATCCTGATGTTTCTCAGTGCCATTGTGATGATGAAGAA	TCGA
CTSB	EIF4A2	8	3	-1	1	11701564	186501336	CTSB::chr8:11701563-11701613(-)	EIF4A2::chr3:186501335-186501385(+)	GTGCCTGGTAAGCTTGCCCTTGCTTAAGAACTCAAAACATAGCTGTGCTC*TATAAAAAACGGGTGGTTGGGCGCCGCTGTCTTTTCAGTCGGGCGCTGAG	TCGA
CTTN	FOLR1	11	11	1	1	70244720	71903210	CTTN::chr11:70244670-70244720(+)	FOLR1::chr11:71903209-71903259(+)	GGCGCGGCGGAATCCAGGGCCGACCCGGGCCGGACCGACCCCAGGCGGCG*GGACAGACATGGCTCAGCGGATGACAACACAGCTGCTGCTCCTTCTAGTG	TCGA
CWC25	B4GALNT2	17	17	-1	1	36977154	47218609	CWC25::chr17:36977153-36977203(-)	B4GALNT2::chr17:47218608-47218658(+)	AGAGCCCGGGAAGAGATGCAGCGCTATGCGGAGGATGTTGGGGCCGTCAA*CTCGAGATTTCTGTGGCTCCTCAAGATATTGGTCATAATCCTGGTACTTG	TCGA
CYP2C18	HELLS	10	10	1	1	96466717	96331145	CYP2C18::chr10:96466667-96466717(+)	HELLS::chr10:96331144-96331194(+)	TGAACAGTGCTCGGGACTTTATTGATTGTTTCCTGATCAAAATGGAACAG*GAAATTTTGTCTGTGGCTAAAAAAAATAAAAAGGAGAATGAGGTAAGAAA	TCGA
DDX23	RND1	12	12	-1	-1	49245867	49255901	DDX23::chr12:49245866-49245916(-)	RND1::chr12:49255851-49255901(-)	CGACGGCTCCGCGACGTTGAGGCCGCGTTGGGCGGTTCAGACTCAGGGTG*GATCTCCCTACTACGATAATGTCCGTCCACTCTGCTACAGCGACTCGGAT	TCGA
DGKH	MED13L	13	12	1	-1	42795530	116460406	DGKH::chr13:42795480-42795530(+)	MED13L::chr12:116460356-116460406(-)	ATGACATCAGAGGGGCTGAACTTTTGCATCTGGAAAGGCGAGATCTTAAG*TGAGCATTTGTCCTGTGCTTTCACATTCTTTCTGCATGGAGAAAGTAATG	TCGA
DHCR24	EPHX1	1	1	-1	1	55315306	225997794	DHCR24::chr1:55315305-55315355(-)	EPHX1::chr1:225997793-225997843(+)	CCCCATGGCTGTGGGGCCGCTGCTTCTGTTTAAATAAAAGTGGCCTGGAA*GCTGAAAACTAGCCGAGGAGAGCCAGGGAGCCGGAGAGATCGCGCGCCTG	TCGA
DHCR24	SFTPC	1	8	-1	1	55317396	22019313	DHCR24::chr1:55317395-55317445(-)	SFTPC::chr8:22019312-22019362(+)	TGGAATGATGAAGGGGATACGCTGGAGTTGCCCTGCCATCGCCTCCATCA*GGAGAGGAGAGCATAGCACCTGCAGCAAGATGGATGTGGGCAGCAAAGAG	TCGA
DHCR24	THBS1	1	15	-1	1	55315306	39873127	DHCR24::chr1:55315305-55315355(-)	THBS1::chr15:39873126-39873176(+)	CCCCATGGCTGTGGGGCCGCTGCTTCTGTTTAAATAAAAGTGGCCTGGAA*GCTGGAAAGTTGCGCGCCAGGCAGCGGGGGGCGGAGAGAGGAGCCCAGAC	TCGA
DLG3	UNC5D	X	8	1	1	69699114	35606045	DLG3::chrX:69699064-69699114(+)	UNC5D::chr8:35606044-35606094(+)	TCTGGGTCTGGGTCCCTCCGAACAAGTGAAAAGAGGTCCTTGTATGTCAG*CCTCCAGTCAGATGGCTCTGAGGTGCTCCTGAGTCCTGAAGTCACCTGTG	TCGA
DLK1	STAT6	14	12	1	-1	101201464	57496773	DLK1::chr14:101201414-101201464(+)	STAT6::chr12:57496723-57496773(-)	CTCTTAATGCATGATACAGAATAATAATAAGAATTTCATCTTTAAATGAG*aaaaaaaaaaaaaaaaaaaaaaaaaggaaagaaagaaagaaaagaaaCCC	TCGA
DMTF1	SEMA3D	7	7	1	-1	86800405	84702397	DMTF1::chr7:86800355-86800405(+)	SEMA3D::chr7:84702347-84702397(-)	CAGAAGTAGCAGATGATGAGGTTACTGAGGGGACTGTGACACAGATACAG*ACAGAATGTGCAAATTTCATCAGAGTACTTCAGCCCTATAACAAAACTCA	TCGA
DNAJC3	CLDN10	13	13	1	1	96329591	96212386	DNAJC3::chr13:96329541-96329591(+)	CLDN10::chr13:96212385-96212435(+)	GGGCTCGGTATTCCCCTTCCTGCTAGTCCTGGTGGATCTGCAGTACGAAG*GTTATATACAGGCATGTAGAGGACTTATGATCGCTGCTGTCAGCCTGGGC	TCGA
DNM2	RELB	19	19	1	1	10829079	45537502	DNM2::chr19:10829029-10829079(+)	RELB::chr19:45537501-45537551(+)	GGCGGCCAGAGCGCCGGCAAGAGCTCGGTGCTGGAGAACTTCGTGGGCCG*ACAGCTACGGCGTGGACAAGAAGCGGAAACGGGGGATGCCCGACGTCCTT	TCGA
DTL	INTS7	1	1	1	-1	212220759	212194554	DTL::chr1:212220709-212220759(+)	INTS7::chr1:212194504-212194554(-)	AGGTCATCAATGCAGCCTCAAGTCAGTTGCCTTTTCTAAGTTTGAGAAAG*GCCTAAGATCTGGCAAACTTGGTGAACAGTGTGAAGCAGTTGTTCGCTTT	TCGA
EDEM2	UQCC	20	20	-1	-1	33859808	33935075	EDEM2::chr20:33859807-33859857(-)	UQCC::chr20:33935025-33935075(-)	TCTCTGCCGTGAATCATTCCTGCAGATGAAAAAGTGTGACTTGGCAGCTG*GATGTGTCTAGTCCGAATGAAGCAGGAAGGCCGGAGTGGGAAGTACATGT	TCGA
EEF2	ANKS1A	19	6	-1	1	3976055	34977682	EEF2::chr19:3976054-3976104(-)	ANKS1A::chr6:34977681-34977731(+)	ACCTCCAGCTGTACTAGTGCCATTGGAATAATAAATTTGATAAGGTGGTG*aaaaaaaaaaaaaaaaaaaaaaaaaaaaaaGTCCATTGCTGAGAGACGAG	TCGA
EEF2	ARFGEF2	19	20	-1	1	3976055	47615777	EEF2::chr19:3976054-3976104(-)	ARFGEF2::chr20:47615776-47615826(+)	ACCTCCAGCTGTACTAGTGCCATTGGAATAATAAATTTGATAAGGTGGTG*aaaaaaaaaTTAATAATTGTTTTTAAATCAGTAACAAGCCAAAGACCCAT	TCGA
EEF2	CLCN3	19	4	-1	1	3976055	170623929	EEF2::chr19:3976054-3976104(-)	CLCN3::chr4:170623928-170623978(+)	ACCTCCAGCTGTACTAGTGCCATTGGAATAATAAATTTGATAAGGTGGTG*aaaaaaaaaaaaaaaaaaaagaaagccaggtgtggtggtgcacgcctgta	TCGA
EEF2	DDX27	19	20	-1	1	3976055	47849303	EEF2::chr19:3976054-3976104(-)	DDX27::chr20:47849302-47849352(+)	ACCTCCAGCTGTACTAGTGCCATTGGAATAATAAATTTGATAAGGTGGTG*aaaaaaaaaaaaaaaaaaaaaaaaattaagtgggtgtggtggtgcatgcc	TCGA
EEF2	EIF2AK2	19	2	-1	-1	3976055	37342384	EEF2::chr19:3976054-3976104(-)	EIF2AK2::chr2:37342334-37342384(-)	ACCTCCAGCTGTACTAGTGCCATTGGAATAATAAATTTGATAAGGTGGTG*aaaaaaaaaaaaaaaaaaaaaaaaaaactagccgggcatggtggcgggtg	TCGA
EEF2	SEC63	19	6	-1	-1	3976055	108214782	EEF2::chr19:3976054-3976104(-)	SEC63::chr6:108214732-108214782(-)	ACCTCCAGCTGTACTAGTGCCATTGGAATAATAAATTTGATAAGGTGGTG*AAAAAAAAAGAAACCTTTAAAAAAAAAACCTACACCTGTGCTATTACCAC	TCGA
EEF2	THSD4	19	15	-1	1	3976055	72072881	EEF2::chr19:3976054-3976104(-)	THSD4::chr15:72072880-72072930(+)	ACCTCCAGCTGTACTAGTGCCATTGGAATAATAAATTTGATAAGGTGGTG*AAAAAAAAAAGCCATTTAAAGCCAGCCACTAGAGGGAGTCAGTTCAGTTC	TCGA
EEF2	TYK2	19	19	-1	-1	3976055	10491352	EEF2::chr19:3976054-3976104(-)	TYK2::chr19:10491302-10491352(-)	ACCTCCAGCTGTACTAGTGCCATTGGAATAATAAATTTGATAAGGTGGTG*AAAAAAAAAAAAATCCAATGGTGACGAGCAGGGAGAACAGAGCAGCTGCC	TCGA
EGFR	2020-09-14	7	7	1	-1	55268106	55863785	EGFR::chr7:55268056-55268106(+)	Sep-14::chr7:55863735-55863785(-)	TCGAATTCTCCAAAATGGCCCGAGACCCCCAGCGCTACCTTGTCATTCAG*CTGCAGGACAAGTTCGAGCATCTTAAAATGATTCAACAGGAGGAGATAAG	TCGA
EIF2AK1	GCK	7	7	-1	-1	6094177	44189663	EIF2AK1::chr7:6094176-6094226(-)	GCK::chr7:44189613-44189663(-)	GAGCCACGTGCATGAACCAAACCCACTTCGTTCAAGACAGGTGTTTAAGC*GGCATCCTTCTCAACTGGACCAAGGGCTTCAAGGCCTCAGGAGCAGAAGG	TCGA
EIF4G3	ECE1	1	1	-1	-1	21377359	21616649	EIF4G3::chr1:21377358-21377408(-)	ECE1::chr1:21616599-21616649(-)	ATCTTGCGGCAACGCCCCCGGGACATGCATCGTCCCCTGGACTCTCTCAA*ATGTCGACGTACAAGCGGGCCACGCTGGACGAGGAGGACCTGGTGGACTC	TCGA
EML4	ALK	2	2	1	-1	42492091	29446394	EML4::chr2:42492041-42492091(+)	ALK::chr2:29446344-29446394(-)	ATTTTTGTCTCAACCAGCAAAAATGTCAACTCGCGAAAAAAACAGCCAAG*TGTACCGCCGGAAGCACCAGGAGCTGCAAGCCATGCAGATGGAGCTGCAG	TCGA
ENO1	SNW1	1	14	-1	-1	8921061	78189203	ENO1::chr1:8921060-8921110(-)	SNW1::chr14:78189153-78189203(-)	TCCCCGGTGGTTTTGTGCTCAAAATAAAAAGCCTCAGTGACCCATGAGAA*aaaaaaaaaaaaaaaaaaaaaaGATATGTACCAATCATGAAGAGTGGCCT	TCGA
EP300	BCOR	22	X	1	-1	41572532	39930412	EP300::chr22:41572482-41572532(+)	BCOR::chrX:39930362-39930412(-)	ATGAATGCAAGCACCATGTGGAGACACGCTGGCACTGTACTGTCTGTGAG*CGTGCAATGATGCGCTTCTCAGAGTTGGAGATGAAAGAAAGAGAAGGTGG	TCGA
ERBB2	PPP1R1B	17	17	1	1	37883800	37791860	ERBB2::chr17:37883750-37883800(+)	PPP1R1B::chr17:37791859-37791909(+)	CTCTGAGACTGATGGCTACGTTGCCCCCCTGACCTGCAGCCCCCAGCCTG*CTGGGCAAAAGACAACCTGTGGCCAGGGTCTGGAAGGGCCCTGGGAGCGC	TCGA
ERGIC1	RANBP17	5	5	1	1	172341841	170720887	ERGIC1::chr5:172341791-172341841(+)	RANBP17::chr5:170720886-170720936(+)	TGAACAATGGGGCAGGCTGCCGCTTCGAGGGGCAGTTCAGCATCAACAAG*ATGATGTCTGTCCTCATGAACACCATTGTCTTTGAAGACTGTCGGAACCA	TCGA
ESR1	C6orf97	6	6	1	1	152023140	151936578	ESR1::chr6:152023090-152023140(+)	C6orf97::chr6:151936577-151936627(+)	TTCTTGAAAAAGGATGTAGATTTTAATCTGAACTTTGAACCATCACTGAG*ATTAAAACTTTGGAACAGACTAAAGCCATTGAAGATCTAAACAAATCCAG	TCGA
ESR1	C6orf97	6	6	1	1	152023140	151917470	ESR1::chr6:152023090-152023140(+)	C6orf97::chr6:151917469-151917519(+)	TTCTTGAAAAAGGATGTAGATTTTAATCTGAACTTTGAACCATCACTGAG*CTAAAGACACAGAAAGAGAGACTGGAGAGCAAAGAATTACACATGAGCCT	TCGA
ESR1	C6orf97	6	6	1	1	152023140	151894309	ESR1::chr6:152023090-152023140(+)	C6orf97::chr6:151894308-151894358(+)	TTCTTGAAAAAGGATGTAGATTTTAATCTGAACTTTGAACCATCACTGAG*GACCTGCTCAGTGCTGTAGAAGCAAAAGAAGCTCTTGAAAGGGAAGTTAA	TCGA
ESR1	C6orf97	6	6	1	1	152023140	151857453	ESR1::chr6:152023090-152023140(+)	C6orf97::chr6:151857452-151857502(+)	TTCTTGAAAAAGGATGTAGATTTTAATCTGAACTTTGAACCATCACTGAG*GAAACTTACGATCATCTTTCGGAAGTCCCGGTCACGCGGGAGCAGTTAAA	TCGA
ETV6	NTRK3	12	15	1	-1	12022903	88483984	ETV6::chr12:12022853-12022903(+)	NTRK3::chr15:88483934-88483984(-)	CTCTGTCTCCCCGCCTGAAGAGCACGCCATGCCCATTGGGAGAATAGCAG*ATGTGCAGCACATTAAGAGGAGAGACATCGTGCTGAAGCGAGAACTGGGT	TCGA
ETV6	NTRK3	12	15	1	-1	12006495	88576276	ETV6::chr12:12006445-12006495(+)	NTRK3::chr15:88576226-88576276(-)	CTCTATACACACACAGCCGGAGGTCATACTGCATCAGAACCATGAAGAAG*GTCCCGTGGCTGTCATCAGTGGTGAGGAGGACTCAGCCAGCCCACTGCAC	TCGA
EXT1	SAMD12	8	8	-1	-1	119122324	119209971	EXT1::chr8:119122323-119122373(-)	SAMD12::chr8:119209921-119209971(-)	CAAAAGCACAAGGATTCTCGCTGTGACAGAGACAACACCGAGTATGAGAA*CATCATCTGAGGGTTCTCCATAAACACGGTTAGCCTTCCAAGCTGCTGTC	TCGA
EYA3	GUCA1C	1	3	-1	-1	28415035	108639432	EYA3::chr1:28415034-28415084(-)	GUCA1C::chr3:108639382-108639432(-)	GGGTCTGGACTGATCTCCATGTCCTGTTGTGGGGCTTTTACAGCCTTTGG*GATGGATTTGTTGACTTTTTGGAGTTTATTGCTGCTGTAAATCTAATCAT	TCGA
EYS	KIAA1543	6	19	-1	1	65300116	7670112	EYS::chr6:65300115-65300165(-)	KIAA1543::chr19:7670111-7670161(+)	TTTGTCTTCACTGGAATCCATTCTGGCACCTCAACGGCTGATGATTTCTG*AGCACGTGCCCCCGGAGCTGTGGGAGCCCTTCTATACCGACCAGTACGCG	TCGA
EZR	ROS1	6	6	-1	-1	159191796	117645578	EZR::chr6:159191795-159191845(-)	ROS1::chr6:117645528-117645578(-)	GATGCTGCGGCTGCAGGACTATGAGGAGAAGACAAAGAAGGCAGAGAGAG*ATGATTTTTGGATACCAGAAACAAGTTTCATACTTACTATTATAGTTGGA	TCGA
FAM104A	CDC42EP4	17	17	-1	-1	71228225	71282751	FAM104A::chr17:71228224-71228274(-)	CDC42EP4::chr17:71282701-71282751(-)	CCGCGTAGCTTCCATCCGCCAGCTGCCATGAGCGAGCGCCTCCGTCCCAG*CCTTATGATCTCCTCATTGCGTCCCCCTCTGCCCACTGGACTTGGACTTC	TCGA
FAM126A	TRA2A	7	7	-1	-1	23023563	23547154	FAM126A::chr7:23023562-23023612(-)	TRA2A::chr7:23547104-23547154(-)	GTTCTTTAGTTTCATCTCTCTATAAAGTTATCCAGGAGCCACAAAGTGAG*GCTATGGAAAGGGCAAATGGAATGGAGCTGGATGGTAGAAGAATTCGGGT	TCGA
FAM168A	PXDNL	11	8	-1	-1	73308968	52339318	FAM168A::chr11:73308967-73309017(-)	PXDNL::chr8:52339268-52339318(-)	TCGCCGCCTCAGCCGCCGCCGCCGCCGTTTTCGCCTGCAGCTGCTCACCG*CTCTTGCAGTGTTTACTCAACTTCCTCAGGATACAAGTGTCGAGGTTGGA	TCGA
FAM190A	MMRN1	4	4	1	1	91048982	90815875	FAM190A::chr4:91048932-91048982(+)	MMRN1::chr4:90815874-90815924(+)	AATCCCTGAGTGCCCGGGAGGAGCCTTAACAAGCGCACGGAGCCCTCAAG*CTTTGTCAGAGACCCTTCAGCACTTCCATAGAGCCATCCCACTAGAGGTC	TCGA
FAM193A	PPP2R2C	4	4	1	-1	2632896	6335458	FAM193A::chr4:2632846-2632896(+)	PPP2R2C::chr4:6335408-6335458(-)	GCGCCCTCTGCCAGGCCGCACGCTCCATCAGCACCTTCCTTGGCACTCTG*TCTTTGAAGAGCCTGAGGACCCCAGTAACCGCTCATTCTTCTCGGAAATC	TCGA
FBXL20	GRB7	17	17	-1	1	37557614	37898505	FBXL20::chr17:37557613-37557663(-)	GRB7::chr17:37898504-37898554(+)	ccggccccATGAGGAGGGACGTGAACGGAGTGACCAAGAGCAGGTTTGAG*GACAAGGGCACACAACTGGTTCCGTTAAGCCCCTCTCTTGCTCAGACGCC	TCGA
FBXL20	GSDMB	17	17	-1	-1	37557614	38068750	FBXL20::chr17:37557613-37557663(-)	GSDMB::chr17:38068700-38068750(-)	ccggccccATGAGGAGGGACGTGAACGGAGTGACCAAGAGCAGGTTTGAG*GTCAAAAGGCTGAGTTTCAAATTCTGGATAATGTAGACTCAACGGGAGAG	TCGA
FCHSD2	ATP6V1H	11	8	-1	-1	72851076	54682303	FCHSD2::chr11:72851075-72851125(-)	ATP6V1H::chr8:54682253-54682303(-)	AAACTTCAAGCCAAACATCAAGCAGAATGTGATTTGCTTGAAGATATGAG*TTCATTTGATGAATACAGTTCAGAACTTAAATCTGGAAGGTTGGAATGGA	TCGA
FDFT1	INTS9	8	8	1	-1	11660440	28707790	FDFT1::chr8:11660390-11660440(+)	INTS9::chr8:28707740-28707790(-)	TGCGCTTCCGGATCGGGGGCAAGCGGAAGGTGATGCCCAAGATGGACCAG*TCCCAGGCTGTCCAATCTTCCTGGCTGGTCCCTGAAGGATGGAAATGCTT	TCGA
FGF12	LAMP3	3	3	-1	-1	192444970	182872179	FGF12::chr3:192444969-192445019(-)	LAMP3::chr3:182872129-182872179(-)	CTTCCATTGAACTTCCCAGCACTCGAAAGGGACCGAAATGGAGAGCAAAG*TAATTTTGCACGATGGCAGTCAAATGAGAGCAAAAGCATTTCCAGAAACC	TCGA
FGFR2	BICC1	10	10	-1	1	123243212	60461834	FGFR2::chr10:123243211-123243261(-)	BICC1::chr10:60461833-60461883(+)	AGCAGTTGGTAGAAGACTTGGATCGAATTCTCACTCTCACAACCAATGAG*ATCATGGAGGAAACAAATACGCAGATTGCTTGGCCATCAAAACTGAAGAT	TCGA
FGFR2	KIAA1598	10	10	-1	-1	123243212	118708508	FGFR2::chr10:123243211-123243261(-)	KIAA1598::chr10:118708458-118708508(-)	AGCAGTTGGTAGAAGACTTGGATCGAATTCTCACTCTCACAACCAATGAG*GTAAATAAAGTTAAACAAGAAAAGACTGTTTTAAATTCAGAAGTTCTTGA	TCGA
FGFR3	TACC3	4	4	1	1	1808661	1741429	FGFR3::chr4:1808611-1808661(+)	TACC3::chr4:1741428-1741478(+)	AGCAGCTGGTGGAGGACCTGGACCGTGTCCTTACCGTGACGTCCACCGAC*GTAAAGGCGACACAGGAGGAGAACCGGGAGCTGAGGAGCAGGTGTGAGGA	TCGA
FGFR3	TACC3	4	4	1	1	1808661	1737458	FGFR3::chr4:1808611-1808661(+)	TACC3::chr4:1737457-1737507(+)	AGCAGCTGGTGGAGGACCTGGACCGTGTCCTTACCGTGACGTCCACCGAC*TTTAAGGAGTCGGCCTTGAGGAAGCAGTCCTTATACCTCAAGTTCGACCC	TCGA
FKBP8	SLC1A6	19	19	-1	-1	18644080	15061202	FKBP8::chr19:18644079-18644129(-)	SLC1A6::chr19:15061152-15061202(-)	AGGCCATCCCCATCCTGAGGGCAGCCCTGAAGCTGGAACCTTCCAACAAG*TGACCGGCTTCGCACAATGACCAACGTACTGGGGGACTCAATTGGAGCGG	TCGA
FOXP1	EIF4E3	3	3	-1	-1	71542577	71777774	FOXP1::chr3:71542576-71542626(-)	EIF4E3::chr3:71777724-71777774(-)	ATTTGCTGTCAGCCATGAACGGATGGATGTGATGCCTGCTAGCCAAAAGG*GGGCTGTGGGGTCACCTTCTCTTCCTCTCTTCTGCCACCCCAAGTCGTCT	TCGA
FZR1	TBC1D17	19	19	1	1	3532648	50390733	FZR1::chr19:3532598-3532648(+)	TBC1D17::chr19:50390732-50390782(+)	CGGGCTCCCAAGTGTGCAATCTGGCCTGGTCCAAGCACGCCAACGAGCTG*ATTCCCAGGACTCCGGCTCTCTCTGCTTCTGTTTCCGGTGGCTGCTCATC	TCGA
GAPDH	APOA2	12	1	1	-1	6647481	161193418	GAPDH::chr12:6647431-6647481(+)	APOA2::chr1:161193368-161193418(-)	GAATCTCCCCTCCTCACAGTTGCCATGTAGACCCCTTGAAGAGGGGAGGG*AGGCACAGACACCAAGGACAGAGACGCTGGCTAGGTAAGATAAGGAGGCA	TCGA
GAS7	MYH1	17	17	-1	-1	10101525	10415863	GAS7::chr17:10101524-10101574(-)	MYH1::chr17:10415813-10415863(-)	AGGACGGGCTCCGTGGCTGGTTCCCGGCGAGCTACGTGCAGTTGCTGGAG*AGTGCCATTGAAATTCTGGGCTTTACTTCAGATGAAAGAGTGTCCATCTA	TCGA
GATAD2B	KCNN3	1	1	-1	-1	153895209	154744869	GATAD2B::chr1:153895208-153895258(-)	KCNN3::chr1:154744819-154744869(-)	GCCGCCGCCTGAGGAGGCGAGCTAGCCGGGAGTTACACCGCCACCGCCAG*CTCTTCGTGATCGACAATGGCGCGGATGACTGGCGGATAGCCATGACCTA	TCGA
GLB1	INSC	3	11	-1	1	33109722	15260465	GLB1::chr3:33109721-33109771(-)	INSC::chr11:15260464-15260514(+)	TGCTTGGCTGCTAGAGAAAGAGTCTATTCTTCTCCGCTCCTCCGACCCAG*GGGTCCAGCTTATCATGGGCATGCTGTCTGAAAAACCAAGGTCTGGGACT	TCGA
GLI3	C7orf23	7	7	-1	-1	42063067	86828373	GLI3::chr7:42063066-42063116(-)	C7orf23::chr7:86828323-86828373(-)	ACTGGGAAGGCTGCGCGAGGGAGTTCGACACCCAAGAGCAGCTTGTGCAC*GATCGAATCATCAATTTAGTTGTTGGCAGCTTAACATCCTTATTGATTCT	TCGA
GMCL1	ANXA4	2	2	1	1	70057284	70008652	GMCL1::chr2:70057234-70057284(+)	ANXA4::chr2:70008651-70008701(+)	GATGAGGAGGAGGGGGACGAGCAGCAGCGGCTCCTCAACACCCCTCGAAG*AAGAACTTCTGCTTGGGTGGCTGAACTCTGATCTTGACCTAGAGTCATGG	TCGA
GNAS	CLIP1	20	12	1	-1	57486241	122819252	GNAS::chr20:57486191-57486241(+)	CLIP1::chr12:122819202-122819252(-)	ATTGTGTTGTGCAGCattaaaaaaaatcaaaataaaaattaaatGTGAGC*AAAGAAAAGTTTGCTGAAGCTTCAGAGGAGGCAGTCTCTGTTCAGAGAAG	TCGA
GNAS	FOXP1	20	3	1	-1	57486241	71007472	GNAS::chr20:57486191-57486241(+)	FOXP1::chr3:71007422-71007472(-)	ATTGTGTTGTGCAGCattaaaaaaaatcaaaataaaaattaaatGTGAGC*AAAAAAAAAAGAGAGACAAACTCTAGGAACAATGCCGATTCATTCCACGC	TCGA
GNAS	HEG1	20	3	1	-1	57486241	124692749	GNAS::chr20:57486191-57486241(+)	HEG1::chr3:124692699-124692749(-)	ATTGTGTTGTGCAGCattaaaaaaaatcaaaataaaaattaaatGTGAGC*AAAGAATAAAAATGACATAAGCAAACTCATCTTCAAAAGTGGAGATTTCC	TCGA
GNAS	SIAE	20	11	1	-1	57486241	124543777	GNAS::chr20:57486191-57486241(+)	SIAE::chr11:124543727-124543777(-)	ATTGTGTTGTGCAGCattaaaaaaaatcaaaataaaaattaaatGTGAGC*AAAAAAAAAAAAAAACTACGGCGGCCGAGAAGGGGCGAGTACAGCCCAGT	TCGA
GNAS	SUPT16H	20	14	1	-1	57486241	21829491	GNAS::chr20:57486191-57486241(+)	SUPT16H::chr14:21829441-21829491(-)	ATTGTGTTGTGCAGCattaaaaaaaatcaaaataaaaattaaatGTGAGC*aaaaaaaaaaaaaaaaaaaaaGCAAAGTAGAGATTAAGCTGCTTAGAAGA	TCGA
GNAS	TSPAN7	20	X	1	1	57486241	38505515	GNAS::chr20:57486191-57486241(+)	TSPAN7::chrX:38505514-38505564(+)	ATTGTGTTGTGCAGCattaaaaaaaatcaaaataaaaattaaatGTGAGC*AAAGAAAAGGCTGCAGGATTTTGTGGCAGACAGGATGTGGCTATGGCTTT	TCGA
GNB2L1	APOB	5	2	-1	-1	180663934	21250937	GNB2L1::chr5:180663933-180663983(-)	APOB::chr2:21250887-21250937(-)	ACGCTAGAAGTTTATGGCAGAGCTTTACAAATAAAAAAAAAACTGGCTTT*TCTGAAAAAGTTAGTGAAAGAAGCTCTGAAAGAATCTCAACTTCCAACTG	TCGA
GNB2L1	DECR1	5	8	-1	1	180663934	91017676	GNB2L1::chr5:180663933-180663983(-)	DECR1::chr8:91017675-91017725(+)	ACGCTAGAAGTTTATGGCAGAGCTTTACAAATAAAAAAAAAACTGGCTTT*TCTGAAAAATGAGTAAAGATGGAAGCCAAAGTATCACTTTTATTGTGGTT	TCGA
GNG12	DIRAS3	1	1	-1	-1	68299027	68513045	GNG12::chr1:68299026-68299076(-)	DIRAS3::chr1:68512995-68513045(-)	TTAGAGACCGAGTCCCGGCGGCGACGGCGGGGCAGCGCACCGGCAGGCGG*GGGTCTCCTGCTGCCAGCTAAGTGTGGGAGAACTTGTGCACGTATCTCCC	TCGA
GNG12	PLXNA2	1	1	-1	-1	68299027	208257925	GNG12::chr1:68299026-68299076(-)	PLXNA2::chr1:208257875-208257925(-)	TTAGAGACCGAGTCCCGGCGGCGACGGCGGGGCAGCGCACCGGCAGGCGG*GACTGTCCCCAGCTGGTGCCCACAGAGGAGATCTTGATTCCAGTCGGGGA	TCGA
GPC6	GPC5	13	13	1	1	93879869	93518535	GPC6::chr13:93879819-93879869(+)	GPC5::chr13:93518534-93518584(+)	CGGTGCCAAGGGATTCAGCCTGGCGGACATCCCCTACCAGGAGATCGCAG*GGATGCCAGATGATATGAACTTCAGTGATGTAAAGCAAATCCATCAAACA	TCGA
GPR35	ANKMY1	2	2	1	-1	241558448	241468926	GPR35::chr2:241558398-241558448(+)	ANKMY1::chr2:241468876-241468926(-)	ggcagtgaagagctgctgaagtacatgcttcatagtccttgcgtctctct*GGGCTATACAAAGCGGACCAGCGGTTTGGGCCAGGTGTCGAGACCTACCC	TCGA
GPX3	CHD4	5	12	1	-1	150408515	6710696	GPX3::chr5:150408465-150408515(+)	CHD4::chr12:6710646-6710696(-)	CCTTCGGAGGACGTGCCCTCACCCCTCACTGGTCCACTGGCTTGAGACTC*ACCCCTCATTGCTGCCAAAAATCCCAAGATTGCTGTCTCCAAGATGATGA	TCGA
GPX3	SEC63	5	6	1	-1	150408548	108214782	GPX3::chr5:150408498-150408548(+)	SEC63::chr6:108214732-108214782(-)	CCACTGGCTTGAGACTCACCCCGTCTGCCCAGTAAAAGCCTTTCTGCAGC*AAAAAAAAAGAAACCTTTAAAAAAAAAACCTACACCTGTGCTATTACCAC	TCGA
H2AFY	CNOT6	5	5	-1	1	134688636	179991489	H2AFY::chr5:134688635-134688685(-)	CNOT6::chr5:179991488-179991538(+)	GGCCATAATCAATCCTACCAATGCTGACATTGACCTTAAAGATGACCTAG*GAAATCCCCTTACCCAGGATATATTGAACCTTTATCAGGAACCAGATGGA	TCGA
HARBI1	TNS3	11	7	-1	-1	46637118	47344601	HARBI1::chr11:46637117-46637167(-)	TNS3::chr7:47344551-47344601(-)	CCTCAGTAGTCAGTTTGAAGCGGGTATGCACAAAGATAGCTGGCTTCTGG*AACCACGAAGCTGCCCTGAGACGCTCACTCACGCTGTGGGGATGTCAGAG	TCGA
HERPUD2	AOAH	7	7	-1	-1	35733794	36580097	HERPUD2::chr7:35733793-35733843(-)	AOAH::chr7:36580047-36580097(-)	CCGTGGGGAAACTAAAAACGCATCTATCTAACGTTTACCCTAGCAAACCA*GAAGAGTGACCCAGTCCCAGCCATGACCACTCCTGAGAAACTCTACTCCA	TCGA
HEYL	COL9A2	1	1	-1	-1	40105218	40777387	HEYL::chr1:40105217-40105267(-)	COL9A2::chr1:40777337-40777387(-)	GACGGGGAGTCCGACGGACCCATCGACGTGGGCCAAGAGGGCCAGCTGAG*GGGGACCCTGGACCAGATGGACCATCGGGGCCCCCAGGACCCCCTGGGAA	TCGA
HHIPL1	CCNK	14	14	1	1	100111799	99973413	HHIPL1::chr14:100111749-100111799(+)	CCNK::chr14:99973412-99973462(+)	CCGCCGAGTGGGCCGCGTGCGCCGGCTACGCGAGGGACCTGCTGTGCCAG*AACCACCACCACCTAAAATCCCCAAAATTGAGACCACTCATCCACCGTTG	TCGA
HLA-B	CCT5	6	5	-1	1	31321649	10250033	HLA-B::chr6:31321648-31321698(-)	CCT5::chr5:10250032-10250082(+)	CAATTCCTGGAATTTGAGAGAGCAAATAAAGACCTGAGAACCTTCCAGAA*aaaaaaaaaaaaaaCCGGAAATGGGTCCTACCATCTTCTCGGAGCCGGAG	TCGA
HTATSF1	BRS3	X	X	1	1	135586622	135572292	HTATSF1::chrX:135586572-135586622(+)	BRS3::chrX:135572291-135572341(+)	ATGAGCGAGTTGTCATCATCAAGAATATGTTTCATCCTATGGATTTTGAG*ATACAAGGCAGTTGTGAAGCCACTTGAGCGACAGCCCTCCAATGCCATCC	TCGA
IFT80	RARRES1	3	3	-1	-1	160093600	158422716	IFT80::chr3:160093599-160093649(-)	RARRES1::chr3:158422666-158422716(-)	AAAAATTTGGTCAAAGACTGGGATGCTTAGATCAACTTTAGCTCAGCAAG*ATAATCATGGACATATTGATCCCTCTCTGAGACTCATCTGGGATTTGGCT	TCGA
IGF2	CCT5	11	5	-1	1	2150351	10250033	IGF2::chr11:2150350-2150400(-)	CCT5::chr5:10250032-10250082(+)	TTTGTCTTTAACCTTGTAACGCTTGCAATCCCAATAAAGCATTAAAAGTC*aaaaaaaaaaaaaaCCGGAAATGGGTCCTACCATCTTCTCGGAGCCGGAG	TCGA
IL27RA	RLN3	19	19	1	1	14153601	14141522	IL27RA::chr19:14153551-14153601(+)	RLN3::chr19:14141521-14141571(+)	GGAACCTCTGTGGGACGCCTGGAGGAGAGGAACCTTTGCTTCTATGGAAG*GAGATACCTTCCCGGATGCAGATGCTGATGAAGACAGTCTGGCAGGCGAG	TCGA
IL27RA	RLN3	19	19	1	1	14160126	14141522	IL27RA::chr19:14160076-14160126(+)	RLN3::chr19:14141521-14141571(+)	CTACACCTTGTGTGCACAGAGTGGAACCAGCCCCTCCGTCTGCATGAATG*GAGATACCTTCCCGGATGCAGATGCTGATGAAGACAGTCTGGCAGGCGAG	TCGA
IPO7	TMEM41B	11	11	1	-1	9406394	9321248	IPO7::chr11:9406344-9406394(+)	TMEM41B::chr11:9321198-9321248(-)	GCACTATGGACCCAGCCCTGCGTGAGGCCGCGGAGCGCCAGCTCAATGAA*AAAAATCCTGGGTAGAAGCTGGATCAGCAAGAATGTCACTCCTTATATTG	TCGA
IQGAP1	SEMA4B	15	15	1	1	90934105	90760671	IQGAP1::chr15:90934055-90934105(+)	SEMA4B::chr15:90760670-90760720(+)	CGTCAGAACGTGGCTTATGAGTACCTTTGTCATTTGGAAGAAGCGAAGAG*GCTCTGAAGAGCGGCCATTCCTCAGATTCGAAGCTGAACACATCTCCAAC	TCGA
IQGAP1	ZNF774	15	15	1	1	90934105	90897874	IQGAP1::chr15:90934055-90934105(+)	ZNF774::chr15:90897873-90897923(+)	CGTCAGAACGTGGCTTATGAGTACCTTTGTCATTTGGAAGAAGCGAAGAG*GAACTGATGACGCTTGATAATGTGGCTGGGGACTTCAGGGAAGAGTGGGT	TCGA
ITGB6	RBMS1	2	2	-1	-1	161051880	161174738	ITGB6::chr2:161051879-161051929(-)	RBMS1::chr2:161174688-161174738(-)	GTATCCCCTTTTGTGAAAACAACACCAGAAGAAATTGCCAACCCTTGCAG*ATATGGGAAAATAGTCTCCACAAAGGCAATTTTGGATAAGACAACGAACA	TCGA
ITM2B	RPL30	13	8	1	-1	48835524	99058697	ITM2B::chr13:48835474-48835524(+)	RPL30::chr8:99058647-99058697(-)	CTTTACTATCTTTTCATCTCATTAATTCAATTAAAACCATTACCTTAAAA*TTTTAAAAAATTAGACCTGTTTATCGCGCTCTCAGTGCAAACTCGGCTCA	TCGA
ITPKC	LTBP4	19	19	1	1	41231344	41110941	ITPKC::chr19:41231294-41231344(+)	LTBP4::chr19:41110940-41110990(+)	GGTCTCCTTCCGAAAACACTACCCTTGGGTCCAGCTTTCTGGACATGCTG*TCCTGTGTCCCTTGATCTGTCACAATGGCGGTGTGTGCGTGAAGCCTGAC	TCGA
ITPKC	SPTBN4	19	19	1	1	41231344	41071329	ITPKC::chr19:41231294-41231344(+)	SPTBN4::chr19:41071328-41071378(+)	GGTCTCCTTCCGAAAACACTACCCTTGGGTCCAGCTTTCTGGACATGCTG*GGACGTGTCATCAGTGGAGGTGCTCATGAACTACCACCAGGGCCTGAAGA	TCGA
KDM2A	RHOD	11	11	1	1	66888829	66833367	KDM2A::chr11:66888779-66888829(+)	RHOD::chr11:66833366-66833416(+)	AGTGAGAGATGGAACCCGAAGAAGAAAGGATTCGTTACAGCCAGAGATTG*AGCTACACCCCCACGGTGTTTGAGCGGTACATGGTCAACCTGCAAGTGAA	TCGA
KIAA0391	FAM177A1	14	14	1	1	35649983	35546356	KIAA0391::chr14:35649933-35649983(+)	FAM177A1::chr14:35546355-35546405(+)	ATGGTCTCAATGTTGCCAAAATGTTTCCTAAAGTTCGTGAATCTCAACTT*ACAAAACTTACCTGGGGTCCCTACTTATGGTTTTACATGCTTCGGGCTGC	TCGA
KIAA1109	CCNA2	4	4	1	-1	123075267	122742246	KIAA1109::chr4:123075217-123075267(+)	CCNA2::chr4:122742196-122742246(-)	GAAAAGTAGAAGGAAAAACAGAACGTTGCAAACTCTGGAAAAAAACTTGG*AGTCACCACATACTATGGACATGTCAATTATATTAGAAGATGAAAAGCCA	TCGA
KIAA1429	SYBU	8	8	-1	-1	95547067	110631268	KIAA1429::chr8:95547066-95547116(-)	SYBU::chr8:110631218-110631268(-)	gccaccaccTCCCCAGCCACAACCAAGTTTGAAAAGGAATCCAAAACATG*ATGACACAGGCTGTCCTAGCAGCCAGTCAGTGTCTCCTGTGAAGACACCC	TCGA
KIF26B	SMYD3	1	1	1	-1	245319985	246093239	KIF26B::chr1:245319935-245319985(+)	SMYD3::chr1:246093189-246093239(-)	TCAAGAGGCAGGCCCTGAGGTTGCTCCTCCCGGGGCCCTTCCCGGGCAAG*GTGATCTGCAACTCTTTCACCATCTGTAATGCGGAGATGCAGGAAGTTGG	TCGA
KIF26B	SMYD3	1	1	1	-1	245319985	246027188	KIF26B::chr1:245319935-245319985(+)	SMYD3::chr1:246027138-246027188(-)	TCAAGAGGCAGGCCCTGAGGTTGCTCCTCCCGGGGCCCTTCCCGGGCAAG*GATGCTGATATGCTAACTGGTGATGAGCAAGTATGGAAGGAAGTTCAAGA	TCGA
KLF5	PIBF1	13	13	1	1	73651676	73410241	KLF5::chr13:73651626-73651676(+)	PIBF1::chr13:73410240-73410290(+)	TATATATTAACGACAATTTTTTTTTTGGAAAATAAAAAGTGCCTAAAAGA*aaaaaaaagaaaaaagaaaTATCATTTTTATTCATGCAGTTACTTTTAGA	TCGA
KLK2	FGFR2	19	10	1	-1	51376775	123310973	KLK2::chr19:51376725-51376775(+)	FGFR2::chr10:123310923-123310973(-)	CAGCATGTGGGACCTGGTTCTCTCCATCGCCTTGTCTGTGGGGTGCACTG*GAGCACCATACTGGACCAACACAGAAAAGATGGAAAAGCGGCTCCATGCT	TCGA
KLK2	NDUFV1	19	11	1	1	51383822	67375697	KLK2::chr19:51383772-51383822(+)	NDUFV1::chr11:67375696-67375746(+)	gttacagatactggggcagcaaataaaactgaatcttgttttcagacctt*aaaaaaaaaaaaaTGCTTACTAAGTGGCAGTGGTATCTATGATGCTATAG	TCGA
KRT14	SUPT16H	17	14	-1	-1	39738531	21829491	KRT14::chr17:39738530-39738580(-)	SUPT16H::chr14:21829441-21829491(-)	CCTCACCCCCTCCTGGCAATCAATACAGCTTCATTATCTGAGTTGCATAA*aaaaaaaaaaaaaaaaaaaaaGCAAAGTAGAGATTAAGCTGCTTAGAAGA	TCGA
KRT19	CTNND1	17	11	-1	1	39679869	57574387	KRT19::chr17:39679868-39679918(-)	CTNND1::chr11:57574386-57574436(+)	ACCCCCGGCTCTTCTCCTGACCTGCCAATAAAAATTTATGGTCCAAGGGA*GGAAAAAACCTATAGAGGATCCAGCAAACGATACAGTGGATTTCCCTAAA	TCGA
LAMA5	CLCN7	20	16	-1	-1	60900372	1509188	LAMA5::chr20:60900371-60900421(-)	CLCN7::chr16:1509138-1509188(-)	ATGTGGAGCTGTGCCTGTGCCCCGCCAGCTACCGGGGGGACTCATGCCAG*CCGGTGGCTGCTGGCAGCGGAATCCCCCAGATCAAGTGCTTCCTCAACGG	TCGA
LATS2	MYLK	13	3	-1	-1	21635485	123386034	LATS2::chr13:21635484-21635534(-)	MYLK::chr3:123385984-123386034(-)	GGGAGCCGCCGGCCAGGACGCCCCCGAGGGTGTAGACCGCGCCCCTGGAG*GTGATGCGACTGTGAAAAAGAAACCTGCCCCCAAGACACCTCCGAAGGCA	TCGA
LBP	BPI	20	20	1	1	36983809	36952272	LBP::chr20:36983759-36983809(+)	BPI::chr20:36952271-36952321(+)	TCTTCCACAACCAGATTGAGTCCAAGTTCCAGAAAGTACTGGAGAGCAGG*GGGGAGTTTTACAGTGAGAACCACCACAATCCACCTCCCTTTGCTCCACC	TCGA
LCN2	ZNFX1	9	20	1	-1	130915734	47863418	LCN2::chr9:130915684-130915734(+)	ZNFX1::chr20:47863368-47863418(-)	CGCTGATGGAGCCCCACCTTGTCTGCTAAATAAACATGTGCCCTCAGGCC*aaaaaaaaaTCATTCTTTTTAGTCTTAGCACCTACTTAAGGATCCACTTT	TCGA
LIMCH1	UCHL1	4	4	1	1	41526495	41258610	LIMCH1::chr4:41526445-41526495(+)	UCHL1::chr4:41258609-41258659(+)	CAGGACTTGTTAAAAAGATCAATAGATTGCCTACCCCCATTGCAGGACTG*AGACTCGAGCTTTAGAGTAATTGGGATGGTGAAAGGATGGGTTTCCAGAA	TCGA
LRP12	LAPTM4B	8	8	-1	1	105601047	98863625	LRP12::chr8:105601046-105601096(-)	LAPTM4B::chr8:98863624-98863674(+)	TCCGCGGTGGAGGTCTGCGTTGCTCTTGCTTTTCCTCGCTGGGGTGTACG*GTGCTGCTACCCCCGTATGATGATGCCACTGTGAATGGTGCTGCCAAGGA	TCGA
LRRC1	SH3GL1	6	19	1	-1	53707025	4366991	LRRC1::chr6:53706975-53707025(+)	SH3GL1::chr19:4366941-4366991(-)	AGAAATAGCAAACTTCATGCAGCTGGTGGAACTAGATGTGTCTCGAAATG*CTGGTCAGTGAGAAGGTCGGAGGGGCCGAGGGGACCAAGCTGGATGATGA	TCGA
LTBP1	BIRC6	2	2	1	1	33246273	32631567	LTBP1::chr2:33246223-33246273(+)	BIRC6::chr2:32631566-32631616(+)	ACCCTCAAGCCGAAGCCTTCAGTGGGACTCCCCCAGCAGATACATTCTCA*TGATGATTTACTGGAGGATTCAGACAGTGAAGAGCATTCCAGATCAGATT	TCGA
LTF	CFB	3	6	-1	1	46477510	31913427	LTF::chr3:46477509-46477559(-)	CFB::chr6:31913426-31913476(+)	ACAATTCCCTGCTGTCGTCTTAGCAAGAAGTAAAATGAGAAATTTTGTTG*AATAAAAATCAATGGTTTCCACATCTCTCAGTGCCTCTATCTGGAGGCCA	TCGA
LUC7L2	ETV1	7	7	1	-1	139045068	13978871	LUC7L2::chr7:139045018-139045068(+)	ETV1::chr7:13978821-13978871(-)	GGCCCAGATGCGCGCGATGCTGGACCAGTTGATGGGCACCTCCCGGGACG*TGGCTTTTCATGGCCTGCCACTGAAAATCAAGAAAGAACCCCACAGTCCA	TCGA
LYZ	ANXA1	12	9	1	1	69748014	75772570	LYZ::chr12:69747964-69748014(+)	ANXA1::chr9:75772569-75772619(+)	ATGCATGATGTAAAAAATACAAACATTCTAATTAAAGGCTTTGCAACACA*aaaaaaaaaaaaaaaaaaaaaaGCAATCATTAAGCTTTTCATCTAgccat	TCGA
LYZ	DDX21	12	10	1	1	69748014	70723858	LYZ::chr12:69747964-69748014(+)	DDX21::chr10:70723857-70723907(+)	ATGCATGATGTAAAAAATACAAACATTCTAATTAAAGGCTTTGCAACACA*aaaaaaaaaaaaaaaaaaagaaaaGCATGAATGGAAAGAAGGGCAAGTCA	TCGA
MAMSTR	RASIP1	19	19	-1	-1	49222231	49230687	MAMSTR::chr19:49222230-49222280(-)	RASIP1::chr19:49230637-49230687(-)	GGCGGCTTCCTCCCAGCGTTCCCAAATCATTCGCTCCAAGTTCCGATCTG*GAAAAGATTAAGGAAATTGGAGACCGTCAGCCAGAAAAGTAAGAGAAATT	TCGA
MAP4	SPINK8	3	3	-1	-1	48130263	48351436	MAP4::chr3:48130262-48130312(-)	SPINK8::chr3:48351386-48351436(-)	CGGCGCTCTCCTGGCTCCCTTCTGCCCCAGCTCCGTCTCGGCGGCGGCGG*ATTTGAAGGGCTTAACATAACTAAACTGTATGATGGACAATGTGTAAGTA	TCGA
MAP4	SPINK8	3	3	-1	-1	48019355	48351436	MAP4::chr3:48019354-48019404(-)	SPINK8::chr3:48351386-48351436(-)	AACACTCCTAGCCAATGGTGGTCATGGAGTAGAAGGGAGCGATACTACAG*ATTTGAAGGGCTTAACATAACTAAACTGTATGATGGACAATGTGTAAGTA	TCGA
MAPK10	ARHGAP24	4	4	-1	1	87275683	86893189	MAPK10::chr4:87275682-87275732(-)	ARHGAP24::chr4:86893188-86893238(+)	ACTGTTGAATTAGACCCGTTTCCTATAGATGAGAAACCATACAAGCTGTG*CAACACAGATGTACACACGGTGGCATCACTTCTTAAGCTGTACCTCCGAG	TCGA
MAPKAPK3	HEMK1	3	3	1	1	50655215	50609141	MAPKAPK3::chr3:50655165-50655215(+)	HEMK1::chr3:50609140-50609190(+)	AAGTGCTGGAGTGCTTCCATCGGCGCACTGGACAGAAGTGTGCCCTGAAG*TTTCAGAGCCTGAGGCCGGCACTTTGGACCCAGCCCTTGACCTCTCAGCA	TCGA
MARK2	C11orf84	11	11	1	1	63607032	63585277	MARK2::chr11:63606982-63607032(+)	C11orf84::chr11:63585276-63585326(+)	CCAGCGCTCGGACCCCCCTACCCACGCTGAACGAGAGGGACACGGAGCAG*TGACCCAACAGGAGAAGACCCCACCGCCTAGACCCAGCCCGCTAGAGGCA	TCGA
MAST2	NASP	1	1	1	1	46348067	46056895	MAST2::chr1:46348017-46348067(+)	NASP::chr1:46056894-46056944(+)	ATATGTTTTGTTTTTCAGAAGGAGTTGAGCCTTCCAAGAAGAGGCAGCTT*AATTGAAGATGTTCCTGCTCCTTCTACATCTGCAGATAAAGTGGAGAGGT	TCGA
MCFD2	TTC7A	2	2	-1	1	47142862	47177502	MCFD2::chr2:47142861-47142911(-)	TTC7A::chr2:47177501-47177551(+)	TGGTGAGGCTCACGTTGGAGGGCTTCGCGTCTGCTTCGGAGACCGTAAGG*ATGACTTTGGGAAATTGCTGCTGGCTGAGGCCCTCCTGGAGCAGTGTTTG	TCGA
MED1	KRT222	17	17	-1	-1	37604051	38818296	MED1::chr17:37604050-37604100(-)	KRT222::chr17:38818246-38818296(-)	ACCAAAATAGACCCTGGAGTGAAACCATTAAGCTTGTGCGTCAAGTCATG*CTAGAAGAAGACATAAGCAAAAAAATGGACAAAGATGAAGAGGCTTTGAA	TCGA
MGAT4A	C2orf55	2	2	-1	-1	99342702	99463273	MGAT4A::chr2:99342701-99342751(-)	C2orf55::chr2:99463223-99463273(-)	CACTTCCTTCCTTACTTTGTCTTGGTATACTACATGGCAAAATGGGAAAG*CGAGCTTGACATGATTTCCACAAGGGTGATGGACATTAAGCTTCGGGAGG	TCGA
MKL1	KIAA0146	22	8	-1	1	41032482	48586363	MKL1::chr22:41032481-41032531(-)	KIAA0146::chr8:48586362-48586412(+)	GAGCCGGAGTGGGGCGAGCCGCGGAACCCGGCCGGGAGCCGCGCGAGGCG*AGCCTGCCTTCTGGTACAAGATGCCTGTGGAATGTTCGGTGAAGTGCACT	TCGA
MKRN2	PPARG	3	3	1	1	12598675	12353879	MKRN2::chr3:12598625-12598675(+)	PPARG::chr3:12353878-12353928(+)	CGACGGTCCCTCAGCCCAGCCACCATGAGCACCAAGCAGATCACTTGCAG*ATTTGAAAGAAGCCAACACTAAACCACAAATATACAACAAGGCCATTTTC	TCGA
MLL5	LHFPL3	7	7	1	1	104654982	104546634	MLL5::chr7:104654932-104654982(+)	LHFPL3::chr7:104546633-104546683(+)	GGGGTCGAGCACATAACGGGGTTCGGGTGTCTCGTGTGTGAACATCACAG*TTCTGCTAAGCCAATATTCTCTAGAATGAGCACAAAACAAATCGAATAAC	TCGA
MLL5	LHFPL3	7	7	1	1	104707254	104546634	MLL5::chr7:104707204-104707254(+)	LHFPL3::chr7:104546633-104546683(+)	GATAGGCAGCATATTCCTGATACATATCTATGTGAACGTTGTCAGCCTAG*TTCTGCTAAGCCAATATTCTCTAGAATGAGCACAAAACAAATCGAATAAC	TCGA
MLL5	LHFPL3	7	7	1	1	104681470	104546634	MLL5::chr7:104681420-104681470(+)	LHFPL3::chr7:104546633-104546683(+)	GGGGTTGATACAGCAGAGACGTCATACTTGGAAATGGCTGCAGGTTCAGA*TTCTGCTAAGCCAATATTCTCTAGAATGAGCACAAAACAAATCGAATAAC	TCGA
MLLT10	PICALM	10	11	1	-1	21906136	85670103	MLLT10::chr10:21906086-21906136(+)	PICALM::chr11:85670053-85670103(-)	GTGATTCTTCCTCTCACTCTCAGGATAAACATCATGAGAAAGAGAAAAAA*ATACAGTTTATGTAACTTGATGGAAGAAAATGGAATTACTCCAAAAAGAC	TCGA
MLLT10	WAC	10	10	1	1	21906136	28824491	MLLT10::chr10:21906086-21906136(+)	WAC::chr10:28824490-28824540(+)	GTGATTCTTCCTCTCACTCTCAGGATAAACATCATGAGAAAGAGAAAAAA*GCACTTAAGTATTCATCGAAGAGTCACCCCAGTAGCGGTGATCACAGACA	TCGA
MPP2	PPY	17	17	-1	-1	41975630	42019022	MPP2::chr17:41975629-41975679(-)	PPY::chr17:42018972-42019022(-)	TCTTCCTTCGAGGCATTATGGAAAGTCCCATAGTAAGATCCCTGGCCAAG*ATGGCTGCCGCACGCCTCTGCCTCTCCCTGCTGCTCCTGTCCACCTGCGT	TCGA
MPP5	GPHN	14	14	1	1	67746254	67635650	MPP5::chr14:67746204-67746254(+)	GPHN::chr14:67635649-67635699(+)	AGAGGAAGGAATTGTCTTAGAAAGTCCTCATTATGCTGTGAAAATATTAG*GGAATCCTGTATCGGCTGTGGTCACCTGCAATCTCTTTGTTGTGCCTGCA	TCGA
MPPED2	AMOTL1	11	11	-1	1	30601793	94554696	MPPED2::chr11:30601792-30601842(-)	AMOTL1::chr11:94554695-94554745(+)	ACGCACTACAACATCAACCAGAGCAGATTCCAGCCTCCACATGTACATAT*CCGCCCATGCCAACTTCCGTTCCCATCAACCATGCAGCAGCACAGCCCCA	TCGA
MRPL48	DTX4	11	11	1	1	73536841	58972149	MRPL48::chr11:73536791-73536841(+)	DTX4::chr11:58972148-58972198(+)	AGCCCACCCACGGCATTGGAAAGTACAAGCACTTAATTAAAGCAGAAGAG*GTTCTGAAGCTGCTGCTCGTGGCCTGGGATCGCCGCCTCATTTTTGCCAT	TCGA
MRPS23	FAM117A	17	17	-1	-1	55926601	47810082	MRPS23::chr17:55926600-55926650(-)	FAM117A::chr17:47810032-47810082(-)	GCCAAAGCTCCCATCCAAGACATCTGGTACCACGAGGATCGGATTAGAGC*CCAGCGTCCCATGCTCGGTGGCCCCAGAAAAGTCAGTGTGTAGGCCTCAG	TCGA
MSMB	KLK3	10	19	1	1	51562517	51361285	MSMB::chr10:51562467-51562517(+)	KLK3::chr19:51361284-51361334(+)	ATTGTGTAGCCATGcctatcagtaaaaagatttttgagcaaacacttgaa*CAAAAGCGTGATCTTGCTGGGTCGGCACAGCCTGTTTCATCCTGAAGACA	TCGA
MTHFS	BCL2A1	15	15	-1	-1	80181435	80253516	MTHFS::chr15:80181434-80181484(-)	BCL2A1::chr15:80253466-80253516(-)	TATCCCTCAGCCTGGTGAGGGTGATGTTCGGGAGGAGGCCTTGTCCACAG*GAAAATGGCTTTGTAAAGAAGTTTGAACCTAAATCTGGCTGGATGACTTT	TCGA
MVP	KIF22	16	16	1	1	29851780	29814770	MVP::chr16:29851730-29851780(+)	KIF22::chr16:29814769-29814819(+)	CTCTAGACGAGAACGAGGGCATCTATGTGCAGGATGTCAAGACCGGAAAG*AGGCTTAAGACGAAGCAAAAAGAACTGGAGGCCAAGATGTTGGCCCAGAA	TCGA
MYH9	TXN2	22	22	-1	-1	36783852	36863964	MYH9::chr22:36783851-36783901(-)	TXN2::chr22:36863914-36863964(-)	AGTCCTCTCGGGAGAAGCAGCGCCTGTTCCCGGGGCAGATCCAGGTTCAG*GTGTCAGCGGTGCCCACTGTGCTGGCCATGAAGAATGGGGACGTGGTGGA	TCGA
MYO1D	ACCN1	17	17	-1	-1	31203796	31355410	MYO1D::chr17:31203795-31203845(-)	ACCN1::chr17:31355360-31355410(-)	CTGATGGACACCGTCTCCATGCCCGAGTTCATGGCCAACCTCAGGCTCAG*CTCACATACCTGCCCCCACCGTGGGGTGAGTGCCGATCCTCAGAGATGGG	TCGA
MYO1D	TMIGD1	17	17	-1	-1	31203796	28656547	MYO1D::chr17:31203795-31203845(-)	TMIGD1::chr17:28656497-28656547(-)	CTGATGGACACCGTCTCCATGCCCGAGTTCATGGCCAACCTCAGGCTCAG*GTTCTGTTTTAACTGTGAATGGTAAAACTGAGAACTATATCCTGGATACT	TCGA
MYO6	SENP6	6	6	1	1	76459140	76405520	MYO6::chr6:76459090-76459140(+)	SENP6::chr6:76405519-76405569(+)	ACCCGTACAGGTAGCCCCGCCGCCGCGCACCTGCCTTCGCTCCCGCACCG*ATACTTGGTGCTTGAAAAACTGAAGAAGGAAGACGCTGACCGAATTCATA	TCGA
NBAS	ALB	2	4	-1	1	15307033	74270025	NBAS::chr2:15307032-15307082(-)	ALB::chr4:74270024-74270074(+)	TCCATGGTTCCAACAAATTGCAAATAAAACTGTATGGAAACGATGAGCAA*CCCCACACGCCTTTGGCACAATGAAGTGGGTAACCTTTATTTCCCTTCTT	TCGA
NCKAP5	DYNC2H1	2	11	-1	1	133971288	103306671	NCKAP5::chr2:133971287-133971337(-)	DYNC2H1::chr11:103306670-103306720(+)	TGGCCCGACTACAGCGAGAAGTTGCCCAAAGAACAAGTGAGGGGGCCATG*TGTCCTCTCGCATGGCAGAGCAAGTGGGAAGGCCCAGAAGATCCCTTACA	TCGA
NCL	RBM25	2	14	-1	1	232319462	73572567	NCL::chr2:232319461-232319511(-)	RBM25::chr14:73572566-73572616(+)	GGTTTTTGCTTCAGCGGCTTTAGGACAAATTAAAAGTCAACTCTGGTGCC*AGAAAAAAGCAGAGATCGTGAAAGGGAACgagagcgggaaagagagagag	TCGA
NCOA4	RET	10	10	1	1	51582939	43612032	NCOA4::chr10:51582889-51582939(+)	RET::chr10:43612031-43612081(+)	CCGACCCCCAGGACTGGCTTACCCAAAAGCAGACCTTGGAGAACAGTCAG*GAGGATCCAAAGTGGGAATTCCCTCGGAAGAACTTGGTTCTTGGAAAAAC	TCGA
NCOA6	GSS	20	20	-1	-1	33413275	33539663	NCOA6::chr20:33413274-33413324(-)	GSS::chr20:33539613-33539663(-)	CCCGGGCCGGCGCTCCAAggcccgcccgggagggccggggccgcgcTCAG*GTGTTGGGATGGCCACCAACTGGGGGAGCCTCTTGCAGGATAAACAGCAG	TCGA
NCOR2	SCARB1	12	12	-1	-1	125051854	125302253	NCOR2::chr12:125051853-125051903(-)	SCARB1::chr12:125302203-125302253(-)	CGGCCCGAGCGCGCCCCAAGCCCGGGCGCCACCGCTGCCACCTCCGCGAG*AACGTGCGCATCGACCCCAGTAGCCTGTCCTTCAACATGTGGAAGGAGAT	TCGA
NCOR2	SCARB1	12	12	-1	-1	124904503	125302253	NCOR2::chr12:124904502-124904552(-)	SCARB1::chr12:125302203-125302253(-)	ACTATAAGAGCCTGGTGAGACGGAGCTATCGGCGCCGCGGCAAGAGCCAG*AACGTGCGCATCGACCCCAGTAGCCTGTCCTTCAACATGTGGAAGGAGAT	TCGA
NCOR2	SCARB1	12	12	-1	-1	125020111	125302253	NCOR2::chr12:125020110-125020160(-)	SCARB1::chr12:125302203-125302253(-)	CAGGTCTCCCTGAGTCTTTGAGGACACAGCCTCGCTGGAGGCAGTTTCTG*AACGTGCGCATCGACCCCAGTAGCCTGTCCTTCAACATGTGGAAGGAGAT	TCGA
NDUFA10	ANXA4	2	2	-1	1	240929491	70008652	NDUFA10::chr2:240929490-240929540(-)	ANXA4::chr2:70008651-70008701(+)	TCACCATTGGAGCTCATCAGACTGACCGTGTCTTACATCAGTTCAGAGAG*AAGAACTTCTGCTTGGGTGGCTGAACTCTGATCTTGACCTAGAGTCATGG	TCGA
NDUFB9	TDRKH	8	1	1	-1	125551528	151755525	NDUFB9::chr8:125551478-125551528(+)	TDRKH::chr1:151755475-151755525(-)	CGGCTTTATAAGCGGGCGCTACGCCACCTCGAGTCGTGGTGCGTCCAGAG*GATATAAGTCAAAGAGTACAGCAGAAAATGTCTACTGAACGGACTTCTTG	TCGA
NEBL	C10orf140	10	10	-1	-1	21461312	21812800	NEBL::chr10:21461311-21461361(-)	C10orf140::chr10:21812750-21812800(-)	CTCAACATGAACAACTACAAAGGCTATGAAAAGAAGCCCTATTGTAATGC*GTTCCCAGTAGCTGCAGCAGTGAAAGACAGTGATTGGCTCCAGTGCTCCC	TCGA
NFASC	PRELP	1	1	1	1	204797910	203452297	NFASC::chr1:204797860-204797910(+)	PRELP::chr1:203452296-203452346(+)	GCAGCGGACAGCTCGGACAGCGCCCAGGGCCGGAGCCCGAGCCCTTGGAG*GTGCATCACCTGGATCATGAGGTCACCCCTCTGCTGGCTCCTCCCACTTC	TCGA
NMD3	USP40	3	2	1	-1	160953000	234407258	NMD3::chr3:160952950-160953000(+)	USP40::chr2:234407208-234407258(-)	TCTGAAATATGGAATGCATCAGAATACACTTCGTATCAAAGAGATTCATG*GAGATGCCTGGCATTTACGAAAAATGGATTGGTGCTATGAAGCTGGAGAG	TCGA
NOS1AP	ATF6	1	1	1	1	162040072	161928236	NOS1AP::chr1:162040022-162040072(+)	ATF6::chr1:161928235-161928285(+)	CCTTGCACAACGAGGACGCCTTCCAGCACGGCATCTGCTTTGAGGCCAAG*AGAATGTGATCAATGGGCAGGACTACGAAGTGATGATGCAGATTGACTGT	TCGA
NXN	ABR	17	17	-1	-1	882559	916404	NXN::chr17:882558-882608(-)	ABR::chr17:916354-916404(-)	TGCGGGACATGCCGTGGCTGGCGCTGCCCTACAAGGAGAAGCACAGGAAG*CTGGACCCACAAACCGTGGAGACCAAGAACTGGCACACGGACGTGATTGA	TCGA
P4HB	NDUFV1	17	11	-1	1	79801037	67375697	P4HB::chr17:79801036-79801086(-)	NDUFV1::chr11:67375696-67375746(+)	TCACAATCGAATTGAACACATTGGCCAAATAAAGTTGAAATTTTACCACC*aaaaaaaaaaaaaTGCTTACTAAGTGGCAGTGGTATCTATGATGCTATAG	TCGA
P4HB	NHP2L1	17	22	-1	-1	79801042	42071199	P4HB::chr17:79801041-79801091(-)	NHP2L1::chr22:42071149-42071199(-)	CTATTTCACAATCGAATTGAACACATTGGCCAAATAAAGTTGAAATTTTA*CCACCAAAACCCTCAACAGGGGCATCTCTGAGTTCATCGTGATGGCTGCA	TCGA
PACSIN2	TTLL1	22	22	-1	-1	43411027	43447893	PACSIN2::chr22:43411026-43411076(-)	TTLL1::chr22:43447843-43447893(-)	GGTCTGGAGACGCCGTGGCAGCCTGAACGGAGTGTGCGACGGATTGGGAG*CCGGTGATGAACAATGACAAGCACTGCTTTGAATGCTATGGCTACGACAT	TCGA
PARD3	LYAR	10	4	-1	-1	35103804	4276496	PARD3::chr10:35103803-35103853(-)	LYAR::chr4:4276446-4276496(-)	TCAGCCTCATCCAGCAGGCGGTGACCCGCTACCGGAAGGCCATCGCCAAG*GAACCAGTCAATAAGGAACAGGATCAACGGCCACTCCACCCAGTGGCAAA	TCGA
PAX8	PPARG	2	3	-1	1	113992971	12421203	PAX8::chr2:113992970-113993020(-)	PPARG::chr3:12421202-12421252(+)	CCATGCTGCCTCCGTGTACGGGCAGTTCACGGGCCAGGCCCTCCTCTCAG*AAATGACCATGGTTGACACAGAGATGCCATTCTGGCCCACCAACTTTGGG	TCGA
PCMTD1	ST18	8	8	-1	-1	52811490	53159224	PCMTD1::chr8:52811489-52811539(-)	ST18::chr8:53159174-53159224(-)	ACCCCGCCGAGTCCTAGCGCCTGGCCTGCGCGCCGCTGCCCGCGCCACAG*AGCCCCCAATTTTGTGAGTGTCCCTGAAGCATTGTGACAATTCCATTTTA	TCGA
PCYT1A	TCTEX1D2	3	3	-1	-1	196014486	196022940	PCYT1A::chr3:196014485-196014535(-)	TCTEX1D2::chr3:196022890-196022940(-)	CGCCGGCCAGAAATCCGACCGGACCGGGCTCGGGGGAGCGTGAGTTGCAG*CATGGCTTCTCGCTGTTTCTGGGATGCTGACACTGACAACTATACTCATG	TCGA
PDE4D	DEPDC1B	5	5	-1	-1	59783769	59943360	PDE4D::chr5:59783768-59783818(-)	DEPDC1B::chr5:59943310-59943360(-)	GCCTTGGATGTTTCTGTCCTAAATAGCTGACATTGCATCTTCAAGACTGT*ATTTCCTCCTTCTTCACCCCTGAAACCATATCCAAAGAAGCCCCCAAACC	TCGA
PDE4D	DEPDC1B	5	5	-1	-1	59481384	59983054	PDE4D::chr5:59481383-59481433(-)	DEPDC1B::chr5:59983004-59983054(-)	ACACCACGATGAAAAGAAATACCTGTGATTTGCTTTCTCGGAGCAAAAGT*TGGAATGAGACCGTGGAGCTTTTTCGTGCTAAGATGCCGTTACGGAAACA	TCGA
PGD	CAMTA1	1	1	1	1	10459761	7309551	PGD::chr1:10459711-10459761(+)	CAMTA1::chr1:7309550-7309600(+)	CCGTCATGGGCCAGAACTTAATTCTGAACATGAATGACCACGGCTTTGTG*ACCACAGAATGGCTCAATGATACTCTACAACAGGAAGAAAGTGAAATACA	TCGA
PHACTR2	AIG1	6	6	1	1	143858344	143605247	PHACTR2::chr6:143858294-143858344(+)	AIG1::chr6:143605246-143605296(+)	GTCGTCCTCGAGCAGGGGCCGCCCGCTCCGGGTCCACATCTCCGGCTCAG*CACACGACGGTTCTGCCCTTTATATTAATCGAGATGAGGACATCGCACCA	TCGA
PHACTR4	SESN2	1	1	1	1	28696336	28595694	PHACTR4::chr1:28696286-28696336(+)	SESN2::chr1:28595693-28595743(+)	TTCCGGGAGAGGCTGCTGTGGAGGCTGAGGAGGCGGCGGCGGAGATCTGG*GAGCAGAGGGAGAGCCGGGCTCGGCGAGGCCCTCGAGGGCCCAGCGCCTT	TCGA
PHF21A	ARHGAP1	11	11	-1	-1	46142486	46717706	PHF21A::chr11:46142485-46142535(-)	ARHGAP1::chr11:46717656-46717706(-)	GAGTTCCTGCCTCCAGCTGCCAGGGGGGACAGCCAGCCAGCAGCAGGAGG*GTTTCTCTTAAGGTTCTGCAGGGCAAGGCTGTCTGGGACAGGCTTGGCCA	TCGA
PHF21A	GLIS2	11	16	-1	1	45967391	4386726	PHF21A::chr11:45967390-45967440(-)	GLIS2::chr16:4386725-4386775(+)	TCCCTGCACCTGTTCAGCCTGTGTCCCTGCCCAGCCCCACCTCCACAGAC*GTGAGAAGCCCTACGTCTGCCCCTACGAGGGCTGCAACAAGCGCTATTCC	TCGA
PICALM	MLLT10	11	10	-1	1	85685751	21940602	PICALM::chr11:85685750-85685800(-)	MLLT10::chr10:21940601-21940651(+)	AGCCTGTCATGAGACCTCCAAACCCCTTTGGCCCTGTATCAGGAGCACAG*AAATATAAAGAGAAGGACAAACACAAACAGAAACACAAGAAGCAGCCAGA	TCGA
PKM2	FOXP1	15	3	-1	-1	72491373	71007472	PKM2::chr15:72491372-72491422(-)	FOXP1::chr3:71007422-71007472(-)	GGCCTGTTGCTATAGAGCCTACCTGTATGTCAATAAACAACAGCTGAAGC*AAAAAAAAAAGAGAGACAAACTCTAGGAACAATGCCGATTCATTCCACGC	TCGA
PML	RARA	15	17	1	1	74325755	38504568	PML::chr15:74325705-74325755(+)	RARA::chr17:38504567-38504617(+)	GGTCTTCCTGCCCAACAGCAACCACGTGGCCAGTGGCGCCGGGGAGGCAG*CCATTGAGACCCAGAGCAGCAGTTCTGAAGAGATAGTGCCCAGCCCTCCC	TCGA
PML	RARA	15	17	1	1	74315749	38504568	PML::chr15:74315699-74315749(+)	RARA::chr17:38504567-38504617(+)	GTTCAAGGTGCGCCTGCAGGACCTCAGCTCTTGCATCACCCAGGGGAAAG*CCATTGAGACCCAGAGCAGCAGTTCTGAAGAGATAGTGCCCAGCCCTCCC	TCGA
POLR1A	REEP1	2	2	-1	-1	86292397	86509365	POLR1A::chr2:86292396-86292446(-)	REEP1::chr2:86509315-86509365(-)	TCCTTTCTCCTTCCATCCTGAAGCCCTTTCCGCTGTGGACAGGAAAACAG*GCTTATATTTGGCACCCTTTACCCTGCGTATTATTCCTACAAGGCTGTGA	TCGA
POLR2B	FIP1L1	4	4	1	1	57845170	54308820	POLR2B::chr4:57845120-57845170(+)	FIP1L1::chr4:54308819-54308869(+)	AGAGTTAGGAGCTCGAGAACCGTTTGGCAATATGTACGACGCGGATGAGG*GTTTTCCTCCTCCACCAGGCGCTCCACCTCCATCTCTTATACCAACAATA	TCGA
PPAP2A	SLC38A9	5	5	-1	-1	54830400	54993820	PPAP2A::chr5:54830399-54830449(-)	SLC38A9::chr5:54993770-54993820(-)	CAAGACGCGGCTGCCGTACGTGGCCCTCGATGTGCTCTGCGTGTTGCTGG*GACTAACTTCTTCAGTGCTTAGAGTGTGAGAAAAATGGCAAATATGAATA	TCGA
PPARG	PAX8	3	2	1	-1	12353952	113984833	PPARG::chr3:12353902-12353952(+)	PAX8::chr2:113984783-113984833(-)	CACAAATATACAACAAGGCCATTTTCTCAAACGAGAGTCAGCCTTTAACG*GGCGAGAGATGGTGGGGCCCACGCTGCCCGGATACCCACCCCACATCCCC	TCGA
PPP1R13B	C14orf2	14	14	-1	-1	104313636	104381526	PPP1R13B::chr14:104313635-104313685(-)	C14orf2::chr14:104381476-104381526(-)	CTGTCAGGCGGCGGCCGAGGGCGTCGCGGACTCTCCCCGCGATGATGCCG*ATGCTTCAAAGTATTATTAAAAACATATGGATCCCCATGAAGCCCTACTA	TCGA
PRCC	TFE3	1	X	1	-1	156738031	48895967	PRCC::chr1:156737981-156738031(+)	TFE3::chrX:48895917-48895967(-)	AGAGGAAAGAGCCCGTGAAGATCGCGGCGCCGGAGTTGCATAAGGGAGAT*GTGCAGACCCATCTGGAGAACCCAACGCGCTACCACCTGCAGCAGGCGCG	TCGA
PRR12	PRRG2	19	19	1	1	50124879	50091754	PRR12::chr19:50124829-50124879(+)	PRRG2::chr19:50091753-50091803(+)	AGCACAAGAAGAAAGTCCTGAAGCGGCTGTCGCTAAGCCCAGCCCTGCAG*GGCGTGGACGAGTGGATGTGGCCAGCCTGGCTGTGGGGCTGACAGGTGGC	TCGA
PTGES3	NACA	12	12	-1	-1	57081782	57108471	PTGES3::chr12:57081781-57081831(-)	NACA::chr12:57108421-57108471(-)	CCAGAGAGGCCCGCCCACCAGTTCGCCCGTCCCCCTGCCCCGTTCACAAT*GGTCTGGAACAGAATCTGACAGTGATGAATCAGTACCAGAGCTTGAAGAA	TCGA
PTPRG	FHIT	3	3	1	-1	61734656	60522712	PTPRG::chr3:61734606-61734656(+)	FHIT::chr3:60522662-60522712(-)	GCAGATCCGCAGGCGCAAGGCTTCAGGCGACCCGTACTGGGCCTACTCTG*ACTTCAACTGTGAGGACATGTCGTTCAGATTTGGCCAACATCTCATCAAG	TCGA
PTPRK	RSPO3	6	6	-1	1	128841404	127469793	PTPRK::chr6:128841403-128841453(-)	RSPO3::chr6:127469792-127469842(+)	CCTCTCTCCTTGGCCTCTCCTGGGATCGGCCCAAGGCCAGTTCTCCGCAG*TGCATCCTAACGTTAGTCAAGGCTGCCAAGGAGGCTGTGCAACATGCTCA	TCGA
PTPRK	RSPO3	6	6	-1	1	128505577	127469793	PTPRK::chr6:128505576-128505626(-)	RSPO3::chr6:127469792-127469842(+)	TGGAACGGGGCTCCCAGGACCTCCACTAATCACCAGAACAAAATGTGCAG*TGCATCCTAACGTTAGTCAAGGCTGCCAAGGAGGCTGTGCAACATGCTCA	TCGA
PTPRZ1	MET	7	7	1	1	121513611	116339125	PTPRZ1::chr7:121513561-121513611(+)	MET::chr7:116339124-116339174(+)	CCTAAAGCGTTTCCTCGCTTGCATTCAGCTCCTCTGTGTTTGCCGCCTGG*ATAAACCTCTCATAATGAAGGCCCCCGCTGTGCTTGCACCTGGCATCCTC	TCGA
PXDNL	USP8	8	15	-1	1	52252184	50769473	PXDNL::chr8:52252183-52252233(-)	USP8::chr15:50769472-50769522(+)	GCACGTTTGCAGCGGAAATTCAGGAAACCATCACAGCACTCAGAGAGCAG*TGGATTTTACTTATCCCTCATTGGAAGAATCAATTCCTTCTAAACCTGCT	TCGA
PXN	PLA2G1B	12	12	-1	-1	120703420	120763823	PXN::chr12:120703419-120703469(-)	PLA2G1B::chr12:120763773-120763823(-)	GCTAGCGCGACCCTGAGCCGGCGCCCGTGGTCCGGCCATGGACGACCTCG*TGGCCGCCGCCGACAGCGGCATCAGCCCTCGGGCCGTGTGGCAGTTCCGC	TCGA
QKI	PACRG	6	6	1	1	163836367	163483182	QKI::chr6:163836317-163836367(+)	PACRG::chr6:163483181-163483231(+)	GCCCAACTTCTGCGGGATCTTCAACCACCTCGAGCGGCTGCTGGACGAAG*GTAGAAATTGAGAAGCTGGATTACCATCATTATCTGCCTCTGTTTTTTGA	TCGA
QKI	PACRG	6	6	1	1	163899928	163483182	QKI::chr6:163899878-163899928(+)	PACRG::chr6:163483181-163483231(+)	GATGTAAAATCATGGTCCGAGGCAAAGGCTCAATGAGGGATAAAAAAAAG*GTAGAAATTGAGAAGCTGGATTACCATCATTATCTGCCTCTGTTTTTTGA	TCGA
RABEP1	RNF167	17	17	1	1	5235447	4843782	RABEP1::chr17:5235397-5235447(+)	RNF167::chr17:4843781-4843831(+)	GAAAAGACAGTGGAGAGAAGAAGTTGCTTCACTTCAGGCTGTTATGAAAG*GACCGGAAGTCCTTCATCTCAAGCATCCAATGCTGAAAGCGGCCTGATTT	TCGA
RAF1	TMEM40	3	3	-1	-1	12632297	12791339	RAF1::chr3:12632296-12632346(-)	TMEM40::chr3:12791289-12791339(-)	CAGATGTTCCAGCTAATTGACATTGCCCGGCAGACGGCTCAGGGAATGGA*GAAAAGCCATGGAGACTTCAGCATCCTCCTCCCAGCCTCAGGACAACAGT	TCGA
RARA	PML	17	15	1	1	38487648	74317198	RARA::chr17:38487598-38487648(+)	PML::chr15:74317197-74317247(+)	TCTCCAGCACCAGCTTCCAGTTAGTGGATATAGCACACCATCCCCAGCCA*ATGCAGCTGTATCCAAGAAAGCCAGCCCAGAGGCTGCCAGCACTCCCAGG	TCGA
RARA	PML	17	15	1	1	38487648	74326819	RARA::chr17:38487598-38487648(+)	PML::chr15:74326818-74326868(+)	TCTCCAGCACCAGCTTCCAGTTAGTGGATATAGCACACCATCCCCAGCCA*AGGAACGCGTTGTGGTGATCAGCAGCTCGGAAGACTCAGATGCCGAAAAC	TCGA
RASA2	ACPL2	3	3	1	1	141206058	140997184	RASA2::chr3:141206008-141206058(+)	ACPL2::chr3:140997183-140997233(+)	CCAGGACAGTCGCGAGGTTCGAGTGTTGCAGAGCCTGCGGGGCAAGATCT*TCCACCTGATCCCGGTGTCGACTCCTAAGAATGGAATGAGTAGCAAGAGT	TCGA
RASA2	ZBTB38	3	3	1	1	141206058	141161231	RASA2::chr3:141206008-141206058(+)	ZBTB38::chr3:141161230-141161280(+)	CCAGGACAGTCGCGAGGTTCGAGTGTTGCAGAGCCTGCGGGGCAAGATCT*ATGACAGTCATGTCCCTTTCCAGGGACCTCAAGGACGACTTTCACAGTGA	TCGA
RB1	MED4	13	13	1	-1	48916850	48664554	RB1::chr13:48916800-48916850(+)	MED4::chr13:48664504-48664554(-)	GATGAGATGTCGTTCACTTTTACTGAGCTACAGAAAAACATAGAAATCAG*GGAACTTATAGAAATGCTGGCAATTTCAAGAAACCAAAAGTTGTTACAGG	TCGA
RBM47	APBB2	4	4	-1	-1	40631413	40832594	RBM47::chr4:40631412-40631462(-)	APBB2::chr4:40832544-40832594(-)	AATGGTGTTAATTTCTGAAGTGGGCGGCTCCAAAAACTTAACAAGGAAAG*GGATTTTGCTTATGTAGCAAGAGATAAAGATACAAGAATTTTGAAATGTC	TCGA
RCC1	SERINC2	1	1	1	1	28834672	31905814	RCC1::chr1:28834622-28834672(+)	SERINC2::chr1:31905813-31905863(+)	AATATCTTGTTTTGCAGGATTTGTTAAGGATTCCAAGTAACTCTTATTTG*TCTGCGCTCCTCAGACCACCGGCAGGTGAACAGCCTGATGCAGACCGAGG	TCGA
REV3L	FYN	6	6	-1	-1	111803953	112041265	REV3L::chr6:111803952-111804002(-)	FYN::chr6:112041215-112041265(-)	CCCTGTCAAGAAGGTGCCGGTGGTGCGAGTCTTCGGAGCGACCCCGGCAG*GAATTTAGATAATGGGCTGTGTGCAATGTAAGGATAAAGAAGCAACAAAA	TCGA
RIMS2	BAALC	8	8	1	1	104513290	104225147	RIMS2::chr8:104513240-104513290(+)	BAALC::chr8:104225146-104225196(+)	GTCATGGATAGGCAGAAGAAAGAAGAGGAGAAGGAGCAGTCCGTGCTCAA*GCATGCTGGAAGATGGACTGCCCTCCAATGGTGTGCCCCGATCTACAGCC	TCGA
RIOK1	EYS	6	6	1	-1	7414623	66006012	RIOK1::chr6:7414573-7414623(+)	EYS::chr6:66005962-66006012(-)	ACCATGCCCGCCCCAAGAAACACACCACGGACCCTGACATTGATAAAAAA*ATGCAGCTGTTCTCTTAGTTACATTGGCAGATTGTGTGTTGTCAATGTTG	TCGA
RNASE10	CD38	14	4	1	1	20974178	15818134	RNASE10::chr14:20974128-20974178(+)	CD38::chr4:15818133-15818183(+)	tgtctgggatgtgaggagcgcctctgctgggccgcaaccctgtctgggag*ACATGTAGACTGCCAAAGTGTATGGGATGCTTTCAAGGGTGCATTTATTT	TCGA
RNF213	SLC26A11	17	17	1	1	78324196	78225128	RNF213::chr17:78324146-78324196(+)	SLC26A11::chr17:78225127-78225177(+)	ACAGATTTTGAAGATGGAATCCGTAGCGCCCAGCTCATTGCCTCAGCTAA*GTCCCCGTTCTCCGTGTCCTGCTGTCCGCTGACCTGAAGGGGTTCCAGTA	TCGA
RPL18	SLC38A5	19	X	-1	-1	49118590	48327824	RPL18::chr19:49118589-49118639(-)	SLC38A5::chrX:48327774-48327824(-)	ACAAAAACTAACCCTGGATCCTACTCTCTTATTAAAAAGATTTTTGCTGA*GAAAAAAAAAAAAGTACCGCTCCAGAGCAGGAGCCTAGGCAGCCGAGAGG	TCGA
RPS6	GNB2L1	9	5	-1	-1	19376283	180670914	RPS6::chr9:19376282-19376332(-)	GNB2L1::chr5:180670864-180670914(-)	CTGCGAGCTTCTACTTCTAAGTCTGAATCCAGTCAGAAATAAGATTTTTT*TTTTCTCTCTCTCTTTCACTGCAAGGCGGCGGCAGGAGAGGTTGTGGTGC	TCGA
RRBP1	TASP1	20	20	-1	-1	17614105	13398168	RRBP1::chr20:17614104-17614154(-)	TASP1::chr20:13398118-13398168(-)	CTCTGGAAGCCAAGGCAGCTGCCTTCGAGAAGCAGGTCCTGCAGCTGCAG*TGGAATTTCTGTGGAGCCACACGACGGAGAGCATGTGTGTCGGATATATG	TCGA
RUNX1	RUNX1T1	21	8	-1	-1	36231771	93029591	RUNX1::chr21:36231770-36231820(-)	RUNX1T1::chr8:93029541-93029591(-)	CTACCACAGAGCCATCAAAATCACAGTGGATGGGCCCCGAGAACCTCGAA*ATCGTACTGAGAAGCACTCCACAATGCCAGACTCACCTGTGGATGTGAAG	TCGA
RYBP	FHIT	3	3	-1	-1	72495647	59738047	RYBP::chr3:72495646-72495696(-)	FHIT::chr3:59737997-59738047(-)	GAAGCCTTTAAATGCAGCATCTGCGATGTGAGGAAAGGCACCTCCACCAG*CTCCAGAAACATGACAAGGAGGACTTTCCTGCCTCTTGGAGATCAGAGGA	TCGA
S100A2	RPL30	1	8	-1	-1	153533816	99058697	S100A2::chr1:153533815-153533865(-)	RPL30::chr8:99058647-99058697(-)	GATGCCTTTGAGTTTTGTATTCAATAAACTTTTTTTGTCTGTTGATAATA*TTTTAAAAAATTAGACCTGTTTATCGCGCTCTCAGTGCAAACTCGGCTCA	TCGA
S100A6	PLEKHB2	1	2	-1	1	153507075	131876464	S100A6::chr1:153507074-153507124(-)	PLEKHB2::chr2:131876463-131876513(+)	CAAATCCAGTGGTGGGTAATTGTACAATAAATTTTTTTTGGTCAAATTTA*aaaaaaaaGCTAAAGCAGAAAACAAAAGTGGCCCATGGTCTCAGCTTCCA	TCGA
SARNP	MMP19	12	12	-1	-1	56211450	56236222	SARNP::chr12:56211449-56211499(-)	MMP19::chr12:56236172-56236222(-)	TGAGGGGTAACAAGATGGCGACCGAGACGGTGGAGCTCCATAAGCTAAAG*GACTACCTGTCACAATATGGGTACCTACAGAAGCCTCTAGAAGGATCTAA	TCGA
SBNO2	C19orf20	19	19	-1	1	1149368	518889	SBNO2::chr19:1149367-1149417(-)	C19orf20::chr19:518888-518938(+)	TGGAACACCTTCTCGCTGCCGCCATACCCTGCCTTCTCCAGCGACAGCCG*GGCCGCCTTCAACAACAACGTGAGCGTGGCCTACGAGTGCCTGAGCGCCG	TCGA
SBNO2	CLEC4M	19	19	-1	1	1147308	7830524	SBNO2::chr19:1147307-1147357(-)	CLEC4M::chr19:7830523-7830573(+)	CCGTGGCCACCGCCTCCAGCTTGCCACCAAAGACCTGCGACTTTGCTCAG*TGTCCAAGGTCCCCAGCTCCCTAAGTCAGGAACAATCCGAGCAAGACGCA	TCGA
SEC23B	CSRP2BP	20	20	1	1	18496380	18162354	SEC23B::chr20:18496330-18496380(+)	CSRP2BP::chr20:18162353-18162403(+)	AACCTGCCGAATTGATGCCCCAGTTTTCTACAATTGAGTACGTGATACAG*ACTTCCTTGCCGTCCAGGAAGGGATTTCGACACCAGACCACCAAGTTTTT	TCGA
SERPINA1	CCT5	14	5	-1	1	94843084	10250033	SERPINA1::chr14:94843083-94843133(-)	CCT5::chr5:10250032-10250082(+)	aatgtttatacccattagaacagAGAATAaatagaactacatttcttgca*aaaaaaaaaaaaaaCCGGAAATGGGTCCTACCATCTTCTCGGAGCCGGAG	TCGA
SERPINA1	CD46	14	1	-1	1	94844713	207940358	SERPINA1::chr14:94844712-94844762(-)	CD46::chr1:207940357-207940407(+)	CCCCTCCATCCCTGGCCCCCTCCCTGGATGACATTAAAGAAGGGTTGAGC*TGGTCAAATGTCGATTTCCAGTAGTCGAAAATGGAAAACAGATATCAGGA	TCGA
SERPINA1	CD63	14	12	-1	-1	94844713	56123444	SERPINA1::chr14:94844712-94844762(-)	CD63::chr12:56123394-56123444(-)	CCCCTCCATCCCTGGCCCCCTCCCTGGATGACATTAAAGAAGGGTTGAGC*TGGAAAATGGAGAAGCTGTGCTAATAGAGGGGGGCCAGAAATCCCCACTC	TCGA
SERPINA1	CPD	14	17	-1	1	94844713	28783274	SERPINA1::chr14:94844712-94844762(-)	CPD::chr17:28783273-28783323(+)	CCCCTCCATCCCTGGCCCCCTCCCTGGATGACATTAAAGAAGGGTTGAGC*TGGAAAATAAAGAGACTCTGAAGCATTTGGCATCTCTTTATGCAAATAAT	TCGA
SETD2	KIF9	3	3	-1	-1	47205344	47289576	SETD2::chr3:47205343-47205393(-)	KIF9::chr3:47289526-47289576(-)	CCGCCTCCGAAGATGGGGGATTTCTACGACCCGGAGCACCCGACCCCTGA*AGAATGGTCAAGAACCTGGAGAAGGAACTAGCACTACTCAAGCAGGAGCT	TCGA
SF3B3	DDX19B	16	16	1	1	70573110	70346512	SF3B3::chr16:70573060-70573110(+)	DDX19B::chr16:70346511-70346561(+)	TGTGTGCTTAAAACAGGGTTCCTTTTTGTAGCATCAGAATTTGGAAACCA*TTGAGCAACTTGCATCTTAAGGAAGAGAAAATCAAACCAGATACCAATGG	TCGA
SFN	ELK3	1	12	1	1	27190947	96588323	SFN::chr1:27190897-27190947(+)	ELK3::chr12:96588322-96588372(+)	CTGCTGGGTGTGACCATGTTTCCTCTCAATAAAGTTCCCCTGTGACACTC*AAAAAAAAAGAGGAGCGAGAGAAAGAAAAAAAGGGGGAAAAATCAGGATC	TCGA
SFPQ	TFE3	1	X	-1	-1	35654604	48898095	SFPQ::chr1:35654603-35654653(-)	TFE3::chrX:48898045-48898095(-)	GAAGAACTTCACAATCAAGAAATGCAGAAACGTAAAGAAATGCAATTGAG*CCTGAACTCTTTGCTTCCGGAATCCGGGATTGTTGCTGACATAGAATTAG	TCGA
SFPQ	TFE3	1	X	-1	-1	35652602	48891766	SFPQ::chr1:35652601-35652651(-)	TFE3::chrX:48891716-48891766(-)	CTGGCGTTCCACCAGCAACCATGAGTGGTTCCATGATGGGAAGTGACATG*CTGCCTGTGTCAGGGAATCTGCTTGATGTGTACAGTAGTCAAGGCGTGGC	TCGA
SH3PXD2A	OBFC1	10	10	-1	-1	105614953	105670380	SH3PXD2A::chr10:105614952-105615002(-)	OBFC1::chr10:105670330-105670380(-)	ATGCCACCGTGGTGGACGTGGAGAAGCGGAGGAACCCCTCCAAGCACTAC*GTGTATTTTTGTACAATGGACATCCAATAAAACAGGTAGATGTCTTGGGA	TCGA
SLAMF1	CD1A	1	1	-1	1	160616660	158224874	SLAMF1::chr1:160616659-160616709(-)	CD1A::chr1:158224873-158224923(+)	GACCTTCGTGCTGTTTCTCTCCCTGGCTTTTGGGGCAAGCTACGGAACAG*GGCTCAAGGAGCCTCTCTCCTTCCATGTCACCTGGATCGCATCCTTTTAC	TCGA
SLC12A7	TERT	5	5	-1	-1	1111983	1282739	SLC12A7::chr5:1111982-1112032(-)	TERT::chr5:1282689-1282739(-)	GGAGGCTCCGGGCACCCCCGAGGGCCCCGAGCCCGAGCGCCCCAGCCCGG*GGGTTGGCTGTGTTCCGGCCGCAGAGCACCGTCTGCGTGAGGAGATCCTG	TCGA
SLC1A5	AP2A1	19	19	-1	1	47285640	50285014	SLC1A5::chr19:47285639-47285689(-)	AP2A1::chr19:50285013-50285063(+)	TTCAACTCCTTCAATGAGGCCACCATGGTTCTGGTCTCCTGGATCATGTG*GTAAGAGCAAAGAGGCGGAAATTAAGAGAATCAACAAGGAACTGGCCAAC	TCGA
SLC22A23	C6orf145	6	6	-1	-1	3410422	3738382	SLC22A23::chr6:3410421-3410471(-)	C6orf145::chr6:3738332-3738382(-)	CTTTGAAGGATTTTGCCTGGCTGGAATCATTCTCACCTTGTATGCTTTAC*GACTGGTTGCCATAAAGGAAGCCCACGACATAGAGACCAGGCTTAATGAG	TCGA
SLC25A32	SMYD3	8	1	-1	-1	104419862	246518396	SLC25A32::chr8:104419861-104419911(-)	SMYD3::chr1:246518346-246518396(-)	ACCCCAAATATATGGGGTGCAGGTTTATCCTGGGGACTCTACTTTTTCTT*GAAGGAAAAGCTGATGCGATGCTCTCAGTGCCGCGTCGCCAAATACTGTA	TCGA
SLC25A44	SEMA4A	1	1	1	1	156164038	156142617	SLC25A44::chr1:156163988-156164038(+)	SEMA4A::chr1:156142616-156142666(+)	CGGGCTTGGAGTTCGCCTCAGACGCGGTGGAGCCGCCGGAGTCTGAGAAG*TGCTCAGTGGGCCCCTCCTCTGATAAGGCCCTGACCTTCATGAAGGACCA	TCGA
SLC34A2	CLDN7	4	17	1	-1	25680370	7166264	SLC34A2::chr4:25680320-25680370(+)	CLDN7::chr17:7166214-7166264(-)	ttttttttaCTGGTTATGGGAAGGGAGAAATAAAATCATCAAACCCAAAA*GGAAAAAAAAGGAGAGCAGCGGGTGGGGGCGAAAGCAGGGCCGAGGAGAG	TCGA
SLC39A3	SGTA	19	19	-1	-1	2737046	2765283	SLC39A3::chr19:2737045-2737095(-)	SGTA::chr19:2765233-2765283(-)	TGTTTCTGGCCACGTGCTTCAACGCTCTGCTGCCCGCTGTGAGGGAAAAG*GAAACGAGCAGATGAAAGTGGAAAACTTTGAAGCTGCCGTGCATTTCTAC	TCGA
SLC45A3	ERG	1	21	-1	-1	205649522	39817544	SLC45A3::chr1:205649521-205649571(-)	ERG::chr21:39817494-39817544(-)	AACCAGCCTGCACGCGCTGGCTCCGGGTGACAGCCGCGCGCCTCGGCCAG*GAAGCCTTATCAGTTGTGAGTGAGGACCAGTCGTTGTTTGAGTGTGCCTA	TCGA
SLC45A3	ETV1	1	7	-1	-1	205649522	13978871	SLC45A3::chr1:205649521-205649571(-)	ETV1::chr7:13978821-13978871(-)	AACCAGCCTGCACGCGCTGGCTCCGGGTGACAGCCGCGCGCCTCGGCCAG*TGGCTTTTCATGGCCTGCCACTGAAAATCAAGAAAGAACCCCACAGTCCA	TCGA
SLC45A3	STAT6	1	12	-1	-1	205626979	57496773	SLC45A3::chr1:205626978-205627028(-)	STAT6::chr12:57496723-57496773(-)	CAGAGTATAATGTTTATGGTGACAAAATTAAAGGCTTTCTTATATGTTTA*aaaaaaaaaaaaaaaaaaaaaaaaaggaaagaaagaaagaaaagaaaCCC	TCGA
SMAD3	AAGAB	15	15	1	-1	67358698	67495236	SMAD3::chr15:67358648-67358698(+)	AAGAB::chr15:67495186-67495236(-)	AAGGCCATCACCACGCAGAACGTCAACACCAAGTGCATCACCATCCCCAG*GTGGCCAAAGCATTCTGGATGGCAATCGGGGGAGACAGAGATGAAATTGA	TCGA
SMAD3	SMAD6	15	15	1	1	67358698	67073335	SMAD3::chr15:67358648-67358698(+)	SMAD6::chr15:67073334-67073384(+)	AAGGCCATCACCACGCAGAACGTCAACACCAAGTGCATCACCATCCCCAG*ACGCCAGCATGTCTCCGGACGCCACCAAGCCGAGCCACTGGTGCAGCGTG	TCGA
SMEK1	FBLN5	14	14	-1	-1	91975850	92361416	SMEK1::chr14:91975849-91975899(-)	FBLN5::chr14:92361366-92361416(-)	CGTGGAGCGGCTGAAGGGCATGTCCCTGCTTGTCAGGGCTGAGAGCGACG*ATGTGGACGAGTGTGCAACAGATTCCCACCAGTGCAACCCCACCCAGATC	TCGA
SMURF1	GJC3	7	7	-1	-1	98741349	99521226	SMURF1::chr7:98741348-98741398(-)	GJC3::chr7:99521176-99521226(-)	GAACCCCGGGACACGCAGGAACGGCTCCAGCATCAAGATCCGTCTGACAG*ttccaggaagaagcttagcccaggaaaaacaaagaccagttggacccaga	TCGA
SMURF1	TRIM4	7	7	-1	-1	98741349	99507283	SMURF1::chr7:98741348-98741398(-)	TRIM4::chr7:99507233-99507283(-)	GAACCCCGGGACACGCAGGAACGGCTCCAGCATCAAGATCCGTCTGACAG*GAGAAACTTCTTAAGTCTCAGCGTAATCTCGTGGCCAAGATGAAGAAAGT	TCGA
SMYD3	ZNF695	1	1	-1	-1	246670356	247131094	SMYD3::chr1:246670355-246670405(-)	ZNF695::chr1:247131044-247131094(-)	ACGGTGTGCAAGGGGAGTCGTGGCGTCGTCTGCGACCGCTGCCTTCTCGG*ccatgtgaagatgtgcttgcttcccctttgccttctgccatgattctaag	TCGA
SNAI1	PFDN4	20	20	1	1	48600888	52835558	SNAI1::chr20:48600838-48600888(+)	PFDN4::chr20:52835557-52835607(+)	GGCCTTCTCTAGGCCCTGGCTGCTACAAGGCCATGTCCGGACCCACACTG*AAAAATTTGCAAGAAGAAATTGACGCCTTAGAATCCAGAGTGGAATCAAT	TCGA
SND1	BRAF	7	7	1	-1	127361454	140487384	SND1::chr7:127361404-127361454(+)	BRAF::chr7:140487334-140487384(-)	TTCACCTGTCCAGCATCCGACCACCGAGGCTGGAGGGGGAGAACACCCAG*GACTTGATTAGAGACCAAGGATTTCGTGGTGATGGAGGTAAGTAGTGATT	TCGA
SNX30	KIAA1958	9	9	1	1	115580095	115380151	SNX30::chr9:115580045-115580095(+)	KIAA1958::chr9:115380150-115380200(+)	ACTGGTTGAGGAGCAAACTGGAAGAATCCCAGCCCACTCATCTCATTCCC*ACCAGGATGAAAGAGCAGCTGAGCTCAGCAGGGAGCAGAACGAGAAAACC	TCGA
SOS1	CDKL4	2	2	-1	-1	39347477	39417643	SOS1::chr2:39347476-39347526(-)	CDKL4::chr2:39417593-39417643(-)	AAGAGAACGCGCCCAAGTGGCGGGGACTACTGGTGCCTGCGCTGAAAAAG*TTCCAGGAGATGCCTACACCGATTATGTAGCTACGAGATGGTACCGAGCT	TCGA
SOX6	PTPRJ	11	11	-1	1	16362558	48134299	SOX6::chr11:16362557-16362607(-)	PTPRJ::chr11:48134298-48134348(+)	TTCAACAAGATGCTGACTGGGACAGCGTTCTGTCATCTCAGCAAAGAATG*CCCCTAGTCCAATTCCTGACCCTTCAGTAGCAACTGTTGCCACAGGGGAA	TCGA
SPAG7	CAMTA2	17	17	-1	-1	4871015	4886338	SPAG7::chr17:4871014-4871064(-)	CAMTA2::chr17:4886288-4886338(-)	GGAGAAGCCACCCAGCCTCGGTGACCAGGAGACTCGGCGCAAGGCCCGAG*GAGATTGCATCCTACCTGATCACCTTTGAGAAGCATGATGAGTGGCTGTC	TCGA
SPAG9	MBTD1	17	17	-1	-1	49156945	49258055	SPAG9::chr17:49156944-49156994(-)	MBTD1::chr17:49258005-49258055(-)	ATCTCAAACAAGACAACTTGAGCTGAAAGCGAAAAACTATGCTGACCAGA*TGACAACACTGCAGCTGAAGGAGGAGTTGCTGGATGGAGAGGATTATAAT	TCGA
SPSB1	H6PD	1	1	1	1	9353130	9322118	SPSB1::chr1:9353080-9353130(+)	H6PD::chr1:9322117-9322167(+)	gAGCCTCCTCGGCCTTGGAGAGCAgcggcggcggcggcaccccgggcgcg*GCCGCACCAGCTTCTATGAGGAGTACGGTGTCATTCGCGACGTCCTCCAG	TCGA
SRGAP3	LHFPL4	3	3	-1	-1	9290569	9547887	SRGAP3::chr3:9290568-9290618(-)	LHFPL4::chr3:9547837-9547887(-)	GTTCAAGAAAGACAAAGAGATCATTGCTGAATATGAAGCCCAAATAAAAG*CTCTGTGCCTCGTCCTGGGCTGCATGATCTTTCCTGATGGCTGGGATGCC	TCGA
SRPK2	PUS7	7	7	-1	-1	105029095	105148991	SRPK2::chr7:105029094-105029144(-)	PUS7::chr7:105148941-105148991(-)	GCCATTCAGGCCCGAAAGCGGAGGCCGAAAAGAGAGAAACATCCGAAAAA*GTTTTCTTAAATGTTTTCTTGGAGCCTTAAAGATGGAGATGACAGAAATG	TCGA
SS18	SSX1	18	X	-1	1	23612363	48123217	SS18::chr18:23612362-23612412(-)	SSX1::chrX:48123216-48123266(+)	AGCCTGGACCACCACAGCCACCCCAGCAGAGGCCTTATGGATATGACCAG*ATCATGCCCAAGAAGCCAGCAGAGGACGAAAATGATTCGAAGGGAGTGTC	TCGA
ST7	CAPZA2	7	7	1	1	116593745	116556114	ST7::chr7:116593695-116593745(+)	CAPZA2::chr7:116556113-116556163(+)	GGTCTACATCCTGCGGGTGCCTTTGAAAATCAACGACAACTTGAGCACAG*AATGAAGTGCAAACAGCAAAAGAATTTATAAAGATTGTAGAAGCTGCAGA	TCGA
ST7	MET	7	7	1	1	116593745	116339125	ST7::chr7:116593695-116593745(+)	MET::chr7:116339124-116339174(+)	GGTCTACATCCTGCGGGTGCCTTTGAAAATCAACGACAACTTGAGCACAG*ATAAACCTCTCATAATGAAGGCCCCCGCTGTGCTTGCACCTGGCATCCTC	TCGA
ST7OT4	CAPZA2	7	7	1	1	116595207	116556114	ST7OT4::chr7:116595157-116595207(+)	CAPZA2::chr7:116556113-116556163(+)	TCTTTTTGGATGGCTGCTTGTCGCAATATTGTCTTCTTCGCTTTAGACAA*AATGAAGTGCAAACAGCAAAAGAATTTATAAAGATTGTAGAAGCTGCAGA	TCGA
STK24	SLC15A1	13	13	-1	-1	99228999	99379113	STK24::chr13:99228998-99229048(-)	SLC15A1::chr13:99379063-99379113(-)	TGAGCGCCATGGCTCACTCCCCGGTGCAGTCGGGCCTGCCCGGCATGCAG*GAATGTCCAAATCACACGTGAGTACCCTTTTTCCTTCTCTACATATCTTC	TCGA
STK35	GP5	20	3	1	-1	2098061	194119013	STK35::chr20:2098011-2098061(+)	GP5::chr3:194118963-194119013(-)	ATGTGCTGCTTAAAATTCAGGGCTAAGCATTTTGGGTGATTTTAAACTAG*ACATGCTGAGGGGGACTCTACTGTGCGCGGTGCTCGGGCTTCTGCGCGCC	TCGA
STRBP	DENND1A	9	9	-1	-1	126030715	126165769	STRBP::chr9:126030714-126030764(-)	DENND1A::chr9:126165719-126165769(-)	gcggcggagcgggagcgggtaccgggcgcgggcagagcgcggcggcgcgg*GTGCGCCCACCTCGTCCACATGTTGTTAAGAGACCAAAGAGCAACATCGC	TCGA
STRN	ALK	2	2	-1	-1	37143221	29446394	STRN::chr2:37143220-37143270(-)	ALK::chr2:29446344-29446394(-)	CGGGACAGAATTGAATCAGGGAGATATGAAGCCTCCAAGCTATGATTCTG*TGTACCGCCGGAAGCACCAGGAGCTGCAAGCCATGCAGATGGAGCTGCAG	TCGA
STX5	WDR74	11	11	-1	-1	62599426	62607131	STX5::chr11:62599425-62599475(-)	WDR74::chr11:62607081-62607131(-)	GACGGCCGGTGAGATTGGAAGTGGCGGCGGCGGCAGGCGGCAGAGGGGAG*CAACTACACTGCGCTGCATCGGACTCGACGCCCGCTGGTGACGCACACGC	TCGA
SUFU	GBF1	10	10	1	1	104309863	104111013	SUFU::chr10:104309813-104309863(+)	GBF1::chr10:104111012-104111062(+)	ATGGCCCGCAGAGTTAATGCAGGGCTTGGCACGATACGTGTTCCAGTCAG*ATCCCACCCATGAGGGCACAGCAGAGGGCATGGAGAACATGGCAGATGCT	TCGA
TACC2	PPAPDC1A	10	10	1	1	123903221	122263330	TACC2::chr10:123903171-123903221(+)	PPAPDC1A::chr10:122263329-122263379(+)	GTAGAAGCTTCCACTCCCTCCTGCCCAGATCCGGCCAAGGACCTCAGCAG*TTTTACAGAGTTTTTGGATCCGTTCCAGAGAGTCATCCAGCCAGAAGAGA	TCGA
TAF4	TSHZ2	20	20	-1	1	60572606	52103683	TAF4::chr20:60572605-60572655(-)	TSHZ2::chr20:52103682-52103732(+)	CCAGGAAAAAGAGGAAAGTGGACTGTCCGGGGCCGGGCTCAGGAGCAGAG*GACGAATGCCTTAGTTTCCACTTTCCAGCCTGGATCCCCTCACACTGAAC	TCGA
TAF8	COL5A3	6	19	1	-1	42044977	10116907	TAF8::chr6:42044927-42044977(+)	COL5A3::chr19:10116857-10116907(-)	GATAACCCTTATCTGCGGCCGGTGAAGAAGCCCAAGATCCGCAGGAAGAA*ATCCTGTGGATGTCCTGAAGGCCCTGGGTGTGCAGGGAGGCCAGGCTGGG	TCGA
TANC2	CRB3	17	19	1	1	61345234	6465556	TANC2::chr17:61345184-61345234(+)	CRB3::chr19:6465555-6465605(+)	AATGCCAAGACAGAGCATGGGTGGTGCTCGCACACAGCAGGATTTAAGAG*TACAGACCACTTCTGCAAATGAGAATAGCACTGTTTTGCCTTCATCCACC	TCGA
TBL1XR1	PIK3CA	3	3	-1	1	176914909	178916538	TBL1XR1::chr3:176914908-176914958(-)	PIK3CA::chr3:178916537-178916587(+)	TGCCTCCATTCCCGGGAGGGGGGAGCGGCGTTGGAGGCCACCGTTTCCAG*GTTTCTGCTTTGGGACAACCATACATCTAATTCCTTAAAGTAGTTTTATA	TCGA
TCF7L2	VTI1A	10	10	1	1	114799885	114286846	TCF7L2::chr10:114799835-114799885(+)	VTI1A::chr10:114286845-114286895(+)	GTAGACAAGCCCTCAAGGATGCCCGGTCCCCATCACCGGCACACATTGTC*AAAAGGTCACGGATCGCCTACAGTGACGAAGTACGGAATGAGCTCCTGGG	TCGA
TEAD1	PARVA	11	11	1	1	12697108	12495292	TEAD1::chr11:12697058-12697108(+)	PARVA::chr11:12495291-12495341(+)	CCACCAAACCCAGGAGGAGACTCTCCCTGGAAAACTTCCCTTCCCTTTCG*TGTCCGAGCTGCAGGAGGAGGGAATGAACGCCATCAACCTGCCCCTCAGC	TCGA
THOC1	GLI3	18	7	-1	-1	223440	42262894	THOC1::chr18:223439-223489(-)	GLI3::chr7:42262844-42262894(-)	CTTTGGAATCTTTGCCCTGATAATATGGAAGCCTGTAAATCAGAGACAAG*GGCATTTTTGGTCGAAGAGAGCTGAAGTAATGAGAAGACATCATGGAGGC	TCGA
TJP2	FXN	9	9	1	1	71766687	71661301	TJP2::chr9:71766637-71766687(+)	FXN::chr9:71661300-71661350(+)	AGTACTCCAGGAAGCACAGAGCTGTACCAGTACACGGCCCACGTTGCCAG*AGTTCGAACCAACGTGGCCTCAACCAGATTTGGAATGTCAAAAAGCAGAG	TCGA
TMBIM6	CLCN3	12	4	1	1	50158717	170623929	TMBIM6::chr12:50158667-50158717(+)	CLCN3::chr4:170623928-170623978(+)	AATCTGCATAGTCTTAATTTGTAAAAAATAAAGAAAATTCCTTAACCTTT*aaaaaaaaaaaaaaaaaaaagaaagccaggtgtggtggtgcacgcctgta	TCGA
TMEM135	GPD1L	11	3	1	1	86749228	32169568	TMEM135::chr11:86749178-86749228(+)	GPD1L::chr3:32169567-32169617(+)	CCGGGGGCGCCCTGGAGGAGTCCCTGAAGATCTATGCTCCTCTGTACTTG*GGGTTCAGCTGTTGCAAAAATAATTGGTAATAATGTCAAGAAACTTCAGA	TCGA
TMEM87B	MERTK	2	2	1	1	112813333	112751828	TMEM87B::chr2:112813283-112813333(+)	MERTK::chr2:112751827-112751877(+)	CTGTGCGCGCGGTCCCTGAGCTCGGGCTCTGGTTAGAGACAGTCAACGAC*AAAGAGCTCTTGGAGGAAGTTGGCCAGAATGGCAGCCGAGCTCGGATCTC	TCGA
TMPRSS2	ERG	21	21	-1	-1	42866283	39817544	TMPRSS2::chr21:42866282-42866332(-)	ERG::chr21:39817494-39817544(-)	CGTCGTCTGCACGCAGCCCAAATCCCCATCCGGGACAGTGTGCACCTCAA*GAAGCCTTATCAGTTGTGAGTGAGGACCAGTCGTTGTTTGAGTGTGCCTA	TCGA
TMPRSS2	ERG	21	21	-1	-1	42880008	39817544	TMPRSS2::chr21:42880007-42880057(-)	ERG::chr21:39817494-39817544(-)	aggcggaggcggagggcgaggggcggggAGCGCCGCCTGGAGCGCGGCAG*GAAGCCTTATCAGTTGTGAGTGAGGACCAGTCGTTGTTTGAGTGTGCCTA	TCGA
TMPRSS2	ERG	21	21	-1	-1	42870046	39817544	TMPRSS2::chr21:42870045-42870095(-)	ERG::chr21:39817494-39817544(-)	ACCTATCATTACTCGATGCTGTTGATAACAGCAAGATGGCTTTGAACTCA*GAAGCCTTATCAGTTGTGAGTGAGGACCAGTCGTTGTTTGAGTGTGCCTA	TCGA
TMPRSS2	ERG	21	21	-1	-1	42880008	39956869	TMPRSS2::chr21:42880007-42880057(-)	ERG::chr21:39956819-39956869(-)	aggcggaggcggagggcgaggggcggggAGCGCCGCCTGGAGCGCGGCAG*GTTATTCCAGGATCTTTGGAGACCCGAGGAAAGCCGTGTTGACCAAAAGC	TCGA
TMPRSS2	ERG	21	21	-1	-1	42860321	39817544	TMPRSS2::chr21:42860320-42860370(-)	ERG::chr21:39817494-39817544(-)	GTGTGATGGCGTGTCACACTGCCCCGGCGGGGAGGACGAGAATCGGTGTG*GAAGCCTTATCAGTTGTGAGTGAGGACCAGTCGTTGTTTGAGTGTGCCTA	TCGA
TMPRSS2	ERG	21	21	-1	-1	42878372	39817544	TMPRSS2::chr21:42878371-42878421(-)	ERG::chr21:39817494-39817544(-)	CTTTTGAAGAAGTAGGACCTGCCCTGCTCCGCTACAGAACTACTGGACAG*GAAGCCTTATCAGTTGTGAGTGAGGACCAGTCGTTGTTTGAGTGTGCCTA	TCGA
TMPRSS2	ERG	21	21	-1	-1	42879877	39817544	TMPRSS2::chr21:42879876-42879926(-)	ERG::chr21:39817494-39817544(-)	CCCTGCCCCGCCCGGAGGTGAAAGCGGGTGTGAGGAGCGCGGCGCGGCAG*GAAGCCTTATCAGTTGTGAGTGAGGACCAGTCGTTGTTTGAGTGTGCCTA	TCGA
TMPRSS2	ERG	21	21	-1	-1	42880008	39795483	TMPRSS2::chr21:42880007-42880057(-)	ERG::chr21:39795433-39795483(-)	aggcggaggcggagggcgaggggcggggAGCGCCGCCTGGAGCGCGGCAG*GAACTCTCCTGATGAATGCAGTGTGGCCAAAGGCGGGAAGATGGTGGGCA	TCGA
TMPRSS2	ERG	21	21	-1	-1	42879877	39956869	TMPRSS2::chr21:42879876-42879926(-)	ERG::chr21:39956819-39956869(-)	CCCTGCCCCGCCCGGAGGTGAAAGCGGGTGTGAGGAGCGCGGCGCGGCAG*GTTATTCCAGGATCTTTGGAGACCCGAGGAAAGCCGTGTTGACCAAAAGC	TCGA
TMPRSS2	ERG	21	21	-1	-1	42870046	39956869	TMPRSS2::chr21:42870045-42870095(-)	ERG::chr21:39956819-39956869(-)	ACCTATCATTACTCGATGCTGTTGATAACAGCAAGATGGCTTTGAACTCA*GTTATTCCAGGATCTTTGGAGACCCGAGGAAAGCCGTGTTGACCAAAAGC	TCGA
TMPRSS2	ETV1	21	7	-1	-1	42879877	13978871	TMPRSS2::chr21:42879876-42879926(-)	ETV1::chr7:13978821-13978871(-)	CCCTGCCCCGCCCGGAGGTGAAAGCGGGTGTGAGGAGCGCGGCGCGGCAG*TGGCTTTTCATGGCCTGCCACTGAAAATCAAGAAAGAACCCCACAGTCCA	TCGA
TMPRSS2	ETV4	21	17	-1	-1	42870046	41623036	TMPRSS2::chr21:42870045-42870095(-)	ETV4::chr17:41622986-41623036(-)	ACCTATCATTACTCGATGCTGTTGATAACAGCAAGATGGCTTTGAACTCA*GTCTCGGCCCCCGCTTGGGGCCCCGGCCGTGCGGCCGGAGGGAGCGGCCG	TCGA
TMPRSS2	ETV4	21	17	-1	-1	42880008	41622735	TMPRSS2::chr21:42880007-42880057(-)	ETV4::chr17:41622685-41622735(-)	aggcggaggcggagggcgaggggcggggAGCGCCGCCTGGAGCGCGGCAG*AAATCGCCCGGAAATGGGAGCTTGCGCGAAGCGCTGATCGGCCCGCTGGG	TCGA
TNRC18	RNF216	7	7	-1	-1	5460691	5681007	TNRC18::chr7:5460690-5460740(-)	RNF216::chr7:5680957-5681007(-)	GCTGCCGCCCGGGAAGTACATGGCCGGCCTGAATCTCCATCCGCACCCGG*TGAAGAAAAAATGACTGCTGCCCGCATTAGAAAATGCCACAAGTGTGGGA	TCGA
TNRC6B	FAM83F	22	22	1	1	40441002	40415172	TNRC6B::chr22:40440952-40441002(+)	FAM83F::chr22:40415171-40415221(+)	CCTCGCCTCACAGCGAAACGCCGCGCACTCGGAGCCGGCACGGCTCGGCG*GTCATTGCTGTGGTCATGGACCTCTTCACTGATGGTGATATCTTTCAAGA	TCGA
TOP3A	TEKT1	17	17	-1	-1	18217913	6719281	TOP3A::chr17:18217912-18217962(-)	TEKT1::chr17:6719231-6719281(-)	ACGCGGCCAAGGGGATCGCCGACCTGCTGTCAAACGGTCGCATGAGGCGG*GGAGAAGCGCATTGGCATTGACCTGGTGCACGACACAGTGGAGCATGAGC	TCGA
TOPBP1	SPDEF	3	6	-1	-1	133341935	34512261	TOPBP1::chr3:133341934-133341984(-)	SPDEF::chr6:34512211-34512261(-)	TAAAGAGTCAGCACCATCAAATGGAAGTGGAAAGAATGACTCTAAAGGAG*ACACAGCCGCCAGCCCAAACAGCAGCGGCATGGGCAGCGCCAGCCCGGGT	TCGA
TPST2	CRYBB1	22	22	-1	-1	26932254	26997985	TPST2::chr22:26932253-26932303(-)	CRYBB1::chr22:26997935-26997985(-)	CCCCCAACTATGGCAACCCTGACCCCTTCGTCATCAACAACACACAGCGG*GATGCCCAGGAGCACAAAATCTCCCTGTTTGAAGGGGCCAACTTCAAGGG	TCGA
TPT1	ERBB3	13	12	-1	1	45911313	56492035	TPT1::chr13:45911312-45911362(-)	ERBB3::chr12:56492034-56492084(+)	AAGAAAAACATGTCATGTAGGTTGTCTAAAAATAAAATGCATTTAAACTC*aaaaaaaaaaaattagccaggcgtggcggcatgcatctgtactcccagct	TCGA
TPT1	NCALD	13	8	-1	-1	45911313	102813898	TPT1::chr13:45911312-45911362(-)	NCALD::chr8:102813848-102813898(-)	AAGAAAAACATGTCATGTAGGTTGTCTAAAAATAAAATGCATTTAAACTC*aaaaaaaaaaaaaaaaaaaaaaaaaaaGTAAGTGTGCTTGTAAATCATAG	TCGA
TPX2	DEFB123	20	20	1	1	30330450	30037832	TPX2::chr20:30330400-30330450(+)	DEFB123::chr20:30037831-30037881(+)	TTGCAACTTTGAGTCAGACCTGTAGGCCTGATAGACTGATTAAACCACAG*GTGGCACCCAAAGATGCTGGAATCTTTATGGCAAATGCCGTTACAGATGC	TCGA
TRAPPC2	ATP2B3	X	X	-1	1	13737990	152845436	TRAPPC2::chrX:13737989-13738039(-)	ATP2B3::chrX:152845435-152845485(+)	ATCCAGTTTTTGAAATGGAGTTTTTGCCAGCTGGGAAGGCAGAATCCAAA*ATCCGGGTGGTGAAAGCGTTCCGTAGCTCGCTCTATGAAGGCCTGGAGAA	TCGA
TRHDE	NUP107	12	12	1	1	72962436	69128488	TRHDE::chr12:72962386-72962436(+)	NUP107::chr12:69128487-69128537(+)	TAGAAGCCATGTGTCTTCAGAAGCAATTATTTGGGTGTCTAACAAATCAG*GAAGCCCATGAAACCTTTAATGAGTGGTTTAAGCATATGAATTCAGTTCC	TCGA
TRIM33	CSDE1	1	1	-1	-1	114945382	115282511	TRIM33::chr1:114945381-114945431(-)	CSDE1::chr1:115282461-115282511(-)	ATAGTAAGAAGGGGAAAACTGCGCAGGGGTTAAGCCCCGTGGACCAAAGG*ATGAGCTTTGATCCAAACCTTCTCCACAACAATGGACATAATGGGTACCC	TCGA
TRIO	CLNK	5	4	1	-1	14401173	10586579	TRIO::chr5:14401123-14401173(+)	CLNK::chr4:10586529-10586579(-)	CACTGTGGGTGGGGAGAACACCAACTTCAGATAATAAAATTGTCCTTAAG*GTCATGGCCTCGCATCAATAGTGCCACAGGTGAGTCGGGGCTCTCTGTCA	TCGA
TRIO	TERT	5	5	1	-1	14420130	1282739	TRIO::chr5:14420080-14420130(+)	TERT::chr5:1282689-1282739(-)	CGCCCACTCCAGAAGTAGCATGGAAATGGAGGGCATCTTCAACCACAAAG*GGGTTGGCTGTGTTCCGGCCGCAGAGCACCGTCTGCGTGAGGAGATCCTG	TCGA
TRIP12	SLC16A14	2	2	-1	-1	230723488	230902247	TRIP12::chr2:230723487-230723537(-)	SLC16A14::chr2:230902197-230902247(-)	GTCAGAGACATCAAAACCTGGACCTTCTGGATTACAGGCCAAATTAGCAA*GGTGGATCTATGACATCACGCAAAAATATGATTTTTCCTTCTACATATGT	TCGA
TRMT11	HINT3	6	6	1	1	126307768	126288033	TRMT11::chr6:126307718-126307768(+)	HINT3::chr6:126288032-126288082(+)	ACAGGTATCTGCTCCTCATGGCGCAGGAGCATCTGGAGTTCCGCCTGCCG*AATGAGGACCTAATTTGCTTCAAAGATATCAAACCAGCAGCAACTCATCA	TCGA
TRPM4	PPFIA3	19	19	1	1	49675365	49636258	TRPM4::chr19:49675315-49675365(+)	PPFIA3::chr19:49636257-49636307(+)	GGATGGGTCTGAGGAATTCGAGACCATAGTTTTGAAGGCCCTTGTGAAGG*GCGCTGGCGCAGCGGGAAGATATGGAGGAGCGGATTACAACACTGGAGAA	TCGA
TTYH3	MAD1L1	7	7	1	-1	2671912	1938026	TTYH3::chr7:2671862-2671912(+)	MAD1L1::chr7:1937976-1938026(-)	GGGAGGCCACTAGCAGCCAGTTCCGGCCCGAGGACACCGACTACCAGCAG*AGCTGAAGAAGCAGGTGGAGAGTGCCGAGCTGAAGAACCAGCGGCTCAAG	TCGA
TTYH3	NOC4L	7	12	1	1	2671912	132635526	TTYH3::chr7:2671862-2671912(+)	NOC4L::chr12:132635525-132635575(+)	GGGAGGCCACTAGCAGCCAGTTCCGGCCCGAGGACACCGACTACCAGCAG*GGGGGGCCCTCAGCCTCTTGGCCTTGAACGGGCTGTTCATCTTGATTCAC	TCGA
UBA3	FRMD4B	3	3	-1	-1	69120686	69225807	UBA3::chr3:69120685-69120735(-)	FRMD4B::chr3:69225757-69225807(-)	GATATGGACACTATAGATGTTTCCAATCTAAATAGGCAGTTTTTATTTAG*TGTCTTCTACAAATGCTTCTGGGAACTGGAGGACCCAGTTAACCATAGGG	TCGA
UBAC1	SHANK2	9	11	-1	-1	138852871	70935842	UBAC1::chr9:138852870-138852920(-)	SHANK2::chr11:70935792-70935842(-)	CCACCGAGGACACCTCGGTGGAGAAGCTCAAGGAGCGCTGCCTCAAGCAC*GTCTGGAAATCTCTCCAGGCACCCTGCTTTGGCCCTCTAGAATACAGACA	TCGA
UBTF	MAML3	17	4	-1	-1	42287492	140812121	UBTF::chr17:42287491-42287541(-)	MAML3::chr4:140812071-140812121(-)	AGAAACTGATGTGGATTAAGAAGGCAGCCGAAGACCAAAAGCGATATGAG*CTACAAGAGACTGTGAAAAGGAAGTTGGAAGGAGCTCGATCACCACTTAA	TCGA
UBTF	MAML3	17	4	-1	-1	42286720	140812121	UBTF::chr17:42286719-42286769(-)	MAML3::chr4:140812071-140812121(-)	CCGAGGAGCAGCAAAAGCAGTACAAGGTGCACCTGGACCTCTGGGTTAAG*CTACAAGAGACTGTGAAAAGGAAGTTGGAAGGAGCTCGATCACCACTTAA	TCGA
UNK	KIAA0195	17	17	1	1	73781065	73467881	UNK::chr17:73781015-73781065(+)	KIAA0195::chr17:73467880-73467930(+)	GCTACCGCTCAGGTGCTGCAGGCACAGCCCGAGAAACCGCAGCACTACAC*ATGTTGTGACTGTGACAGACTCACTGGGGTTTGTACATGCTGGGGAGGAG	TCGA
UNK	ZNF266	17	19	1	-1	73781065	9530894	UNK::chr17:73781015-73781065(+)	ZNF266::chr19:9530844-9530894(-)	GCTACCGCTCAGGTGCTGCAGGCACAGCCCGAGAAACCGCAGCACTACAC*GATACCGTTAACCCTGGATAAAGAGAATGGAGGTTACCTCTGTCCGTGTA	TCGA
UPF3A	CDC16	13	13	1	1	115052104	115027362	UPF3A::chr13:115052054-115052104(+)	CDC16::chr13:115027361-115027411(+)	CCCTGAGACTCTGCTGGGGGAGATGGAGGCGAAGACAAGAGAGCTCATTG*GTAACAGTTGACAAATGGGAACCTTTGTTGAACAACTTGGGGCATGTCTG	TCGA
USP22	MYH10	17	17	-1	-1	20919065	8508300	USP22::chr17:20919064-20919114(-)	MYH10::chr17:8508250-8508300(-)	CCACGAGTTCCTCATCGCGGCCCTGGACGTGCTCCACCGACACTGCAAAG*ACTTATTCTGGACTCTTCTGTGTAGTTATAAACCCTTACAAGAATCTTCC	TCGA
USP34	C2orf74	2	2	-1	1	61417406	61391489	USP34::chr2:61417405-61417455(-)	C2orf74::chr2:61391488-61391538(+)	ATTTCTCCAACCGAGTTGAAATTTCCAAAGCAAGTGCTTCTTTAAATGGG*GATGATGGTTTGCAGAAAATACACACATCTGTCACTAGAACTCCTTCAGT	TCGA
USP53	MYOZ2	4	4	1	1	120138828	120107121	USP53::chr4:120138778-120138828(+)	MYOZ2::chr4:120107120-120107170(+)	tatatttagaaggagaaaagtgccaaggaggaatgaaaaagtagaacaag*GGTTGCCACACCATTTGGAGGTTTTGAAAAAGCATCAAGAATGGTTAAAT	TCGA
VEGFA	STK38	6	6	1	-1	43745402	36467767	VEGFA::chr6:43745352-43745402(+)	STK38::chr6:36467717-36467767(-)	ACGAGGGCCTGGAGTGTGTGCCCACTGAGGAGTCCAACATCACCATGCAG*GCCTTCTCCACAGTAGGCACTCCTGACTACATTGCTCCTGAGGTGTTCAT	TCGA
VGF	SIAE	7	11	-1	-1	100805797	124543777	VGF::chr7:100805796-100805846(-)	SIAE::chr11:124543727-124543777(-)	TACCCCTCACGGAGGAAATAGTTTTGCTAAGAAATAAAAGTGACTATTTT*AAAAAAAAAAAAAAACTACGGCGGCCGAGAAGGGGCGAGTACAGCCCAGT	TCGA
VIM	LAMA4	10	6	1	-1	17279584	112507969	VIM::chr10:17279534-17279584(+)	LAMA4::chr6:112507919-112507969(-)	TTTTCCAGCAAGTATCCAACCAACTTGGTTCTGCTTCAATAAATCTTTGG*aaaaacaataaaaaataatgcaacaattaaaaaagaaaaatacagtgtaa	TCGA
VPS52	ZNF358	6	19	-1	1	33231261	7584091	VPS52::chr6:33231260-33231310(-)	ZNF358::chr19:7584090-7584140(+)	ACAGCAAAGAGGTTGAGAGCTTCCAGCAGCTGCTCAATGCTCGGACACAG*GTCTTGCCCCAGAAGCTGCGGGCACATCCACGCCTGAAATGCGGCGCTCA	TCGA
VPS53	GLOD4	17	17	-1	-1	613773	681984	VPS53::chr17:613772-613822(-)	GLOD4::chr17:681934-681984(-)	CAGATTTCAATGCTGTTGAGTATATCAATACCCTGTTCCCAACCGAGCAA*GTTCTGCGGCATGAGGAATTTGAAGAAGGCTGCAAAGCTGCCTGTAATGG	TCGA
VSIG1	MID2	X	X	1	1	107288409	107169324	VSIG1::chrX:107288359-107288409(+)	MID2::chrX:107169323-107169373(+)	AATGGTGTTCGCATTTTGGAAGGTCTTTCTGATCCTAAGCTGCCTTGCAG*GCCAACCCTTTAAATTGGATCCCAAAATGACTCACAAGAAGTTGAAGATC	TCGA
WASF2	AHDC1	1	1	-1	-1	27816497	27879696	WASF2::chr1:27816496-27816546(-)	AHDC1::chr1:27879646-27879696(-)	GGGCGGCCGGCCGACCCTTCCTGTCGCTGACGGCGACTGCGGGAGGCCAG*GCGCTGTCCACGCCCCGAGGCCTGGGCTCAGGCCGAAGTTGCTCCACAGC	TCGA
WASF2	AHDC1	1	1	-1	-1	27816497	27885394	WASF2::chr1:27816496-27816546(-)	AHDC1::chr1:27885344-27885394(-)	GGGCGGCCGGCCGACCCTTCCTGTCGCTGACGGCGACTGCGGGAGGCCAG*ATGGGAGCTTGCCTGATTGTCAACCCATCGGCCTGGACCCCAGAGCCCAC	TCGA
WASF2	FGR	1	1	-1	-1	27816497	27951662	WASF2::chr1:27816496-27816546(-)	FGR::chr1:27951612-27951662(-)	GGGCGGCCGGCCGACCCTTCCTGTCGCTGACGGCGACTGCGGGAGGCCAG*GTCTCTGACCCCTCCCAAGGATCATGCCGCAGCCCCACTGACCCAGGAGT	TCGA
WHSC1	CPLX1	4	4	1	-1	1920350	786396	WHSC1::chr4:1920300-1920350(+)	CPLX1::chr4:786346-786396(-)	GAGATGCAGCATCCCAGTTTTTGGTCTTCTGTCAAAAACACAGGGATGAG*GGGCCACCAAGGACATGGGGAAGATGCTGGGGGGTGACGAGGAGAAGGAC	TCGA
WHSC1L1	CSMD1	8	8	-1	-1	38172165	2796266	WHSC1L1::chr8:38172164-38172214(-)	CSMD1::chr8:2796216-2796266(-)	ATTGGCATCACTTCCTGATAGCAAGTTCATCTGCATGGAATGTAAAACTG*AACGAGACCAAAAGTTCAATACAATGGCTATGCTGGGCATGAAAACAGCA	TCGA
WHSC1L1	FGFR1	8	8	-1	-1	38239317	38315052	WHSC1L1::chr8:38239316-38239366(-)	FGFR1::chr8:38315002-38315052(-)	CCTGTGATCGCACTGACACGGCCGGGGGGTTAGAATGGAACAAACTGAAG*GGTCAGTTTGAAAAGGAGGATCGAGCTCACTGTGGAGTATCCATGGAGAT	TCGA
WSCD1	NLRP1	17	17	1	-1	5998543	5405192	WSCD1::chr17:5998493-5998543(+)	NLRP1::chr17:5405142-5405192(-)	TACAGGCCAATGTGACCGTGGGGACTTGCTCGGGCTTTTGTTCCCAGAAA*GAAGGAACACCAGCCAGCCGTGGAACCTCAGGTGCAACAGAGACGCCAGG	TCGA
YEATS4	CPSF6	12	12	1	1	69764755	69663292	YEATS4::chr12:69764705-69764755(+)	CPSF6::chr12:69663291-69663341(+)	GACAACATCTCGTCAGCTAACATTAGGAGCCTATAAGCATGAAACAGAAT*CTGAAGGAAGAGGATCACCTTCCAAGACAAAACAGTCTTCATGGGGGAAA	TCGA
YEATS4	LYZ	12	12	1	1	69764755	69743888	YEATS4::chr12:69764705-69764755(+)	LYZ::chr12:69743887-69743937(+)	GACAACATCTCGTCAGCTAACATTAGGAGCCTATAAGCATGAAACAGAAT*GGATGTGTTTGGCCAAATGGGAGAGTGGTTACAACACACGAGCTACAAAC	TCGA
ZBTB38	ACPL2	3	3	1	1	141122873	140978965	ZBTB38::chr3:141122823-141122873(+)	ACPL2::chr3:140978964-140979014(+)	TCCAAAGCACAGGAATCTCACTCTGTTAAAGCTGGTCTGTTCTAACTGAG*GACATGTTCCCGATTTGAGGTGAAACCATGAAGAGAAAATAGAATACTTA	TCGA
ZC3H18	CHMP1A	16	16	1	-1	88636974	89713739	ZC3H18::chr16:88636924-88636974(+)	CHMP1A::chr16:89713689-89713739(-)	CCGCTCCGACTCCAGGGGAGCCGTGGCCTCCTCTCCGCCCTAGCGCTGAG*GTGACCAAGAATATGGCCCAGGTGACCAAAGCCCTGGACAAGGCCCTGAG	TCGA
ZCCHC8	RSRC2	12	12	-1	-1	122983374	122990253	ZCCHC8::chr12:122983373-122983423(-)	RSRC2::chr12:122990203-122990253(-)	TAATAACATCAAGAACTTAAACGAAAATTGAACATTCTGACTCGACCGAG*AGTGAAGATGAAGCTGGATGTAGCTCAGTTGATGAAGAAAGTTACAAGAC	TCGA
ZDHHC20	EFHA1	13	13	-1	-1	21987791	22084240	ZDHHC20::chr13:21987790-21987840(-)	EFHA1::chr13:22084190-22084240(-)	GAGAAGAGCAGCAAGAGCTTTACCTATCTATACCACATCAGCTTCAAAAA*GAAGCAATAGTGAAAGAACCTGAAATTAACACAACTCTTCAGATGCGTTT	TCGA
ZFP91	RAB6A	11	11	1	-1	58352357	73390765	ZFP91::chr11:58352307-58352357(+)	RAB6A::chr11:73390715-73390765(-)	TTTGATTCTTATTTCTTTCAGATGCATAGAAAAAGTAACAACTGATAAAG*CTCTTTCGACGTGTAGCAGCAGCTTTGCCGGGAATGGAAAGCACACAGGA	TCGA
ZMYND11	SORBS2	10	4	1	-1	293406	186515089	ZMYND11::chr10:293356-293406(+)	SORBS2::chr4:186515039-186515089(-)	CAAGAGCAAAGAAAGGACGACGTAATCAAAGTGTGGAGCCCAAAAAGGAA*CCACAGCGTCCTGTGTTTACTCATGAAAATATTCAAGGTGGGGGGGAACC	TCGA
ZNF189	BAAT	9	9	1	-1	104162292	104133745	ZNF189::chr9:104162242-104162292(+)	BAAT::chr9:104133695-104133745(-)	CCTGTATAAAGATGTCATGATGGAGAATTATGGAAACCTGGTCTCACTGG*GTTTTGAGGTTTTGCTGAAGATATTCCTGAAGAATCATCCCAGGTGCCAC	TCGA
ZNF236	QRSL1	18	6	1	1	74563895	107088224	ZNF236::chr18:74563845-74563895(+)	QRSL1::chr6:107088223-107088273(+)	CCAGAGTGGCTAGTCTCAAAGCGCATATTATGCTACATGAAAAGGAAGAG*GTTTCTGCGGCACTGAAACAAGGCCAAATTACACCAACAGAGCTCTGTCA	TCGA
ZNF253	HSD17B14	19	19	1	-1	19976808	49337615	ZNF253::chr19:19976758-19976808(+)	HSD17B14::chr19:49337565-49337615(-)	TATTGGGAGAGCCACAGCTAAACCCCGGGACCCCTGGAAGCCTAGAAATG*agtctgggggccgggcccTGGAGCAGGAGCTCCCTGGAGCTGTCTTTATC	TCGA
ZNF292	GRM4	6	6	1	-1	87865477	34101636	ZNF292::chr6:87865427-87865477(+)	GRM4::chr6:34101586-34101636(-)	GGGTACCGGCCGTGGAAGCGGCCACCGACTACTGTCAGCAGCTGTGCCAG*GTTGGTAGGAGGAGAGGATTGGAGCTGTTTTCTCCTTGATGCCAAGATAC	TCGA
ZNF91	CCDC88A	19	2	-1	-1	23556544	55523659	ZNF91::chr19:23556543-23556593(-)	CCDC88A::chr2:55523609-55523659(-)	AAAAGAGCCCTGGAATATGAAGCAACATGAGATGGTGGATGAACCCACAG*CAGGTGCAGTTAATAACCAAAGCAGGCCACAAAGCCACAGCAGTGGAGAA	TCGA
AR	NR4A3	X	9	1	1	66863249	102587941	AR::chrX:66863199-66863249(+)	NR4A3::chr9:102587940-102587990(+)	AGCTCTCACATGTGGAAGCTGCAAGGTCTTCTTCAAAAGAGCCGCTGAAG*AGCCCACTGCGGAAGAGGGCAGCCCGGCAAGCCCGGGCCCTGAGCCTGGA	TCGA
ATP1A1	NOTCH2	1	1	1	-1	116926746	120465401	ATP1A1::chr1:116926696-116926746(+)	NOTCH2::chr1:120465351-120465401(-)	AGGGCAAAAAAGACAGGGACATGGATGAACTGAAGAAAGAAGTTTCTATG*CTCTAAAGTCTTTCTGGAAATTGACAACCGCCAGTGTGTTCAAGACTCAG	TCGA
BRAF	CUX1	7	7	-1	1	140500162	101801840	BRAF::chr7:140500161-140500211(-)	CUX1::chr7:101801839-101801889(+)	GCCCTAACATCTGGATCATCCCCTTCCGCACCCGCCTCGGACTCTATTGG*GGCCGACGAGATTGAAATGATCATGACGGACCTTGAAAGGGCAAACCAGG	TCGA
BRAF	SND1	7	7	-1	1	140487348	127724776	BRAF::chr7:140487347-140487397(-)	SND1::chr7:127724775-127724825(+)	TATTTATTTGTAGGACTTGATTAGAGACCAAGGATTTCGTGGTGATGGAG*GCACCCAGTTGGAGAAGCTGATGGAGAACATGCGCAATGACATTGCCAGT	TCGA
BRAF	TRIM24	7	7	-1	1	140624366	138258252	BRAF::chr7:140624365-140624415(-)	TRIM24::chr7:138258251-138258301(+)	gcgccggcgccgcggccTCTTCGGCTGCGGACCCTGCCATTCCGGAGGAG*ATTGACTGTTCAAGTACTATTATGCTGGACAATATTGTGAGGAAAGATAC	TCGA
CD74	ERBB3	5	12	-1	1	149781200	56492035	CD74::chr5:149781199-149781249(-)	ERBB3::chr12:56492034-56492084(+)	AGCTTTCAGGGCCATGGTTCACATTAGAATAAAAGGTAGTAATTAGAACA*aaaaaaaaaaaattagccaggcgtggcggcatgcatctgtactcccagct	TCGA
CUX1	BRAF	7	7	1	-1	101758553	140494267	CUX1::chr7:101758503-101758553(+)	BRAF::chr7:140494217-140494267(-)	ACAGAATTATTTGACCTGAAAACCAAATACGATGAAGAAACTACTGCAAA*GCCCCAAATTCTCACCAGTCCGTCTCCTTCAAAATCCATTCCAATTCCAC	TCGA
DDIT3	GLI1	12	12	-1	1	57914201	57857448	DDIT3::chr12:57914200-57914250(-)	GLI1::chr12:57857447-57857497(+)	GCGGGTGGCAGCGACAGAGCCAAAATCAGAGCTGGAACCTGAGGAGAGAG*TGTCCCCACACCCTCCTCTGAGACGCCATGTTCAACTCGATGACCCCACC	TCGA
DDX6	ALK	11	2	-1	-1	118656761	29606725	DDX6::chr11:118656760-118656810(-)	ALK::chr2:29606675-29606725(-)	ATCAATAATGGCACTCAGCAGCAAGCACAGAGTATGACCACCACTATTAA*TTGGACAGTGCTCCAGGGAAGAATCGGGCGTCCAGACAACCCATTTCGAG	TCGA
DDX6	FOXR1	11	11	-1	1	118651830	118849492	DDX6::chr11:118651829-118651879(-)	FOXR1::chr11:118849491-118849541(+)	GGAAAAAGACTTTAAAACTCCCTCCAAAGGATCTAAGAATCAAAACTTCG*TTGCCAGGTATAAACTCCGAATTGTTAAGCCACCAAAATTACCCCTAGAG	TCGA
ERBB3	FOXA1	12	14	1	-1	56497283	38069245	ERBB3::chr12:56497233-56497283(+)	FOXA1::chr14:38069195-38069245(-)	AGTTTTTTGTTTTGTTTTTATACGTGTCTGAATAAAAATGCCAAAGTTTT*AAAGCCCGAGGATCCTTTCAGCAGCACAGAGCAGAGACCGCGCTCCCCAG	TCGA
GNAS	BIRC6	20	2	1	1	57486247	32820101	GNAS::chr20:57486197-57486247(+)	BIRC6::chr2:32820100-32820150(+)	TTGTGCAGCattaaaaaaaatcaaaataaaaattaaatGTGAGCAAAGAA*AAAAAAAACTGGGTGAATACTCCAAGAAGGCGGCTATGAAACCCAAACCT	TCGA
GNAS	BIRC6	20	2	1	1	57486241	32820101	GNAS::chr20:57486191-57486241(+)	BIRC6::chr2:32820100-32820150(+)	ATTGTGTTGTGCAGCattaaaaaaaatcaaaataaaaattaaatGTGAGC*AAAAAAAACTGGGTGAATACTCCAAGAAGGCGGCTATGAAACCCAAACCT	TCGA
MAP2K1	CUX1	15	7	1	1	66679765	101870647	MAP2K1::chr15:66679715-66679765(+)	CUX1::chr7:101870646-101870696(+)	CTGAACCCGGCCCCCGACGGCTCTGCAGTTAACGGGACCAGCTCTGCGGA*AAAGCACTCCAAAGACCTCCGCCAGCTGCAGCCCTGCCCCTGAGTCCCCG	TCGA
MAP2K4	CD79B	17	17	1	-1	11958308	62008745	MAP2K4::chr17:11958258-11958308(+)	CD79B::chr17:62008695-62008745(-)	GCAAGGTTTACTCTGAATCCCAATCCTACAGGAGTTCAAAACCCACACAT*CTGAGCCAGTACCAGCAGCCAGATCGGAGGACCGGTACCGGAATCCCAAA	TCGA
MAPK1	NOTCH1	22	9	-1	-1	22153301	139414017	MAPK1::chr22:22153300-22153350(-)	NOTCH1::chr9:139413967-139414017(-)	ATGTGGCCACACGTTGGTACAGGGCTCCAGAAATTATGTTGAATTCCAAG*GCTTCACCGGCCAGAACTGTGAGGAAAATATCGACGATTGTCCAGGAAAC	TCGA
MDM2	EGFR	12	7	1	1	69203072	55231426	MDM2::chr12:69203022-69203072(+)	EGFR::chr7:55231425-55231475(+)	ATGGTGCTGTAACCACCTCACAGATTCCAGCTTCGGAACAAGAGACCCTG*TGAGCCAAGGGAGTTTGTGGAGAACTCTGAGTGCATACAGTGCCACCCAG	TCGA
MITF	FOXP1	3	3	1	-1	70017484	71007472	MITF::chr3:70017434-70017484(+)	FOXP1::chr3:71007422-71007472(-)	AAATAATCGACTTGTTCTTGATAGCCTCATTAAAGCATTTGGTTTTTCAC*AAAAAAAAAAGAGAGACAAACTCTAGGAACAATGCCGATTCATTCCACGC	TCGA
MLLT4	SYK	6	9	1	1	168227917	93606140	MLLT4::chr6:168227867-168227917(+)	SYK::chr9:93606139-93606189(+)	ACTGGAACGCCAACCGGCTGGACCTGTTCGAGATCAGCCAGCCGACCGAG*GTGGACACCTGCGCAGGTGTGTGCCCTCCGGCCCCTGAAGCATGGCCAGC	TCGA
NOTCH1	MAPK1	9	22	-1	-1	139405604	22143097	NOTCH1::chr9:139405603-139405653(-)	MAPK1::chr22:22143047-22143097(-)	ATCCGAGGACTATGAGAGCTTCTCCTGTGTCTGCCCCACGGGCTGGCAAG*GGCTACACCAAGTCCATTGATATTTGGTCTGTAGGCTGCATTCTGGCAGA	TCGA
PDGFRA	USP8	4	15	1	1	55156721	50751197	PDGFRA::chr4:55156671-55156721(+)	USP8::chr15:50751196-50751246(+)	ATTGACCCTGTCCCTGAGGAGGAGGACCTGGGCAAGAGGAACAGACACAG*ATATGAAGAAGCTGAAGTCCGGAAAAAACTTGAGGAAAAAGACAGGCAGG	TCGA
PRKAR1A	FOXP1	17	3	1	-1	66528899	71007472	PRKAR1A::chr17:66528849-66528899(+)	FOXP1::chr3:71007422-71007472(-)	TATAGATTGTCTTAATGGTAGGTCAAGTAATAAAAAGAGATGAAATAATT*AAAAAAAAAAGAGAGACAAACTCTAGGAACAATGCCGATTCATTCCACGC	TCGA
RARA	STAT3	17	17	1	-1	38465538	40500557	RARA::chr17:38465488-38465538(+)	STAT3::chr17:40500507-40500557(-)	CGGTTCTCCTGGGAACCCCATCGGCCCCCTGCCAGCACACACCTGAGCAG*TTGGGACCCCTGATTTTAGCAGGATGGCCCAATGGAATCAGCTACAGCAG	TCGA
RUNX1T1	RUNX1	8	21	-1	-1	93074774	36231875	RUNX1T1::chr8:93074773-93074823(-)	RUNX1::chr21:36231825-36231875(-)	TTTAGGAGACAGCCACTTTCTGTGTGGTACGCTGGATTCAAGGATGCCTG*GGAAAAGCTTCACTCTGACCATCACTGTCTTCACAAACCCACCGCAAGTC	TCGA
SND1	BRAF	7	7	1	-1	127721553	140482957	SND1::chr7:127721503-127721553(+)	BRAF::chr7:140482907-140482957(-)	GACTGAGATCACTGATGACCTGCACTTCTACGTGCAGGATGTGGAGACCG*GATCAACCACAGGTTTGTCTGCTACCCCCCCTGCCTCATTACCTGGCTCA	TCGA
STAT3	ETV4	17	17	-1	-1	40468807	41611353	STAT3::chr17:40468806-40468856(-)	ETV4::chr17:41611303-41611353(-)	GTTTGGAAATAATGGTGAAGGTGCTGAACCCTCAGCAGGAGGGCAGTTTG*TAGCTTTCCACAGCCCCACCACCAGGATCAAGAAGGAGCCCCAGAGTCCC	TCGA
STAT5B	STAT3	17	17	-1	-1	40354358	40477079	STAT5B::chr17:40354357-40354407(-)	STAT3::chr17:40477029-40477079(-)	CCCTCCCCAGCTGTGTGTCCCCAGGCTCACTATAACATGTACCCACAGAA*ACCCACTCCTTGCCAGTTGTGGTGATCTCCAACATCTGTCAGATGCCAAA	TCGA
TBL1XR1	RET	3	10	-1	1	176765088	43612032	TBL1XR1::chr3:176765087-176765137(-)	RET::chr10:43612031-43612081(+)	TAAAATGGAATAAGAAAGGAAATTTCATCCTAAGTGCTGGAGTAGACAAG*GAGGATCCAAAGTGGGAATTCCCTCGGAAGAACTTGGTTCTTGGAAAAAC	TCGA
TBL1XR1	STAT3	3	17	-1	-1	176914909	40500557	TBL1XR1::chr3:176914908-176914958(-)	STAT3::chr17:40500507-40500557(-)	TGCCTCCATTCCCGGGAGGGGGGAGCGGCGTTGGAGGCCACCGTTTCCAG*TTGGGACCCCTGATTTTAGCAGGATGGCCCAATGGAATCAGCTACAGCAG	TCGA
TRIM24	BRAF	7	7	1	-1	138239609	140550012	TRIM24::chr7:138239559-138239609(+)	BRAF::chr7:140549962-140550012(-)	CAACACAGATCAGCCTAGCTCAATTACGGCTCCAGCATATGCAGCAACAG*GTGTGGAATATCAAACAAATGATTAAGTTGACACAGGAACATATAGAGGC	TCGA
TRIM24	BRAF	7	7	1	-1	138255748	140550012	TRIM24::chr7:138255698-138255748(+)	BRAF::chr7:140549962-140550012(-)	ATTTGAGCTCACCAGTGGGAGGGTCTTATAATCTTCCCTCTCTTCCGGAT*GTGTGGAATATCAAACAAATGATTAAGTTGACACAGGAACATATAGAGGC	TCGA
TRIM27	RET	6	10	-1	1	28887789	43612032	TRIM27::chr6:28887788-28887838(-)	RET::chr10:43612031-43612081(+)	TCGCTCAGCTAGAAGAGAAGCAGCAGCAGCCCACCAGGGAGCTCCTGCAG*GAGGATCCAAAGTGGGAATTCCCTCGGAAGAACTTGGTTCTTGGAAAAAC	TCGA
WHSC1	QKI	4	6	1	1	1959763	163876311	WHSC1::chr4:1959713-1959763(+)	QKI::chr6:163876310-163876360(+)	GAGAAACACAGGAGAGCGAGCGCAAGCCCCCACCATACAAGCACATCAAG*AAATTAGCAGAGTACGGAAAGACATGTACAATGACACATTAAATGGCAGT	TCGA
ACVR2A	CASP8	2	2	1	1	148674995	202131184	ACVR2A::chr2:148674945-148674995(+)	CASP8::chr2:202131183-202131233(+)	GCACCAGTGTTGATGTGGATCTTTGGCTGATCACAGCATTTCATGAAAAG*ATTATATTCTCCTGCCTTTTAAAAAGATGGACTTCAGCAGAAATCTTTAT	TCGA
ARID2	PTPRB	12	12	1	-1	46125097	70933802	ARID2::chr12:46125047-46125097(+)	PTPRB::chr12:70933752-70933802(-)	CCCAGAAGTTGTTCTAACGCTGCCTTTGCTTTAAAACAGTATTACTTGCG*CCATGGTCGAGAAAGACCCTCTGCCCGTCTGAGCATTCGTAGGGATCGAC	TCGA
BAP1	PBRM1	3	3	-1	-1	52438469	52663051	BAP1::chr3:52438468-52438518(-)	PBRM1::chr3:52663001-52663051(-)	tatgaggatgacgaggaggatgacgTGCAGAACACCAACTCTGCCCTTAG*AACAAAACTGAAGAATCAAGAATATGAAACTTTAGATCATTTGGAGTGTG	TCGA
BAZ1A	NKX2-1	14	14	-1	-1	35331250	36988575	BAZ1A::chr14:35331249-35331299(-)	NKX2-1::chr14:36988525-36988575(-)	CGATATTTTGTCGAAGAAACTGTGGAAGTCATTAGGAACAATGGTGCAAG*CCGCCGCCGAATCATGTCGATGAGTCCAAAGCACACGACTCCGTTCTCAG	TCGA
BRCA1	NF1	17	17	-1	1	41199660	29654517	BRCA1::chr17:41199659-41199709(-)	NF1::chr17:29654516-29654566(+)	AATTGTGGTTGTGCAGCCAGATGCCTGGACAGAGGACAATGGCTTCCATG*GTTGGTTCTACTGCTGTCCAAGTAACTTCAGCAGAGCGAACAAAAGTCCT	TCGA
NF1	BRCA1	17	17	1	-1	29653270	41215968	NF1::chr17:29653220-29653270(+)	BRCA1::chr17:41215918-41215968(-)	TCCACAATGCTCTCAAGCTAGCTCACAAAGACACCAAAGTTTCTATTAAA*ATGCTGAGTTTGTGTGTGAACGGACACTGAAATATTTTCTAGGAATTGCG	TCGA
NF1	CLTC	17	17	1	1	29563039	57721637	NF1::chr17:29562989-29563039(+)	CLTC::chr17:57721636-57721686(+)	ATCACATCCTCTGATTGGCAACATGTTAGCTTTGAAGTGGATCCTACCAG*ctccagaacctgggtatcaacccagcaaacATTGGCTTCAGTACCCTGAC	TCGA
NF1	EZH2	17	7	1	-1	29592357	148544397	NF1::chr17:29592307-29592357(+)	EZH2::chr7:148544347-148544397(-)	GCTGGGACTTCCAAAGCTGGGAATCCTATTTTTTATTATGTTGCACGGAG*AATAATCATGGGCCAGACTGGGAAGAAATCTGAGAAGGGACCAGTTTGTT	TCGA
NF1	MAP2K4	17	17	1	1	29509683	12028611	NF1::chr17:29509633-29509683(+)	MAP2K4::chr17:12028610-12028660(+)	TAATCCAGGATATATCCAAAGACGTGGTTGATGAAAACAACATGAATAAG*CCTGAAAGAATAGACCCAAGCGCATCACGACAAGGATATGATGTCCGCTC	TCGA
SMAD4	NRG1	18	8	1	1	48556993	32585467	SMAD4::chr18:48556943-48556993(+)	NRG1::chr8:32585466-32585516(+)	GGACCAGCAGCGCGGGAGAGCGGACTCCCCTCGCCACCGCCCGAGCCCAG*CTACATCTACATCCACCACTGGGACAAGCCATCTTGTAAAATGTGCGGAG	TCGA
SMARCA4	DNM2	19	19	1	1	11071850	10916592	SMARCA4::chr19:11071800-11071850(+)	DNM2::chr19:10916591-10916641(+)	gcggaggggcgggggaggcgccgggAAGTCGACGGCGCCGGCGGCTCCTG*TGCCCAGCAGAGGAGCACGCAGCTGAACAAGAAGAGAGCCATCCCCAATC	TCGA
SMARCA4	DNM2	19	19	1	1	11170863	10939712	SMARCA4::chr19:11170813-11170863(+)	DNM2::chr19:10939711-10939761(+)	GAGCCAAGCCGGTCGTGAGTGACGATGACAGTGAGGAGGAACAAGAGGAG*ACGAAGGCCTTCATCCACCACGAGCTGCTGGCCTACCTATACTCCTCGGC	TCGA
SUZ12	NF1	17	17	1	1	30303633	29576002	SUZ12::chr17:30303583-30303633(+)	NF1::chr17:29576001-29576051(+)	GATGGGGAAAAGACATTTGTTGCACAAATGACAGTATTTGATAAAAACAG*GTTAGAACCATCAGAGAGCCTTGAGGAAAACCAGCGGAACCTCCTTCAGA	TCGA
TGFBR2	XPC	3	3	1	-1	30648469	14214562	TGFBR2::chr3:30648419-30648469(+)	XPC::chr3:14214512-14214562(-)	CCTGTGGACGCGTATCGCCAGCACGATCCCACCGCACGTTCAGAAGTCGG*ATGCCTTTGAAGATGAGAAACCCCCAAAGAAGAGCCTTCTCTCCAAAGTT	TCGA
TPM3	NTRK1	1	1	-1	1	154142876	156845312	TPM3::chr1:154142875-154142925(-)	NTRK1::chr1:156845311-156845361(+)	TGCTGAGAGATCGGTAGCCAAGCTGGAAAAGACAATTGATGACCTGGAAG*GCCCGGCTGTGCTGGCTCCAGAGGATGGGCTGGCCATGTCCCTGCATTTC	TCGA
TPM3	NTRK1	1	1	-1	1	154142876	156844363	TPM3::chr1:154142875-154142925(-)	NTRK1::chr1:156844362-156844412(+)	TGCTGAGAGATCGGTAGCCAAGCTGGAAAAGACAATTGATGACCTGGAAG*ACACTAACAGCACATCTGGAGACCCGGTGGAGAAGAAGGACGAAACACCT	TCGA
WRN	NRG1	8	8	1	1	31024746	32585467	WRN::chr8:31024696-31024746(+)	NRG1::chr8:32585466-32585516(+)	TCTGTTCAAGTTCTAAGAGAAGCAAGGAAGAAGTAGGCATCAATACTGAG*CTACATCTACATCCACCACTGGGACAAGCCATCTTGTAAAATGTGCGGAG	TCGA
ACVR2A	AKT3	2	1	1	-1	148602776	243828185	ACVR2A::chr2:148602726-148602776(+)	AKT3::chr1:243828135-243828185(-)	AGCTGCTGCAAAGTTGGCGTTTGCCGTCTTTCTTATCTCCTGTTCTTCAG*AATGCCAGTTAATGAAAACAGAACGACCAAAGCCAAACACATTTATAATC	TCGA
ATRX	BCL2	X	18	-1	-1	77041468	60795992	ATRX::chrX:77041467-77041517(-)	BCL2::chr18:60795942-60795992(-)	CAGAAGCCGACAAGGCGTTCAAGCGAAAACATGACCGCTGAGCCCATGAG*GATGCCTTTGTGGAACTGTACGGCCCCAGCATGCGGCCTCTGTTTGATTT	TCGA
BRAF	CIITA	7	16	-1	1	140487348	10995371	BRAF::chr7:140487347-140487397(-)	CIITA::chr16:10995370-10995420(+)	TATTTATTTGTAGGACTTGATTAGAGACCAAGGATTTCGTGGTGATGGAG*CCTTCCCAGAGGAGCTTCCGGCAGACCTGAAGCACTGGAAGCCAGGTGTG	TCGA
CCDC6	RET	10	10	-1	1	61554231	43612032	CCDC6::chr10:61554230-61554280(-)	RET::chr10:43612031-43612081(+)	ATTCCCCGGGTCTTCACGTGCAGCACATGGGAACATCCCATGGTATCACA*GAGGATCCAAAGTGGGAATTCCCTCGGAAGAACTTGGTTCTTGGAAAAAC	TCGA
CDK12	TAF15	17	17	1	1	37682569	34169371	CDK12::chr17:37682519-37682569(+)	TAF15::chr17:34169370-34169420(+)	GCCACAGGGGCCCCGAAGAACTCCCACAATGCCACAGGAGGAGGCAGCAG*gaaaagaATTCCATGGCAACATCATTAAAGTGTCCTTTGCCACTAGAAGA	TCGA
CIITA	PRDM16	16	1	1	1	10971239	3301716	CIITA::chr16:10971189-10971239(+)	PRDM16::chr1:3301715-3301765(+)	GCGTTGCCTGGCTCCACGCCCTGCTGGGTCCTACCTGTCAGAGCCCCAAG*ATCTCCGAAGACCTGGGCAGTGAGAAGTTCTGCGTGGATGCAAATCAGGC	TCGA
CLTC	ETV4	17	17	1	-1	57744338	41613847	CLTC::chr17:57744288-57744338(+)	ETV4::chr17:41613797-41613847(-)	GTCAACTCAGTCTCTGATTGAACTTTTTGAATCTTTCAAGAGTTTTGAAG*CTCAGGTACCAGACAGTGATGAGCAGTTTGTTCCTGATTTCCATTCAGAA	TCGA
CLTC	ROS1	17	6	1	-1	57768072	117642557	CLTC::chr17:57768022-57768072(+)	ROS1::chr6:117642507-117642557(-)	ACTGAGAAAAGAAGAAGAACAAGCTACAGAGACACAACCCATTGTTTATG*TCTGGCATAGAAGATTAAAGAATCAAAAAAGTGCCAAGGAAGGGGTGACA	TCGA
CTNNB1	IGF2BP2	3	3	1	-1	41241161	185416135	CTNNB1::chr3:41241111-41241161(+)	IGF2BP2::chr3:185416085-185416135(-)	AGGTCGAGGACGGTCGGACTCCCGCGGCGGGAGGAGCCTGTTCCCCTGAG*GAGCAGGAAAATTCAGATTCGAAACATCCCTCCTCACCTGCAGTGGGAGG	TCGA
ERBB2	CDK12	17	17	1	1	37868701	37680927	ERBB2::chr17:37868651-37868701(+)	CDK12::chr17:37680926-37680976(+)	TGCAAGAAGATCTTTGGGAGCCTGGCATTTCTGCCGGAGAGCTTTGATGG*CCTCCCCCACTGGCAGGATTGCCATGAGTTGTGGAGTAAGAAACGGCGAC	TCGA
ERG	ZNRF3	21	22	-1	1	39947586	29383064	ERG::chr21:39947585-39947635(-)	ZNRF3::chr22:29383063-29383113(+)	TACTGAAGGACATGATTCAGACTGTCCCGGACCCAGCAGCTCATATCAAG*ATGCACCCACTGGGCCTATGTAATAACAATGACGAAGAGGACTTGTATGA	TCGA
FANCC	PSIP1	9	9	-1	-1	97912205	15490122	FANCC::chr9:97912204-97912254(-)	PSIP1::chr9:15490072-15490122(-)	GAAATCCTCCAGCCAGAGTTCTTTGAGGCTGTAAACGAGGCCATTTTGCT*TGCTTTTTTAGGACCAAAGGATATATTTCCTTACTCAGAAAATAAGGAAA	TCGA
FAS	CTNND2	10	5	1	-1	90762951	11023091	FAS::chr10:90762901-90762951(+)	CTNND2::chr5:11023041-11023091(-)	GGAAGGCCTGCATCATGATGGCCAATTCTGCCATAAGCCCTGTCCTCCAG*GCAAATACGCCATGCGAGACCTAGTCCACAGGCTTCCAGGAGGGAACAAC	TCGA
FAT1	NTRK3	4	15	-1	-1	187627717	88680792	FAT1::chr4:187627716-187627766(-)	NTRK3::chr15:88680742-88680792(-)	CATTAGAGATGGCTCTGGCGTTGGTGTTTTCAAAATAGGTGAAGAGACAG*GCAGTTGGAGCAGAACTTTTTCAACTGCAGCTGTGACATCCGCTGGATGC	TCGA
FAT1	STAT6	4	12	-1	-1	187508949	57496773	FAT1::chr4:187508948-187508998(-)	STAT6::chr12:57496723-57496773(-)	AAACTACCATTAGCCAGTCTTTCTTACTGACAATAAATTATTAATAAAAT*aaaaaaaaaaaaaaaaaaaaaaaaaggaaagaaagaaagaaaagaaaCCC	TCGA
FGFR2	CCDC6	10	10	-1	-1	123243212	61612460	FGFR2::chr10:123243211-123243261(-)	CCDC6::chr10:61612410-61612460(-)	AGCAGTTGGTAGAAGACTTGGATCGAATTCTCACTCTCACAACCAATGAG*CAAGCCAGGGCTGAGCAGGAAGAAGAATTCATTAGTAACACTTTATTCAA	TCGA
FOXP1	FHIT	3	3	-1	-1	71348971	59908140	FOXP1::chr3:71348970-71349020(-)	FHIT::chr3:59908090-59908140(-)	ACCTTTTGAGGTGACTATAACTGAAGATTGCTTTACAGAAGCCAAAAAAG*CACGTTCACGTCCATGTTCTTCCCAGGAAGGCTGGAGACTTTCACAGGAA	TCGA
FUS	DDIT3	16	12	1	-1	31199678	57911536	FUS::chr16:31199628-31199678(+)	DDIT3::chr12:57911486-57911536(-)	tttCCATGTCACTAAAGGCCCTCGGGACCAAGGATCACGTCATGACTCCG*TGTTCAAGAAGGAAGTGTATCTTCATACATCACCACACCTGAAAGCAGGT	TCGA
MYH9	BIRC6	22	2	-1	1	36677327	32820101	MYH9::chr22:36677326-36677376(-)	BIRC6::chr2:32820100-32820150(+)	GGTTTACAGATGTTTTCCACTGAGCATCACAATAAAGAGAACCATGTGCT*AAAAAAAACTGGGTGAATACTCCAAGAAGGCGGCTATGAAACCCAAACCT	TCGA
MYH9	CD74	22	5	-1	-1	36685235	149792314	MYH9::chr22:36685234-36685284(-)	CD74::chr5:149792264-149792314(-)	GGCGGAGGCCCGAGAGAAGGAGACCAAGGCTCTGTCGCTGGCCCGGGCCC*AGATGCACAGGAGGAGAAGCAGGAGCTGTCGGGAAGATCAGAAGCCAGTC	TCGA
NAB2	STAT6	12	12	1	-1	57487381	57493223	NAB2::chr12:57487331-57487381(+)	STAT6::chr12:57493173-57493223(-)	CCGCGTGGGCCGCCTCAGCCCCTGTGTGCCTGCGAAGCCACCTCTCGCAG*GCTCTCCACAGATAGAGAACATCCAGCCATTCTCTGCCAAAGACCTGTCC	TCGA
NCOA2	LEPROTL1	8	8	-1	1	71315935	29959414	NCOA2::chr8:71315934-71315984(-)	LEPROTL1::chr8:29959413-29959463(+)	GGTCAGCGCCGACGGCAGCCGGCACCTGACGGCGTGACCGACCCGAGCCG*CTTTGATTAGTTTGTCCTTTGGAGGAGCAATCGGACTGATGTTTTTGATG	TCGA
NDRG1	MYC	8	8	-1	1	134292475	128750497	NDRG1::chr8:134292474-134292524(-)	MYC::chr8:128750496-128750546(+)	TTGTCTTTTCACAGACCATCACCGGCCTCCTGCAAGAGTTTGATGTCCAG*CCTCCCGCGACGATGCCCCTCAACGTTAGCTTCACCAACAGGAACTATGA	TCGA
NTRK3	ETV6	15	12	-1	1	88669502	12022358	NTRK3::chr15:88669501-88669551(-)	ETV6::chr12:12022357-12022407(+)	CTTCGTCATGATCAACAAATATGGTCGACGGTCCAAATTTGGAATGAAGG*ATAACTGTGTCCAGAGGACCCCCAGGCCATCCGTGGATAATGTGCACCAT	TCGA
RAF1	XPC	3	3	-1	-1	12705312	14189501	RAF1::chr3:12705311-12705361(-)	XPC::chr3:14189451-14189501(-)	GAGAAGCTGCCGCCGAACGACAGGACGTTGGGGCGGCCTGGCTCCCTCAG*GACTGATGGATACATCGTCTGCGAGGAATTCAAAGACGTGCTCCTGACTG	TCGA
RARA	CDK12	17	17	1	1	38504716	37686857	RARA::chr17:38504666-38504716(+)	CDK12::chr17:37686856-37686906(+)	ACAAGTCCTCAGGCTACCACTATGGGGTCAGCGCCTGTGAGGGCTGCAAG*CATGTCCTCCTCACATTCTTCCACCAGAGAAGAGGCCCCCTGAGCCCCCC	TCGA
RARA	PML	17	15	1	1	38487648	74325497	RARA::chr17:38487598-38487648(+)	PML::chr15:74325496-74325546(+)	TCTCCAGCACCAGCTTCCAGTTAGTGGATATAGCACACCATCCCCAGCCA*GATGTCTCCAATACAACGACAGCCCAGAAGAGGAAGTGCAGCCAGACCCA	TCGA
RARA	PML	17	15	1	1	38499119	74326819	RARA::chr17:38499069-38499119(+)	PML::chr15:74326818-74326868(+)	TCCGTACTCCACCCCGCTCCGGACTCCGCTTTGGAATGGCTCAAACCACT*AGGAACGCGTTGTGGTGATCAGCAGCTCGGAAGACTCAGATGCCGAAAAC	TCGA
RBM10	TFE3	X	X	1	-1	47041725	48895639	RBM10::chrX:47041675-47041725(+)	TFE3::chrX:48895589-48895639(-)	AGGAGGGCAAAGAGAAGAAGGAGAAGCACAAGACCAAGACAGCTCAACAG*ATTGATGATGTCATTGATGAGATCATCAGCCTGGAGTCCAGTTACAATGA	TCGA
RET	CCDC6	10	10	1	-1	43610184	61612460	RET::chr10:43610134-43610184(+)	CCDC6::chr10:61612410-61612460(-)	CGCTGGACTCCATGGAGAACCAGGTCTCCGTGGATGCCTTCAAGATCCTG*CAAGCCAGGGCTGAGCAGGAAGAAGAATTCATTAGTAACACTTTATTCAA	TCGA
RET	NCOA4	10	10	1	1	43610184	51584616	RET::chr10:43610134-43610184(+)	NCOA4::chr10:51584615-51584665(+)	CGCTGGACTCCATGGAGAACCAGGTCTCCGTGGATGCCTTCAAGATCCTG*ACTTCTTCCAGAGCCTGCAATTTCTTCAATAATGTCGGGGGAAACCTAAA	TCGA
RNF43	RARA	17	17	-1	1	56492687	38487109	RNF43::chr17:56492686-56492736(-)	RARA::chr17:38487108-38487158(+)	TGTTTGCTGGTGTTGCTGAAATAACTCCAGCAGAAGGAAAATTAATGCAG*CATCACAGGACATGGCCCCCTCAGCCACCTAGCTGGGGCCCATCTAGGAG	TCGA
RPL22	PRDM16	1	1	-1	1	6257712	3342145	RPL22::chr1:6257711-6257761(-)	PRDM16::chr1:3342144-3342194(+)	TTGATTGCACCCACCCTGTAGAAGATGGAATCATGGATGCTGCCAATTTT*GTGTAAGTACTGCGACCGCTCCTTCAGCATCTCTTCGAACCTCCAGCGGC	TCGA
SMARCE1	RARA	17	17	-1	1	38792183	38511515	SMARCE1::chr17:38792182-38792232(-)	RARA::chr17:38511514-38511564(+)	GGAGAAAGGAGAACCGTACATGAGCATTCAGCCTGCTGAAGATCCAGATG*ACCGCCAGGACCTGGAGCAGCCGGACCGGGTGGACATGCTGCAGGAGCCG	TCGA
SPOP	PRDM16	17	1	-1	1	47755295	3301716	SPOP::chr17:47755294-47755344(-)	PRDM16::chr1:3301715-3301765(+)	GAGGCAAGCGCAGGGGGACGGGGACCAGCAGCTGTCGCCGCCGCTCTCAG*ATCTCCGAAGACCTGGGCAGTGAGAAGTTCTGCGTGGATGCAAATCAGGC	TCGA
SPOP	RARA	17	17	-1	1	47755295	38487109	SPOP::chr17:47755294-47755344(-)	RARA::chr17:38487108-38487158(+)	GAGGCAAGCGCAGGGGGACGGGGACCAGCAGCTGTCGCCGCCGCTCTCAG*CATCACAGGACATGGCCCCCTCAGCCACCTAGCTGGGGCCCATCTAGGAG	TCGA
TFE3	SFPQ	X	1	-1	-1	48900637	35653691	TFE3::chrX:48900636-48900686(-)	SFPQ::chr1:35653641-35653691(-)	TTCGTGCTGTTGGAGGAGCGCAGGCCGGCCGACTCGGCTCAGCTGCTCAG*GCAAGAGGAGGAACGACGTAGAAGAGAGGAAGAGATGATGATTCGTCAAC	TCGA
TRIM33	RET	1	10	-1	1	114964058	43612032	TRIM33::chr1:114964057-114964107(-)	RET::chr10:43612031-43612081(+)	TTACCAATCCAGAAAACCTTCCATCGCTGCCAGATATTCCACCCATACAG*GAGGATCCAAAGTGGGAATTCCCTCGGAAGAACTTGGTTCTTGGAAAAAC	TCGA
WWTR1	ATR	3	3	-1	-1	149374663	142168444	WWTR1::chr3:149374662-149374712(-)	ATR::chr3:142168394-142168444(-)	CCGGGCTGGGAGATGACCTTCACGGCCACTGGCCAGAGGTACTTCCTCAA*GCCAAGACCCATGTTCTTGACATTGAGCAGCGACTACAAGGTGTAATCAA	TCGA
ABI1	CUBN	10	10	-1	-1	27149676	17032514	ABI1::chr10:27149675-27149725(-)	CUBN::chr10:17032464-17032514(-)	ACCAGAACCTGACTCGGGTGGCAGACTACTGTGAAAACAACTACATACAG*GTTGTGGTGGAGAGCTGTCTGGGGCCACAGGCTCCTTCAGCAGCCCCGGG	TCGA
ACVR2A	KANK1	2	9	1	1	148672903	676890	ACVR2A::chr2:148672853-148672903(+)	KANK1::chr9:676889-676939(+)	AAGCCCAGTTGCTTAACGAATATGTGGCTGTCAAAATATTTCCAATACAG*GTTGAATGCCTTTGAGAACTTGATGCATAAAATTTGCATGACTCCTCACT	TCGA
ACVR2A	SUMO1	2	2	1	-1	148680680	203072044	ACVR2A::chr2:148680630-148680680(+)	SUMO1::chr2:203071994-203072044(-)	CATGGGATTAGTCCTATGGGAACTGGCTTCTCGCTGTACTGCTGCAGATG*CTGGGAATGGAGGAAGAAGATGTGATTGAAGTTTATCAGGAACAAACGGG	TCGA
ADAMTS16	TERT	5	5	1	-1	5191903	1282739	ADAMTS16::chr5:5191853-5191903(+)	TERT::chr5:1282689-1282739(-)	GATACAGGTCTTGGACTGGCCTTCACCATTGCCCATGAGTCTGGACACAA*GGGTTGGCTGTGTTCCGGCCGCAGAGCACCGTCTGCGTGAGGAGATCCTG	TCGA
ADRBK2	EP300	22	22	1	1	25961120	41550999	ADRBK2::chr22:25961070-25961120(+)	EP300::chr22:41550998-41551048(+)	GCGACCCCGGCCGCCCGCGCCAGCAAGAGGATCGTCCTGCCGGAGCCCAG*TTTTCAAACCAGAAGAACTACGACAGGCACTGATGCCAACTTTGGAGGCA	TCGA
ADRBK2	ZNRF3	22	22	1	1	25961120	29383064	ADRBK2::chr22:25961070-25961120(+)	ZNRF3::chr22:29383063-29383113(+)	GCGACCCCGGCCGCCCGCGCCAGCAAGAGGATCGTCCTGCCGGAGCCCAG*ATGCACCCACTGGGCCTATGTAATAACAATGACGAAGAGGACTTGTATGA	TCGA
AFF1	PTPN13	4	4	1	1	87928576	87718027	AFF1::chr4:87928526-87928576(+)	PTPN13::chr4:87718026-87718076(+)	GGACGGAAGACCCCTGGCTCTATAAGCTGAATTATGGCAGCCCAGTCAAG*GCCACCAAAATGAATGGCTGTGAAGAATATTGTGAAGAAAAAGTAAAAAG	TCGA
AFF1	PTPN13	4	4	1	1	87869723	87718027	AFF1::chr4:87869673-87869723(+)	PTPN13::chr4:87718026-87718076(+)	TGACTGGAAACAATGGCATTTACAGAAAGAGTCAACAGCAGTGGCAACAG*GCCACCAAAATGAATGGCTGTGAAGAATATTGTGAAGAAAAAGTAAAAAG	TCGA
AFF1	PTPN13	4	4	1	1	87869723	87637683	AFF1::chr4:87869673-87869723(+)	PTPN13::chr4:87637682-87637732(+)	TGACTGGAAACAATGGCATTTACAGAAAGAGTCAACAGCAGTGGCAACAG*AACCAGTTCGAAGATACAAAACTTATCATGGTGATGTCTTTAGTACCTCC	TCGA
AGAP1	ERBB4	2	2	1	-1	236715975	212289026	AGAP1::chr2:236715925-236715975(+)	ERBB4::chr2:212288976-212289026(-)	AGAGTCGTGCGGACAGCATTGGGAGCGGCCGAGCCATCCCAATTAAACAG*GAGTTACTATATGGGAACTGATGACCTTTGGAGGAAAACCCTATGATGGA	TCGA
AKAP13	CHD2	15	15	1	1	86077111	93555575	AKAP13::chr15:86077061-86077111(+)	CHD2::chr15:93555574-93555624(+)	GAAGCTGCCCACGGAGTGGAATGTATTGGGGACAGATCAGAGTTTGCATG*GAACCTATGGATTTTTGTTTCCAAGTTTACAGAATTTGATGCTCGAAAAC	TCGA
AKAP9	RUNX1	7	21	1	-1	91699496	36171759	AKAP9::chr7:91699446-91699496(+)	RUNX1::chr21:36171709-36171759(-)	AAATAGAGAAACTGGAGTTCAGAGTAAGAGAACTGGAGCAGGCGCTTCTT*ATACAAGGCAGATCCAACCATCCCCACCGTGGTCCTACGATCAGTCCTAC	TCGA
APC	ALDH1L1	5	3	1	-1	112043579	125879845	APC::chr5:112043529-112043579(+)	ALDH1L1::chr3:125879795-125879845(-)	AGAGCCCGGGCGGCGCTCGTACTTCTGGCCACTGGGCGAGCGTCTGGCAG*GTCCTTCCAACCCTCCTGCTACCATGAAGATTGCAGTGATTGGACAGAGC	TCGA
APC	C5orf13	5	5	1	-1	112043579	111071204	APC::chr5:112043529-112043579(+)	C5orf13::chr5:111071154-111071204(-)	AGAGCCCGGGCGGCGCTCGTACTTCTGGCCACTGGGCGAGCGTCTGGCAG*GTTTATTACCCAGAACTCTTTGTCTGGGTCAGTCAAGAACCATTTCCAAA	TCGA
APC	REEP2	5	5	1	1	112137080	137781372	APC::chr5:112137030-112137080(+)	REEP2::chr5:137781371-137781421(+)	AAGGTCAAGGAGTGGGAGAAATCAACATGGCAACTTCTGGTAATGGTCAG*CCACTGGCTTCCAAGACACTGAAGACCCGGCCCAAGAAGAAGACCTCTGG	TCGA
APC	SLC27A6	5	5	1	1	112043579	128364038	APC::chr5:112043529-112043579(+)	SLC27A6::chr5:128364037-128364087(+)	AGAGCCCGGGCGGCGCTCGTACTTCTGGCCACTGGGCGAGCGTCTGGCAG*ATGGAAAGGAGAAAATGTCGCAACCACTGAGGTTGCTGATGTTATTGGAA	TCGA
APPBP2	SETD2	17	3	-1	-1	58571827	47061330	APPBP2::chr17:58571826-58571876(-)	SETD2::chr3:47061280-47061330(-)	ATCAGATGCTGCAGTAAAGGAAAAAGCCATTCAGGTTGGCTTTGTTTTAG*GCCTCGAAAAAGCCCAAGACAGCAGAAGCAGACACCTCCAGTGAACTAGC	TCGA
ARHGEF10	C6orf103	8	6	1	1	1791602	147022077	ARHGEF10::chr8:1791552-1791602(+)	C6orf103::chr6:147022076-147022126(+)	CTGGAGCTGCAGCATGGACCAGCGAGAGCCCCTGCCTCCCGCTCCTGCAG*GCATTTTGTGCGCTCCTTAATTAAGAAAGGAATACCTCCAGGATCTGATT	TCGA
ARHGEF10	RALYL	8	8	1	1	1857636	85686814	ARHGEF10::chr8:1857586-1857636(+)	RALYL::chr8:85686813-85686863(+)	TGCCGTTCACCCGCCGGAGAGCCTGGCCGTGGTTGCTAACGCGAAACCAA*ATATCAACATGGCAGGAGAGCCCAAACCATACAGACCAAAACCTGGAAAC	TCGA
ARHGEF10L	CSDE1	1	1	1	-1	18014242	115292828	ARHGEF10L::chr1:18014192-18014242(+)	CSDE1::chr1:115292778-115292828(-)	GCATCTGCAAGAGATCAACATCGCCACCAGGACCACCTTCCTCCTGCCAG*TATGAAGTGTAACAGAACAGACTTTACCACCTGAAACTGCTGCTTCAAGT	TCGA
ARHGEF10L	EYA2	1	20	1	1	17914974	45618640	ARHGEF10L::chr1:17914924-17914974(+)	EYA2::chr20:45618639-45618689(+)	TGCTCTTCTTTTGCAGACCCAGACCCAGCAGCTGCTCCACCCGGCACAGG*GTACAAGGAAATGGTAGAACTAGTGATCTCACCCAGCCTCACTGTAAACA	TCGA
ARHGEF10L	PADI4	1	1	1	1	17866445	17681028	ARHGEF10L::chr1:17866395-17866445(+)	PADI4::chr1:17681027-17681077(+)	CGCCTTTGTGAGCGGCGCGGACGACAAAGGCGCGGGCCCGGGCAGCCGAG*GGTCCAGATTTTGGCTATGTAACTCGAGGGCCCCAAACAGGGGGTATCAG	TCGA
ARHGEF10L	PADI4	1	1	1	1	17991090	17657464	ARHGEF10L::chr1:17991040-17991090(+)	PADI4::chr1:17657463-17657513(+)	GCTGTGGGCCCTGGGTCACTGTCCTGGAAGCCACCACCCTGCAGCCTCAG*CTCTGCCCCTGAGGACTGCACGTCCTTCAGCATCAACGCCTCCCCAGGGG	TCGA
ARHGEF10L	PADI4	1	1	1	1	17983203	17657464	ARHGEF10L::chr1:17983153-17983203(+)	PADI4::chr1:17657463-17657513(+)	GCTCGCTGGCCTGCAGGATGGGACCCTTGCTGCTTACCCTCGGACCAGCG*CTCTGCCCCTGAGGACTGCACGTCCTTCAGCATCAACGCCTCCCCAGGGG	TCGA
ARHGEF10L	PADI4	1	1	1	1	18021775	17668438	ARHGEF10L::chr1:18021725-18021775(+)	PADI4::chr1:17668437-17668487(+)	CATCGTCCTGCTGCCCGTGCCTCGGCTGGAAGGCATCCCCAAGATCACAG*GGGGCAAACTGTCCTCCAAGTGCAGCGTAGTCTTGGGTCCCAAGTGGCCC	TCGA
ARHGEF10L	PADI4	1	1	1	1	17965184	17664533	ARHGEF10L::chr1:17965134-17965184(+)	PADI4::chr1:17664532-17664582(+)	TCGGCCAACAAGTGCCGTCTCAGGCTCCTGCTTCCTGGGAAACCCGACAA*AGGACCTGGACCTGGGGCCCTTGTGGACAGGGTGCCATCCTGCTGGTGAA	TCGA
ARHGEF10L	PAK4	1	19	1	1	17991090	39660172	ARHGEF10L::chr1:17991040-17991090(+)	PAK4::chr19:39660171-39660221(+)	GCTGTGGGCCCTGGGTCACTGTCCTGGAAGCCACCACCCTGCAGCCTCAG*GCCGCACCGAGTCCCCGGCACCATGTTTGGGAAGAGGAAGAAGCGGGTGG	TCGA
ARHGEF12	CEP164	11	11	1	1	120207984	117209282	ARHGEF12::chr11:120207934-120207984(+)	CEP164::chr11:117209281-117209331(+)	CTCTCGCCAAGGGCCCCAATGAGTGGCACACAGTCTACTATCACCGACAG*GTGTTTGAGCCCAGATGAGTCATGGCTGGACGACCCCTCCGCATAGGAGA	TCGA
ARHGEF12	CNTN5	11	11	1	1	120280159	99786786	ARHGEF12::chr11:120280109-120280159(+)	CNTN5::chr11:99786785-99786835(+)	CTCCAAGAAGACAAAGTCTAGTTCAGAGGAGAGTAGATCCGAGATATATG*ATCTGGGAAATTTTAGTGGCCGGACAAGAAGTGCAGTCTCTGTGAGGGAA	TCGA
ARHGEF12	OAF	11	11	1	1	120207984	120096370	ARHGEF12::chr11:120207934-120207984(+)	OAF::chr11:120096369-120096419(+)	CTCTCGCCAAGGGCCCCAATGAGTGGCACACAGTCTACTATCACCGACAG*GATGTGAAGGTCTTCCGGGCCCTGATCCTGGGGGAGCTGGAGAAGGGGCA	TCGA
ARHGEF12	POU2F3	11	11	1	1	120207984	120139919	ARHGEF12::chr11:120207934-120207984(+)	POU2F3::chr11:120139918-120139968(+)	CTCTCGCCAAGGGCCCCAATGAGTGGCACACAGTCTACTATCACCGACAG*GAAATGATCGAAATGGCCTAGATTTCAACAGGCAGGTAAGAACTTGGGTC	TCGA
ARHGEF12	POU2F3	11	11	1	1	120207984	120186070	ARHGEF12::chr11:120207934-120207984(+)	POU2F3::chr11:120186069-120186119(+)	CTCTCGCCAAGGGCCCCAATGAGTGGCACACAGTCTACTATCACCGACAG*GTATCTCCCTCAGGGTCTCTGGGCCCCCTCTCTGTCCCTCCTGTCCACAG	TCGA
ARHGEF12	SIK3	11	11	1	-1	120207984	116827780	ARHGEF12::chr11:120207934-120207984(+)	SIK3::chr11:116827730-116827780(-)	CTCTCGCCAAGGGCCCCAATGAGTGGCACACAGTCTACTATCACCGACAG*GTTGCTATCAAGATCATAGATAAGACCCAGCTGGATGAAGAAAACTTGAA	TCGA
ARID1A	BEND5	1	1	1	-1	27024031	49202124	ARID1A::chr1:27023981-27024031(+)	BEND5::chr1:49202074-49202124(-)	GCCCCGGGAGCAGCGGCGGCGGGGGGCAGCCGCTCGCCCGGACCCCTCAG*GTCCATCTGGGAAGCGGGATTTGGGTTGATGAGGAGAAATGGCACCAGCT	TCGA
ARID1A	DHDDS	1	1	1	1	27059283	26764659	ARID1A::chr1:27059233-27059283(+)	DHDDS::chr1:26764658-26764708(+)	GGCAAGAAGATATGAACCTGAGCCTTCAGTCAAGACCCTCCAGCTTGCCT*GCAGGCCCAATGCCGAAACACATTGCATTCATAATGGACGGGAACCGTCG	TCGA
ARID1A	NIPBL	1	5	1	1	27102198	36995724	ARID1A::chr1:27102148-27102198(+)	NIPBL::chr5:36995723-36995773(+)	ACATCCTGCTGTATGATGACAACAGCATCATGACCTTCAACCTCAGTCAG*GTAGTATAGATCAATCAGTGTTAAAAGAATTACCCCCTGAACTCCTGGCA	TCGA
ARID1A	PRKCZ	1	1	1	1	27088810	2066701	ARID1A::chr1:27088760-27088810(+)	PRKCZ::chr1:2066700-2066750(+)	GAACTCCATGGGGAGCTATGGTCCCCAGGGGGGTCAGTATGGCCCACAAG*AATCTATCTACCGCCGGGGAGCCAGAAGATGGAGGAAGCTGTACCGTGCC	TCGA
ARID1A	RPS6KA1	1	1	1	1	27102198	26897940	ARID1A::chr1:27102148-27102198(+)	RPS6KA1::chr1:26897939-26897989(+)	ACATCCTGCTGTATGATGACAACAGCATCATGACCTTCAACCTCAGTCAG*GTTGTGCACAGGGACCTGAAGCCCAGCAACATCCTGTATGTGGACGAGTC	TCGA
ARID1A	SEC11A	1	15	1	-1	27094490	85234875	ARID1A::chr1:27094440-27094490(+)	SEC11A::chr15:85234825-85234875(-)	ACCTCTATCGCCTCTATGTGTCTGTGAAGGAGATTGGTGGATTGACTCAG*CTCTATTATCAAGTCCTAAATTTTGGAATGATTGTCTCATCGGCACTAAT	TCGA
ARID1A	THSD7B	1	2	1	1	27059283	137639714	ARID1A::chr1:27059233-27059283(+)	THSD7B::chr2:137639713-137639763(+)	GGCAAGAAGATATGAACCTGAGCCTTCAGTCAAGACCCTCCAGCTTGCCT*GAATAGGCAAGTCAAGAGGCTGAAAAATCTGAAGCATGTTTCCAAAGAGC	TCGA
ARID1A	UBE2U	1	1	1	1	27059283	64686542	ARID1A::chr1:27059233-27059283(+)	UBE2U::chr1:64686541-64686591(+)	GGCAAGAAGATATGAACCTGAGCCTTCAGTCAAGACCCTCCAGCTTGCCT*TGAAAGATGACAGCCAGGAGTTACCTAAAGACCCACGTAAATGTATCAGG	TCGA
ARID1A	YTHDF2	1	1	1	1	27059283	29064170	ARID1A::chr1:27059233-27059283(+)	YTHDF2::chr1:29064169-29064219(+)	GGCAAGAAGATATGAACCTGAGCCTTCAGTCAAGACCCTCCAGCTTGCCT*AGACCAAAAGGTCAAGGAAACAAAGGTAAGTCCCGCTCCGCCGGTGGCCC	TCGA
ARID1B	C6orf35	6	6	1	-1	157358010	157714031	ARID1B::chr6:157357960-157358010(+)	C6orf35::chr6:157713981-157714031(-)	GATTTCAGGTTGAAGTCTTGGCCTCGGAGGATGCAGCCTTTGGACTCAAG*ATGAACGACTTTCGAAGTAAAATGCAATCAATATTTCCAACAATTCCCAA	TCGA
ARID1B	ENPP4	6	6	1	1	157406039	46107288	ARID1B::chr6:157405989-157406039(+)	ENPP4::chr6:46107287-46107337(+)	AGGAAGCAACCAGTCTCGATCTGGCCCAATCTCTCCTGCAAGTATCCCAG*GAACCCTGATTGCTGTCCTTCAACGTGTTCATTATGAAGTTATTAGTAAT	TCGA
ARID1B	EZR	6	6	1	-1	157256710	159210403	ARID1B::chr6:157256660-157256710(+)	EZR::chr6:159210353-159210403(-)	ACCATGAAGACTTGAACTTAATACAGCAAGAAAGACCATCAAGTTTACCA*ATCAATGTCCGAGTTACCACCATGGATGCAGAGCTGGAGTTTGCAATCCA	TCGA
ARID1B	PARK2	6	6	1	-1	157150555	162864505	ARID1B::chr6:157150505-157150555(+)	PARK2::chr6:162864455-162864505(-)	AGGGTCGGACTCCCGGGGCCATGGCCGGAATGCAGTACCCTCAGCAGCAG*TGTTTGTCAGGTTCAACTCCAGCCATGGTTTCCCAGTGGAGGTCGATTCT	TCGA
ARID1B	PREP	6	6	1	-1	157150555	105845802	ARID1B::chr6:157150505-157150555(+)	PREP::chr6:105845752-105845802(-)	AGGGTCGGACTCCCGGGGCCATGGCCGGAATGCAGTACCCTCAGCAGCAG*GTACAGGATTATCATGGTCATAAAATTTGTGACCCTTACGCCTGGCTTGA	TCGA
ARID1B	SAMD5	6	6	1	1	157150555	147885530	ARID1B::chr6:157150505-157150555(+)	SAMD5::chr6:147885529-147885579(+)	AGGGTCGGACTCCCGGGGCCATGGCCGGAATGCAGTACCCTCAGCAGCAG*gtcccaatggctggcatcctagagtacttaatgaattggccgaagtcatc	TCGA
ARID1B	SASH1	6	6	1	1	157150555	148711270	ARID1B::chr6:157150505-157150555(+)	SASH1::chr6:148711269-148711319(+)	AGGGTCGGACTCCCGGGGCCATGGCCGGAATGCAGTACCCTCAGCAGCAG*GACGGTTCACTGGGAAACATCGATGACCTGGCGCAGCAGTATGCAGATTA	TCGA
ARID1B	SMOC2	6	6	1	1	157150555	169051361	ARID1B::chr6:157150505-157150555(+)	SMOC2::chr6:169051360-169051410(+)	AGGGTCGGACTCCCGGGGCCATGGCCGGAATGCAGTACCCTCAGCAGCAG*GTTGTCCGGGTGCCAAAAAGCATGAGTTTCTGACCAGCGTTCTGGACGCG	TCGA
ARID1B	SNX9	6	6	1	1	157150555	158288579	ARID1B::chr6:157150505-157150555(+)	SNX9::chr6:158288578-158288628(+)	AGGGTCGGACTCCCGGGGCCATGGCCGGAATGCAGTACCCTCAGCAGCAG*GCTCGGGTTATGTATGATTTTGCTGCTGAACCTGGAAATAATGAACTGAC	TCGA
ARID1B	SYNE1	6	6	1	-1	157406039	152464900	ARID1B::chr6:157405989-157406039(+)	SYNE1::chr6:152464850-152464900(-)	AGGAAGCAACCAGTCTCGATCTGGCCCAATCTCTCCTGCAAGTATCCCAG*GGGACCACAGTGCCCTAGAGTCACAGATCCGACAACTGGGCAAAGCCCTG	TCGA
ARID1B	TIAM2	6	6	1	1	157100605	155411423	ARID1B::chr6:157100555-157100605(+)	TIAM2::chr6:155411422-155411472(+)	ACCCGGCGATGAGCCCCGGCACCCCCGGACCGACCATGGGCAGATCCCAG*GGCTCTGTGTATGAATGACAAGGATACCTTCAGCCAGCTCATTCTGGATG	TCGA
ARID1B	TIAM2	6	6	1	1	157470085	155265250	ARID1B::chr6:157470035-157470085(+)	TIAM2::chr6:155265249-155265299(+)	GAGGCAGCCGCAGCAGTGATGCAGGCTGCTGCGAACTCAGCACAAAGCAG*GACAGAATGACTTGGAAGATAACGGAGCTTCGAAGCTTCTAGCAGAATAT	TCGA
ARID2	C12orf56	12	12	1	-1	46125097	64746836	ARID2::chr12:46125047-46125097(+)	C12orf56::chr12:64746786-64746836(-)	CCCAGAAGTTGTTCTAACGCTGCCTTTGCTTTAAAACAGTATTACTTGCG*ATTGATGATTACCCGGAATTTTTGAGTTCGCCAGATAGAGAAATCAGCCA	TCGA
ARID2	SPATS1	12	6	1	1	46287504	44336116	ARID2::chr12:46287454-46287504(+)	SPATS1::chr6:44336115-44336165(+)	GCTGCCTTAATATTAAAAAATATTGGTAAATATTCAGAATGTGGTCGCAG*ATATTGATCCCAGGAATGGAATCCCAAAGTTAACTCCAGGCGACAATCCA	TCGA
ARID2	SPSB2	12	12	1	-1	46205334	6991451	ARID2::chr12:46205284-46205334(+)	SPSB2::chr12:6991401-6991451(-)	TATTGGTGCAATTCCATCTTCCTACAATTACCAGCAACACAGTGTGTCGG*agacaaggtttccctctgtaacccaggctggagtgcagtggaacttctga	TCGA
ARID2	TMPRSS2	12	21	1	-1	46233279	42902145	ARID2::chr12:46233229-46233279(+)	TMPRSS2::chr21:42902095-42902145(-)	ACAAGCTATAGAGCAAGTCCAAACCCAGACTCATGTAGCATCTGCCCCAG*gcagactggagctggctgtggattttatttctcaggagaaggaggtggga	TCGA
ARNT	F5	1	1	-1	-1	150825238	169494146	ARNT::chr1:150825237-150825287(-)	F5::chr1:169494096-169494146(-)	CTCAGGCTGGATTTTGATGATGATGGAGAAGGGAACAGTAAATTTTTGAG*ACTGTAGGATGCCAATGGGACTAAGCACTGGTATCATATCTGATTCACAG	TCGA
AS3MT	SUFU	10	10	1	1	104650435	104356897	AS3MT::chr10:104650385-104650435(+)	SUFU::chr10:104356896-104356946(+)	TTGGAGAGAAGTTGCCAACATCTGGAGGCTGTTCTGCTTTGGAGTTAAAG*GAGAGAGTTGACAAAGGCATCGAGACAGATGGCTCCAACCTGAGTGGTGT	TCGA
ASXL1	C20orf160	20	20	1	1	30956926	30613659	ASXL1::chr20:30956876-30956926(+)	C20orf160::chr20:30613658-30613708(+)	AGGGGTTGTTTTATAAACTGCCTGGCCGAATCAGCCTTTTCACGCTCAAG*GTGAGAGCTGCCACACAGATGGGACGTATGCCTATGATGCCGACTTCAGC	TCGA
ASXL1	DEFB118	20	20	1	1	30954269	29960660	ASXL1::chr20:30954219-30954269(+)	DEFB118::chr20:29960659-29960709(+)	CCAAAACAGATTCTGCAGGTCATAGAGGCAGAAGGACTAAAGGAAATGAG*CCTATAGTGGTGAAAAAAAATGCTGGAACAGATCAGGGCACTGCAGGAAA	TCGA
ASXL1	PDRG1	20	20	1	-1	30959677	30536685	ASXL1::chr20:30959627-30959677(+)	PDRG1::chr20:30536635-30536685(-)	tcaagtgatcttcccaccacagcttcacaaagcactgggatggattacag*AAGATGTGATGGTTTGCTTCGGGAACATGTTTATCAAGATGCCTCACCCT	TCGA
ASXL1	TPX2	20	20	1	1	30956926	30359363	ASXL1::chr20:30956876-30956926(+)	TPX2::chr20:30359362-30359412(+)	AGGGGTTGTTTTATAAACTGCCTGGCCGAATCAGCCTTTTCACGCTCAAG*TTCTAACAACAAAAAGAAGCCAGAGGAAGAAGGCAGTGCTCATCAAGATA	TCGA
ASXL1	XKR7	20	20	1	1	30956926	30582871	ASXL1::chr20:30956876-30956926(+)	XKR7::chr20:30582870-30582920(+)	AGGGGTTGTTTTATAAACTGCCTGGCCGAATCAGCCTTTTCACGCTCAAG*GTACCTGCGCGCCCTGTACCTGGGGCTGCAGAGCCGCTGGCGCGGGGAGC	TCGA
ASXL2	C2orf44	2	2	-1	-1	26058407	24262382	ASXL2::chr2:26058406-26058456(-)	C2orf44::chr2:24262332-24262382(-)	CTTTTTTTTTCCTTCTTTCATTTTCCTGCACTGCATTCCAACTCCAGAAG*GTAACCTTTATCAAAAGGATGGAGTTGGGAAAAGGAAAACTACTCAGGAC	TCGA
ASXL2	DENND2A	2	7	-1	-1	26101035	140302342	ASXL2::chr2:26101034-26101084(-)	DENND2A::chr7:140302292-140302342(-)	AAAAGGGACGTAGGAAGAAGGGCAGGACCTGGGCGGAGGCCGCCAAGACG*GGTCAAGGTGGAAGGTCCAAGGACTGAGAAAGACCCTCGAAGGCATCCAC	TCGA
ASXL2	FKBP8	2	19	-1	-1	26058407	18652805	ASXL2::chr2:26058406-26058456(-)	FKBP8::chr19:18652755-18652805(-)	CTTTTTTTTTCCTTCTTTCATTTTCCTGCACTGCATTCCAACTCCAGAAG*GGCCAATTCCTGTCCCCCCAGCAGCATGGCATCGTGTGCTGAACCCTCTG	TCGA
ASXL2	HSPH1	2	13	-1	-1	26101035	31733000	ASXL2::chr2:26101034-26101084(-)	HSPH1::chr13:31732950-31733000(-)	AAAAGGGACGTAGGAAGAAGGGCAGGACCTGGGCGGAGGCCGCCAAGACG*GTCAGTCATATCATTTGGATCAAAAAATAGAACAATCGGAGTTGCAGCCA	TCGA
ASXL2	KIF3C	2	2	-1	-1	26101035	26179313	ASXL2::chr2:26101034-26101084(-)	KIF3C::chr2:26179263-26179313(-)	AAAAGGGACGTAGGAAGAAGGGCAGGACCTGGGCGGAGGCCGCCAAGACG*GCCATGGAGAGCAAGCTCCTCATCGGGGGCAGGAACATCATGGATCACAC	TCGA
ASXL2	MINPP1	2	10	-1	1	26068350	89272881	ASXL2::chr2:26068349-26068399(-)	MINPP1::chr10:89272880-89272930(+)	CATAAAGAAATTCTTCAAGTTATCCAGAGAGAAGGACTAAAAGAAATCAG*ATTTAATTCAAGTAGCCTTTTTCACCTGTTCATTTGACCTGGCAATTAAA	TCGA
ASXL2	MORC3	2	21	-1	1	26101035	37744672	ASXL2::chr2:26101034-26101084(-)	MORC3::chr21:37744671-37744721(+)	AAAAGGGACGTAGGAAGAAGGGCAGGACCTGGGCGGAGGCCGCCAAGACG*GTTGAATTGCTGGAAATGGAAAAGTCACAAATCCGTTCACAGTGTGAAGA	TCGA
ASXL2	PPWD1	2	5	-1	1	26029098	64863340	ASXL2::chr2:26029097-26029147(-)	PPWD1::chr5:64863339-64863389(+)	AGGGCATCTTCTATAAGGTTCCAGGTAGAATGGGAGTATATACTTTGAAG*TCTTAGAGTTTGAAAGAGTCTATCTTGATAATCTCCCCAGTGCATCCATG	TCGA
ASXL2	SRBD1	2	2	-1	-1	26101035	45715470	ASXL2::chr2:26101034-26101084(-)	SRBD1::chr2:45715420-45715470(-)	AAAAGGGACGTAGGAAGAAGGGCAGGACCTGGGCGGAGGCCGCCAAGACG*TATCGTCAGTGAAGCAGGAGCATCAATCTACAGTGTCAGCCCTGAAGCTA	TCGA
ATAD2	ERBB4	8	2	-1	-1	124381298	212530202	ATAD2::chr8:124381297-124381347(-)	ERBB4::chr2:212530152-212530202(-)	CGATTATCTTCCGCAGGACCAAGAAGTCCTTACTGTAAACGAATGAACAG*GGTCCTGACAACTGTACAAAGTGCTCTCATTTTAAAGATGGCCCAAACTG	TCGA
ATG7	PPARG	3	3	1	1	11468400	12475397	ATG7::chr3:11468350-11468400(+)	PPARG::chr3:12475396-12475446(+)	AAGACTTGACTGGTCTTACATTGCTGCATCAAGAAACCCAAGCTGCTGAG*ACCGCCCAGGTTTGCTGAATGTGAAGCCCATTGAAGACATTCAAGACAAC	TCGA
ATM	CARD18	11	11	1	-1	108218092	105009805	ATM::chr11:108218042-108218092(+)	CARD18::chr11:105009755-105009805(-)	GAATATCTTGATAAATGAGCAGTCAGCAGAACTTGTACATATAGATCTAG*ACCAACTCTTGCGTAAAAAGAGAAGAATTTTTATCCATTCAGTGGGTGCA	TCGA
ATP1A1	FN1	1	2	1	-1	116947396	216274837	ATP1A1::chr1:116947346-116947396(+)	FN1::chr2:216274787-216274837(-)	TACATTTTATATCTGGATTTTTACAAATAAAGATGGCTATTATAATGGAA*AAAAATTCTGTAGGCCGTTGGAAGGAAGCTACCATACCAGGCCACTTAAA	TCGA
ATP1A1	IGSF3	1	1	1	-1	116946597	117122499	ATP1A1::chr1:116946547-116946597(+)	IGSF3::chr1:117122449-117122499(-)	CTTCGTATATGACGAAGTCAGAAAACTCATCATCAGGCGACGCCCTGGCG*ATGCTTCCCTGCAGGTGGACACAGTGGTCCCCAATGCCACGGTCTCTGAG	TCGA
ATP1A1	RABEP1	1	17	1	1	116947394	5283828	ATP1A1::chr1:116947344-116947394(+)	RABEP1::chr17:5283827-5283877(+)	AATACATTTTATATCTGGATTTTTACAAATAAAGATGGCTATTATAATGG*AAAAAAAAATATTGGTGCTTTGAAGTGTCACCTTTTAAAAAGTTGGCAAA	TCGA
ATP1A1	VANGL1	1	1	1	1	116916145	116206282	ATP1A1::chr1:116916095-116916145(+)	VANGL1::chr1:116206281-116206331(+)	GCGACAGGACCCGGCGCCGGGCACTGAGCACCGCCACCATGGGGAAGGGG*GATGACAACTGGGGAGAGACCACCACGGCCATCACAGGCACCTCGGAGCA	TCGA
ATR	DBR1	3	3	-1	-1	142297488	137892468	ATR::chr3:142297487-142297537(-)	DBR1::chr3:137892418-137892468(-)	CATGGCCTGGAGCTGGCTTCCATGATCCCCGCCCTGCGGGAGCTGGGCAG*GTATTACTCTGGAGAGAAAAAGGCTCCAGTTCTCACGCTCTTCATTGGGG	TCGA
ATR	R3HDM2	3	12	-1	-1	142284963	57650294	ATR::chr3:142284962-142285012(-)	R3HDM2::chr12:57650244-57650294(-)	TATGTTTGTAAATGTGAGTGGAAGCCATGAGGCCAAAGGCAGTTGTATTG*GTGATGGGCGCTACTCCCTTTTGGGCCAGCCATTACAGTACAATCTGTCC	TCGA
ATRX	ABCB7	X	X	-1	-1	77041468	74334669	ATRX::chrX:77041467-77041517(-)	ABCB7::chrX:74334619-74334669(-)	CAGAAGCCGACAAGGCGTTCAAGCGAAAACATGACCGCTGAGCCCATGAG*CAGATTCCAGAGTCATTAAAAAGTATCACATGGCAGAGATTGGGAAAAGG	TCGA
ATRX	ARHGEF9	X	X	-1	-1	77041468	62875617	ATRX::chrX:77041467-77041517(-)	ARHGEF9::chrX:62875567-62875617(-)	CAGAAGCCGACAAGGCGTTCAAGCGAAAACATGACCGCTGAGCCCATGAG*GACCTAATCCGGAGAGACATCCTGTACTACAAAGGCCGCATTGACATGGA	TCGA
ATRX	EFCAB4B	X	12	-1	-1	77041468	3822483	ATRX::chrX:77041467-77041517(-)	EFCAB4B::chr12:3822433-3822483(-)	CAGAAGCCGACAAGGCGTTCAAGCGAAAACATGACCGCTGAGCCCATGAG*GTGGAATTCAAGTCACCAGTGGCCAAAGTACCCTCCAGGTGTGAAGAGTT	TCGA
ATRX	LPAR4	X	X	-1	1	77041468	78010288	ATRX::chrX:77041467-77041517(-)	LPAR4::chrX:78010287-78010337(+)	CAGAAGCCGACAAGGCGTTCAAGCGAAAACATGACCGCTGAGCCCATGAG*GAGGAAAATATTTCCTACCGGTCCATAGTGTCAGAGTGGTGAACCCCTGC	TCGA
ATRX	MAGT1	X	X	-1	-1	76972608	77112994	ATRX::chrX:76972607-76972657(-)	MAGT1::chrX:77112944-77112994(-)	ATCTGAAGAAACAAGTTCTCCTCCACGACTTGCAATGAATCAAAACACAG*CTAAACATGAATTCAGCTCCAACTTTCATCAACTTTCCTGCAAAAGGGAA	TCGA
ATRX	SNTB2	X	16	-1	1	76953071	69304046	ATRX::chrX:76953070-76953120(-)	SNTB2::chr16:69304045-69304095(+)	ACTAGCTCTTCAGAAAAATCCAAGTCTTCAGGATCGTCACGATCAAAGAG*GCAAAACTAGATGGTGGAAGACAGCAATGGAGACCTGTCCTCATGGCTGT	TCGA
ATRX	ZNF304	X	19	-1	1	77041468	57865093	ATRX::chrX:77041467-77041517(-)	ZNF304::chr19:57865092-57865142(+)	CAGAAGCCGACAAGGCGTTCAAGCGAAAACATGACCGCTGAGCCCATGAG*AGTTGTGTGACCTTCGAGGATGTGTTCGTGTACTTCTCTCGGGAGGAGTG	TCGA
AXIN1	BBX	16	3	-1	1	396148	107466812	AXIN1::chr16:396147-396197(-)	BBX::chr3:107466811-107466861(+)	GCCCCGAGGGTCTCCTCCAGTAGACGGTACAGCGAAGGCAGAGAGTTCAG*ATATCTTCAAGTACGTCCCACTCTGATGCTTCTACAAAGCAGTGTCAAAC	TCGA
AXIN1	IFT140	16	16	-1	-1	354304	1576797	AXIN1::chr16:354303-354353(-)	IFT140::chr16:1576747-1576797(-)	CGCGGGAGGCCGAGGAGAAGCTGGAGGAGCGGCTGAAGCGCGTGCGCATG*TGAGGCCGTCTGGGAGAACATGGCGCGCATGTGCGTGAAGACCCAGCGGC	TCGA
AXIN1	TMEM207	16	3	-1	-1	354304	190165616	AXIN1::chr16:354303-354353(-)	TMEM207::chr3:190165566-190165616(-)	CGCGGGAGGCCGAGGAGAAGCTGGAGGAGCGGCTGAAGCGCGTGCGCATG*TTGGTGCTCTCGGACCTACCATGCGAAGAAGATGAAATGTAAGTAAACAG	TCGA
AXIN1	TMEM8A	16	16	-1	-1	364543	427848	AXIN1::chr16:364542-364592(-)	TMEM8A::chr16:427798-427848(-)	CAGAGCCTGTCCAGCGATGCAGACACCCTGTCCCTCACGGACAGCAGCGT*AGGTGGGGCTGGTGTCCGAGCACTTCTCGCAGGCCCCGCAGAGGCTGTCC	TCGA
AXIN2	EIF2AK2	17	2	-1	-1	63524685	37342384	AXIN2::chr17:63524684-63524734(-)	EIF2AK2::chr2:37342334-37342384(-)	TAATTATTGTAATTAAGAGATGTAGCCtttattaaaattttatatttttC*aaaaaaaaaaaaaaaaaaaaaaaaaaactagccgggcatggtggcgggtg	TCGA
AXIN2	VWA3B	17	2	-1	1	63553924	98872587	AXIN2::chr17:63553923-63553973(-)	VWA3B::chr2:98872586-98872636(+)	AGGGCCACGGCGAGTGTGAGGTCCACGGAAACTGTTGACAGTGGATACAG*GCGCTTGAATAAAATTGTTTGGCGAGCATTATCTCAAGAGGAAAAAGAAA	TCGA
B2M	CCT5	15	5	1	1	45010359	10250033	B2M::chr15:45010309-45010359(+)	CCT5::chr5:10250032-10250082(+)	TTGTTCCACAAGTTAAATAAATCATAAAACTTGATGTGTTATCTCTTATA*aaaaaaaaaaaaaaCCGGAAATGGGTCCTACCATCTTCTCGGAGCCGGAG	TCGA
B2M	PPP4R1	15	18	1	-1	45003811	9562073	B2M::chr15:45003761-45003811(+)	PPP4R1::chr18:9562023-9562073(-)	CTTAGCTGTGCTCGCGCTACTCTCTCTTTCTGGCCTGGAGGCTATCCAGC*AATATGGACTCCACTCTTCACTATATTCACAGCGATTCAGACTTGAGCAA	TCGA
BAP1	DNAH1	3	3	-1	1	52439781	52378506	BAP1::chr3:52439780-52439830(-)	DNAH1::chr3:52378505-52378555(+)	GGTGCTGGAAGCAAACAGGGCCCCTGCAGCCTCTGAGGGCAACCACACAG*GGTTCTAGAGCACCTCAGCAGTCTTGCCAGAGAAGTGAGCCTGGACTATG	TCGA
BAP1	PLXNB1	3	3	-1	-1	52437154	48455480	BAP1::chr3:52437153-52437203(-)	PLXNB1::chr3:48455430-48455480(-)	GGATGGTGAGGCCTGGCGAGCCCTTGAGTGGGGAGAAATACTCACCCAAG*GGGGAGAACCTGGACCTTGCAATGTCCAAGGAGGAGGTGGTGGCTATGAT	TCGA
BAP1	RILP	3	17	-1	-1	52443570	1551789	BAP1::chr3:52443569-52443619(-)	RILP::chr17:1551739-1551789(-)	AAGGGGGTGCAAGTGGAGGAGATCTACGACCTTCAGAGCAAATGTCAGGG*GCGGAGGCCGCGCAGCAGCTCGGGCGCCCCTCGGAGGCAGGGCAGTGCCG	TCGA
BAP1	TCEA3	3	1	-1	-1	52440269	23745632	BAP1::chr3:52440268-52440318(-)	TCEA3::chr1:23745582-23745632(-)	TGCATGTGCTGAAGGTGAACCGTCAGACAGTACTAGAGGCTCTGCAGCAG*GAAGGGGCCCTGGACCTTCTGAAGAAGCTGCACAGCTGCCAGATGTCCAT	TCGA
BARD1	C6orf222	2	6	-1	-1	215645284	36291967	BARD1::chr2:215645283-215645333(-)	C6orf222::chr6:36291917-36291967(-)	TGAAAAGAAATCATAGAGGAGAGACTTTGCTCCATATTGCTTCTATTAAG*AAGAATTCATTCAGAAGATCATTTCCATGCTCCAAGATGCAGAAGAACAG	TCGA
BAX	VAV2	19	9	1	-1	49464171	136629231	BAX::chr19:49464121-49464171(+)	VAV2::chr9:136629181-136629231(-)	ACTTCCTCCGGGAGCGGCTGTTGGGCTGGATCCAAGACCAGGGTGGTTGG*ATTGGCTGGTTTCCTTCAACGTACGTAGAAGAGGAGGGCATCCAGTGACG	TCGA
BAZ1A	RNF115	14	1	-1	1	35343698	145646115	BAZ1A::chr14:35343697-35343747(-)	RNF115::chr1:145646114-145646164(+)	GAGGAAGTTTTCTACTGTAAAGTCACCAACGAGATCTTCCGCCACTACGA*GAATATATATGTCCCAGATGTGAATCAGGCTTTATTGAAGAAGTGACAGA	TCGA
BCL10	DPYD	1	1	-1	-1	85741979	98015300	BCL10::chr1:85741978-85742028(-)	DPYD::chr1:98015250-98015300(-)	CCACCGCACCGTCCCTCACCGAGGAGGACCTCACTGAAGTGAAGAAGGAC*TAAAAGAAGCCTTGAGCCCTATAAAATTTAACAGATGGGGTCTCCCAGAA	TCGA
BCL11B	MIPOL1	14	14	-1	1	99723808	37688758	BCL11B::chr14:99723807-99723857(-)	MIPOL1::chr14:37688757-37688807(+)	CCTGCTCTCACCCACGAAAGGCATCTGTCCCAAGCAGGAGAACATTGCAG*gaacgaggtctcactatattgcccagactggtctcgaactcctgggctca	TCGA
BCL9L	DGKI	11	7	-1	-1	118795947	137374748	BCL9L::chr11:118795946-118795996(-)	DGKI::chr7:137374698-137374748(-)	TCATGGCGTCCAGCTCCGGCCTGGCGTGAGGACCCCCCAATCCGCGTGAG*GAAAGCAATCTCCCGGGCAGGCCTCCAGCATCTGGCTCCTGCACATCCCC	TCGA
BCOR	PHEX	X	X	-1	1	40036260	22231021	BCOR::chrX:40036259-40036309(-)	PHEX::chrX:22231020-22231070(+)	TTTGAACGGAATGCTGGAGTCAGTGGAAGACGGAGCTGGTCGGCCCGAAG*GATTTCCAGCAGGAGAGCTCCAGAAGCCTTTCTTTTGGGGAACAGAATAT	TCGA
BCORL1	UTP14A	X	X	1	1	129173257	129041343	BCORL1::chrX:129173207-129173257(+)	UTP14A::chrX:129041342-129041392(+)	GACAGCCATGAAGCTGGCCAGCAGCGACACCATGAAGCGCTTTCTCAGTG*CCTTCTGGCTTTGAGCCAACAGGAAGAACTAGCGGATTTGCCAAAAgact	TCGA
BIRC3	CCT5	11	5	1	1	102208465	10250033	BIRC3::chr11:102208415-102208465(+)	CCT5::chr5:10250032-10250082(+)	TAAAGAATTCTGTGAGAAAAAATTTAATAAAGCAACAAAAATTACTCTTA*aaaaaaaaaaaaaaCCGGAAATGGGTCCTACCATCTTCTCGGAGCCGGAG	TCGA
BLM	ABHD2	15	15	1	1	91260671	89694908	BLM::chr15:91260621-91260671(+)	ABHD2::chr15:89694907-89694957(+)	GCGCGGGAAGTTTGGATCCTGGTTCCGTCCGCTAGGAGTCTGCGTGCGAG*ATACATTCCACCGTTGATCTGGGGGAAAAGTGGACACATCCAGACAGCCT	TCGA
BMPR1A	C10orf11	10	10	1	1	88659883	77818424	BMPR1A::chr10:88659833-88659883(+)	C10orf11::chr10:77818423-77818473(+)	GCTGTCTGCATAATTGCTATGATCATCTTCTCCAGCTGCTTTTGTTACAA*ATGCTTTGTTCTGTACAAGCTGCCCAACTTGAAATTTCTGGATGCCCAGA	TCGA
BMPR1A	ENTPD1	10	10	1	1	88659883	97604233	BMPR1A::chr10:88659833-88659883(+)	ENTPD1::chr10:97604232-97604282(+)	GCTGTCTGCATAATTGCTATGATCATCTTCTCCAGCTGCTTTTGTTACAA*GATGGAAAGTGAAGAGTTGGCAGACAGGGTTCTGGATGTGGTGGAGAGGA	TCGA
BPTF	RAD17	17	5	1	1	65871860	68692224	BPTF::chr17:65871810-65871860(+)	RAD17::chr5:68692223-68692273(+)	CAACATGGCAGAGAAGAAGGTGGCATCTGAGCTCCCCCAGGATGTGCCAG*ACACGCTCTTTACTCAGGGAATATAGCACATCTATAGCTACGAGAGGTGT	TCGA
BRIP1	CUEDC1	17	17	-1	-1	59853762	55963240	BRIP1::chr17:59853761-59853811(-)	CUEDC1::chr17:55963190-55963240(-)	TGTGCCAGACTGTGAGCCAAGGAATTTTGTGTTTCTTGCCATCTTACAAG*GTGGGACCATCCGTGAAACCGGTGCCAGGATGCACCGGGGGTGTGGATGA	TCGA
BUB1B	EIF2AK4	15	15	1	1	40468874	40301815	BUB1B::chr15:40468824-40468874(+)	EIF2AK4::chr15:40301814-40301864(+)	GGGATTCAACAGAAGGCTGAACCACTAGAAAGACTACAGTCCCAGCACCG*GAAAGAAATTACAGTATTTATTTGAACCATACCATGTTATTGAAAGCAAT	TCGA
BUB1B	EIF2AK4	15	15	1	1	40510763	40278006	BUB1B::chr15:40510713-40510763(+)	EIF2AK4::chr15:40278005-40278055(+)	CAGGTCTTCTGGGATGGGTCCTTCTGGAAACTTAGCCAAAATATTTCTGA*GATGAAGATTGCAATGAAAAGAATGGCTGCCATGAAAGTGAGCCATCAGT	TCGA
BUB1B	PCM1	15	8	1	1	40462882	17842956	BUB1B::chr15:40462832-40462882(+)	PCM1::chr8:17842955-17843005(+)	AAAAACGATATTATAGTGATCCTCGATTTCTCAATCTCTGGCTTAAATTA*AAACTGGGAGTGATTTTTCCATGTTTGAAGCTTTGCGAGATACTATTTAT	TCGA
C10orf26	SUFU	10	10	1	1	104536174	104352339	C10orf26::chr10:104536124-104536174(+)	SUFU::chr10:104352338-104352388(+)	AGTGTGGACGATGCTCTTGCAGGATGCCTTTCCTTTTGGGTCTTAGACAG*AGAACACCTTCTGCAGTGGGGACCATGTGTCCTGGCACAGCCCTTTGGAT	TCGA
C10orf26	SUFU	10	10	1	1	104503900	104375025	C10orf26::chr10:104503850-104503900(+)	SUFU::chr10:104375024-104375074(+)	TCCTCCAGGCGCTGCCCAGCCCCTTGTCAGCCAGGGCTGAACCCCCGCAG*GAGCCGCAAAGACAGCCTGGAAAGTGACAGCTCCACGGCCATCATTCCCC	TCGA
C11orf84	BUB1B	11	15	1	1	63581285	40468678	C11orf84::chr11:63581235-63581285(+)	BUB1B::chr15:40468677-40468727(+)	GGAGGCCATGGTGGTGGCCGTAATTCCGCGGCCCGAGCCGATGCTCAGAG*GGGCGTTTATGCAATGAGCCTTTGGATATGTACAGTTACTTGCACAACCA	TCGA
C2CD2L	DDX10	11	11	1	1	118985075	108709173	C2CD2L::chr11:118985025-118985075(+)	DDX10::chr11:108709172-108709222(+)	AACGGGGTCCACTGGTGCCCTGGAGACCCGCAGCCTCAAGGATCACAAAG*AAGAAAGAACCTTCTAAATCCAGCATCAAGAAAAAAATGACCAAAGTTGC	TCGA
C3orf67	FHIT	3	3	-1	-1	58899434	59738047	C3orf67::chr3:58899433-58899483(-)	FHIT::chr3:59737997-59738047(-)	GAAGATCTTCACCTTAAAATCAAAGCCACAAGACACTGCTGATAAGGATG*CTCCAGAAACATGACAAGGAGGACTTTCCTGCCTCTTGGAGATCAGAGGA	TCGA
CABIN1	GRIN2A	22	16	1	-1	24515665	9984957	CABIN1::chr22:24515615-24515665(+)	GRIN2A::chr16:9984907-9984957(-)	AGAGTCTCTACCGTCTGGCCTTCCTCTACACCTACAGCAAGACCCACCGG*ATTTATGGTCAATGTTACATGGGATGGCAAAGACTTATCCTTCACTGAGG	TCGA
CAMSAP1L1	CARS	1	11	1	-1	200824017	3022478	CAMSAP1L1::chr1:200823967-200824017(+)	CARS::chr11:3022428-3022478(-)	CTGAACACGGGTGATAACGAGAGTGTACATTCAGGCAAGAGGACGCCAAG*GGTCTGCCCACACATGACATGGAGGGCAAAGAGCTCAGCAAAGGGCAAGC	TCGA
CAMTA1	DHRS3	1	1	1	-1	6845635	12640694	CAMTA1::chr1:6845585-6845635(+)	DHRS3::chr1:12640644-12640694(-)	GGAGGATGTGGCGCGCGGAGGGGAAATGGCTGCCGAAAACAAGCCGGAAG*ATTGTTCTCTGGGGCCGGACTGAGAAATGCCTGAAGGAGACGACGGAGGA	TCGA
CAMTA1	THAP3	1	1	1	1	6845635	6688559	CAMTA1::chr1:6845585-6845635(+)	THAP3::chr1:6688558-6688608(+)	GGAGGATGTGGCGCGCGGAGGGGAAATGGCTGCCGAAAACAAGCCGGAAG*GTTTCCGTTCAGCCGCCCGGAGCTGCTGAAGGAATGGGTGCTGAACATCG	TCGA
CARS	OSBPL5	11	11	-1	-1	3059280	3115564	CARS::chr11:3059279-3059329(-)	OSBPL5::chr11:3115514-3115564(-)	AAGCTGTGCAGTCCAGACTCACGGGAGAGGAAGTCAACAGCTGTGTGGAG*GAATCCTGTATGGCACGATGACCCTGGAGCTGGGTGGGAAGGTCACCATC	TCGA
CARS	TSHZ3	11	19	-1	-1	3078573	31770658	CARS::chr11:3078572-3078622(-)	TSHZ3::chr19:31770608-31770658(-)	AGCTGCGGGTCCGGGATTCCCAGCCATGGCAGATTCCTCCGGGCAGCAGG*CCTATGTTTCCGAAGAGTTAAAGGCTGCTGCCCTGGTGGACGAAGGTTTA	TCGA
CASC3	CDK12	17	17	1	1	38297860	37686884	CASC3::chr17:38297810-38297860(+)	CDK12::chr17:37686883-37686933(+)	GTTTTATTTCAGCTGTTCTCTCGGATTATGAAAGTGCAGAAGACTCGGAA*AGAAGAGGCCCCCTGAGCCCCCCGGACCTCCACCGCCGCCACCTCCACCC	TCGA
CASC5	LIPC	15	15	1	1	40886590	58855704	CASC5::chr15:40886540-40886590(+)	LIPC::chr15:58855703-58855753(+)	GACCCCAAACAAGTCTGCGCAAAATTTGTCGAGGAGGTTTGCCGCGGCAG*GGGCAAAGGAATTGCTAGTAATAAAACGTATTCCTTTCTTATCACGCTGG	TCGA
CASP8	NRP2	2	2	1	1	202098835	206547815	CASP8::chr2:202098785-202098835(+)	NRP2::chr2:206547814-206547864(+)	TTGGCCGCCTGAGCCCTTGAGTTGGTCACTTGAACCTTGGGAATATTGAG*GAGCTACTCTCCTCCTGGTGAGGTGGAAATTCCAGCAAGAATAGAGGTGA	TCGA
CASP8	UBR3	2	2	1	1	202131514	170789422	CASP8::chr2:202131464-202131514(+)	UBR3::chr2:170789421-170789471(+)	ATGGAAAGGGAACTTCAGACACCAGGCAGGGCTCAAATTTCTGCCTACAG*CTGAAGTCTGGGATCAAGAGTTTGACCCCGTCATGGTCATTCTTCGAACA	TCGA
CBFA2T3	ACSF3	16	16	-1	1	89007428	89169012	CBFA2T3::chr16:89007427-89007477(-)	ACSF3::chr16:89169011-89169061(+)	CGCGAGTGTGCGCCGTCCGCCGCCCGCCGGATCCCCCGGACCCCCCGACC*GTGACCGGGCTGGTCCACAAGTGGGCATGGACCAAAGACGACGTGATCCT	TCGA
CBFB	ATP13A3	16	3	1	-1	67070658	194182965	CBFB::chr16:67070608-67070658(+)	ATP13A3::chr3:194182915-194182965(-)	GACAAACACCTAGCCGAGAGTATGTCGACTTAGAAAGAGAAGCAGGCAAG*TGATCTTCCATTGTTTGAAGCACTGGACCTTTAATCCACTGTAGGTATGG	TCGA
CBFB	CA7	16	16	1	1	67100701	66880933	CBFB::chr16:67100651-67100701(+)	CA7::chr16:66880932-66880982(+)	AAAGACTGGATGGTATGGGCTGTCTGGAGTTTGATGAGGAGCGAGCCCAG*GCCCCTCGCATTGGCACAAGCTGTATCCCATTGCCCAGGGAGATCGCCAA	TCGA
CBFB	COG4	16	16	1	-1	67100701	70553634	CBFB::chr16:67100651-67100701(+)	COG4::chr16:70553584-70553634(-)	AAAGACTGGATGGTATGGGCTGTCTGGAGTTTGATGAGGAGCGAGCCCAG*AAAGTGGTGGAGAGAGAGCTGGATGCTCTTTTGGAACAGCAAAACACCAT	TCGA
CBFB	NAE1	16	16	1	-1	67070658	66857503	CBFB::chr16:67070608-67070658(+)	NAE1::chr16:66857453-66857503(-)	GACAAACACCTAGCCGAGAGTATGTCGACTTAGAAAGAGAAGCAGGCAAG*AACCGAGCTGAAGCTGCCATGGAATTCTTACAAGAATTAAATAGCGATGT	TCGA
CBL	CXCR5	11	11	1	1	119103405	118764305	CBL::chr11:119103355-119103405(+)	CXCR5::chr11:118764304-118764354(+)	CTCTTCAAGGAGGGAAAAGAAAGAATGTATGAGGAGAATTCTCAGCCTAG*TTCTGGGAACTGGACAGATTGGACAACTATAACGACACCTCCCTGGTGGA	TCGA
CBL	PDZD3	11	11	1	1	119077322	119059349	CBL::chr11:119077272-119077322(+)	PDZD3::chr11:119059348-119059398(+)	GGACGGTGGACAAGAAGATGGTGGAGAAGTGCTGGAAGCTCATGGACAAG*GTTCGCCTGTCCCCACTCCTCTTCTTGGAGAACACAGAGGCTCCCGCCTC	TCGA
CBL	PHLDB1	11	11	1	1	119156276	118514518	CBL::chr11:119156226-119156276(+)	PHLDB1::chr11:118514517-118514567(+)	GACCAGATGTGCCTAGGCTCGGAAGCACGTTCAGTCTGGATACCTCCATG*GTTTACCGCTCCAAGATGGATGGCGAGGCCACCAGCCCCCTTCCCCGGAC	TCGA
CBL	PHLDB1	11	11	1	1	119077322	118484531	CBL::chr11:119077272-119077322(+)	PHLDB1::chr11:118484530-118484580(+)	GGACGGTGGACAAGAAGATGGTGGAGAAGTGCTGGAAGCTCATGGACAAG*GAGCTCTGGAGCCTTAGGACCATGGACGCTCTCAATAGGAACCAAATAGG	TCGA
CBL	SC5DL	11	11	1	1	119103405	121177095	CBL::chr11:119103355-119103405(+)	SC5DL::chr11:121177094-121177144(+)	CTCTTCAAGGAGGGAAAAGAAAGAATGTATGAGGAGAATTCTCAGCCTAG*GATTGTTTGAACTTGTCGTTAGTATAATATCTTTCCTCTTTTTCACTGAC	TCGA
CBL	TRAPPC4	11	11	1	1	119158656	118894031	CBL::chr11:119158606-119158656(+)	TRAPPC4::chr11:118894030-118894080(+)	AAAATCAAACCTTCCTCATCTGCCAATGCCATTTATTCTCTGGCTGCCAG*GTGTGAGCTCTTTGACCAGAACCTGAAGCTAGCTCTGGAGGTGGCAGAGA	TCGA
CBL	VWA5A	11	11	1	1	119077322	123988204	CBL::chr11:119077272-119077322(+)	VWA5A::chr11:123988203-123988253(+)	GGACGGTGGACAAGAAGATGGTGGAGAAGTGCTGGAAGCTCATGGACAAG*AAATCTTGCATCACCATGGTGCACTTCTGTGGCCTACTCACCCTCCACCG	TCGA
CBLB	IL17RE	3	3	-1	1	105572258	9944574	CBLB::chr3:105572257-105572307(-)	IL17RE::chr3:9944573-9944623(+)	CTCTTTAAAGAAGGCAAGGAGAGAATGTATGAAGAACAGTCACAGGACAG*GCCATGCAGCCATGTTCCGGGAGCCCTAATTGCACAGAAGCCCATGGGGA	TCGA
CBLB	KIAA1524	3	3	-1	-1	105572258	108304059	CBLB::chr3:105572257-105572307(-)	KIAA1524::chr3:108304009-108304059(-)	CTCTTTAAAGAAGGCAAGGAGAGAATGTATGAAGAACAGTCACAGGACAG*GTAATTTCTGGACAGAAACTCACACGACTATTTACATCAAATCAGATATT	TCGA
CBLC	PVR	19	19	1	1	45303707	45164559	CBLC::chr19:45303657-45303707(+)	PVR::chr19:45164558-45164608(+)	CCCTCCAGCTGCGCTGGGACCCCAGGACCCTGCCCCGGCCTGAAGGCCAG*GTACAGAGCATGCCAGCGCCTCAGCTAATGGGGTAAGTGCAGTGTTGGAG	TCGA
CCAR1	TET1	10	10	1	1	70520949	70432652	CCAR1::chr10:70520899-70520949(+)	TET1::chr10:70432651-70432701(+)	AAAAAGAAGAGGATGAGGATGATGATAGGAAATCTGAAGACGATAAAGAG*TCGTACCTGTACATGTCAAGGAATTGATCCAGAGACTTGTGGAGCTTCAT	TCGA
CCAR1	TET1	10	10	1	1	70517134	70432652	CCAR1::chr10:70517084-70517134(+)	TET1::chr10:70432651-70432701(+)	AAATTTCTACACCTACCCATTGGTCTAAACTTGATCCAAAGACAATGAAG*TCGTACCTGTACATGTCAAGGAATTGATCCAGAGACTTGTGGAGCTTCAT	TCGA
CCDC6	ANK3	10	10	-1	-1	61665880	61827767	CCDC6::chr10:61665879-61665929(-)	ANK3::chr10:61827717-61827767(-)	AGGCACTGCAGGAGGAGAACCGCGACCTGCGCAAAGCCAGCGTGACCATC*GTCCACAGAGTCCATGTGAACGGACAGATATCAGGATGGCAATAGTAGCC	TCGA
CCDC6	ANK3	10	10	-1	-1	61665880	61802514	CCDC6::chr10:61665879-61665929(-)	ANK3::chr10:61802464-61802514(-)	AGGCACTGCAGGAGGAGAACCGCGACCTGCGCAAAGCCAGCGTGACCATC*GGAGAAGGTTTTAAGGTGAAAACGAAGAAAGAAATCCGGCATGTGGAAAA	TCGA
CCDC6	ANK3	10	10	-1	-1	61665880	61802517	CCDC6::chr10:61665879-61665929(-)	ANK3::chr10:61802467-61802517(-)	AGGCACTGCAGGAGGAGAACCGCGACCTGCGCAAAGCCAGCGTGACCATC*CAGGGAGAAGGTTTTAAGGTGAAAACGAAGAAAGAAATCCGGCATGTGGA	TCGA
CCDC6	ANK3	10	10	-1	-1	61665880	61842495	CCDC6::chr10:61665879-61665929(-)	ANK3::chr10:61842445-61842495(-)	AGGCACTGCAGGAGGAGAACCGCGACCTGCGCAAAGCCAGCGTGACCATC*ATTAGAGACACCAGCCAAGAGCCCTGTGGTCGTCTGTCTTTTCTGAAAGA	TCGA
CCDC6	ANK3	10	10	-1	-1	61564178	61848116	CCDC6::chr10:61564177-61564227(-)	ANK3::chr10:61848066-61848116(-)	CCCGATCCCTTACACACCTTCTCCGAGTTCAAGCAGGCCTATATCACCTG*AACTTGATAGCCCAGAAGAGTTAGGGAAAAAGCGTATCTGCAGGATTATC	TCGA
CCDC6	ANK3	10	10	-1	-1	61574410	61789584	CCDC6::chr10:61574409-61574459(-)	ANK3::chr10:61789534-61789584(-)	CTAGTTAATCGCCTCTGGAAAAGGATGGATAAGCTTGAAGCTGAAAAGCG*GATCATAAGTTTTTACTGCCAGTATTGAGAAATTCGTGGAAGAAATGTCA	TCGA
CCDC6	LIPI	10	21	-1	-1	61612311	15481401	CCDC6::chr10:61612310-61612360(-)	LIPI::chr21:15481351-15481401(-)	AGAAAGAAGAAGAATTCCTCACTAATGAGCTCTCCAGAAAATTGATGCAG*ACCACCACTTTGCAGGTATAATATTGTACTTAAAGACAGAGAGGAAGTGT	TCGA
CCDC6	UBE2D1	10	10	-1	1	61665880	60121098	CCDC6::chr10:61665879-61665929(-)	UBE2D1::chr10:60121097-60121147(+)	AGGCACTGCAGGAGGAGAACCGCGACCTGCGCAAAGCCAGCGTGACCATC*GAATTGAGTGATCTACAGCGCGATCCACCTGCTCACTGTTCAGCTGGACC	TCGA
CCNC	MICAL1	6	6	-1	-1	100016372	109767975	CCNC::chr6:100016371-100016421(-)	MICAL1::chr6:109767925-109767975(-)	CAGGGCAAGCTGTGTTCCATGGCAGGGAACTTTTGGCAGAGCTCCCACTA*GACATTTCTACTGCCTCCAGCACCTGCCCCAGACAGACCACAAAGCGGAA	TCGA
CD274	IGFBPL1	9	9	1	-1	5465606	38409214	CD274::chr9:5465556-5465606(+)	IGFBPL1::chr9:38409164-38409214(-)	CTTATTATGCCTTGGTGTAGCACTGACATTCATCTTCCGTTTAAGAAAAG*GGTCTTAGAAACATTGATCATGGGATGATGGAAAAGTCAAATAACGGATC	TCGA
CD44	EXT2	11	11	1	1	35160917	44265699	CD44::chr11:35160867-35160917(+)	EXT2::chr11:44265698-44265748(+)	GCACGCAGCCTGGGGACTCTGCCTCGTGCCGCTGAGCCTGGCGCAGATCG*GTCAGAGTGCATCAACAAGTTTGCTTCAGTCTTCGGGACCATGCCTCTCA	TCGA
CDC73	TROVE2	1	1	1	1	193121574	193060781	CDC73::chr1:193121524-193121574(+)	TROVE2::chr1:193060780-193060830(+)	AAATTGACACTATGGGAACCTACCATGGTATGACACTGAAATCTGTAACG*CCTTGCAAAATACCCTACTAAATAAATCATTTTAGACATGGAGTGCAGGT	TCGA
CDH1	CA1	16	8	1	-1	68772314	86245849	CDH1::chr16:68772264-68772314(+)	CA1::chr8:86245799-86245849(-)	GTTCACGGTGCCCCGGCGCCACCTGGAGAGAGGCCGCGTCCTGGGCAGAG*CTTCACGTAGCTCACTGGAATTCTGCAAAGTACTCCAGCCTTGCTGAAGC	TCGA
CDH1	CCDC132	16	7	1	1	68857529	92952923	CDH1::chr16:68857479-68857529(+)	CCDC132::chr7:92952922-92952972(+)	GCAAATTCCTGCCATTCTGGGGATTCTTGGAGGAATTCTTGCTTTGCTAA*GAAAATATATGCAGATGATGAACATTCTTAAGCCAATTGCCTTTGATGTT	TCGA
CDH1	CDKL3	16	5	1	-1	68856128	133644157	CDH1::chr16:68856078-68856128(+)	CDKL3::chr5:133644107-133644157(-)	ACTAACACACGGGGCGAGTGCCAACTGGACCATTCAGTACAACGACCCAA*GAAATAGAAAAAGAGAAAAAGCCCAAGGAGATCAAAGTCAGAGTTATTAA	TCGA
CDH1	DEXI	16	16	1	-1	68842751	11023416	CDH1::chr16:68842701-68842751(+)	DEXI::chr16:11023366-11023416(-)	GGCTGAAGGTGACAGAGCCTCTGGATAGAGAACGCATTGCCACATACACT*ACCTGCTCCCCTCAAAAGCTTCGTGCCAACAGAGAGGTTCCTGTTTGAAC	TCGA
CDH1	NPFFR2	16	4	1	1	68772314	73003757	CDH1::chr16:68772264-68772314(+)	NPFFR2::chr4:73003756-73003806(+)	GTTCACGGTGCCCCGGCGCCACCTGGAGAGAGGCCGCGTCCTGGGCAGAG*GATGGCCATTTGGAAACACGATGTGCAAGATCAGTGGATTGGTCCAGGGA	TCGA
CDH1	TRHDE	16	12	1	1	68835796	72771775	CDH1::chr16:68835746-68835796(+)	TRHDE::chr12:72771774-72771824(+)	AAGTCACGCTGAATACAGTGGGGCACCACCACCGCCCCCCGCCCCATCAG*GTACGATTATATGCAAGACCTGATGCTATCAGAAGAGGATCCGGGGACTA	TCGA
CDH11	KIFC3	16	16	-1	-1	64982512	57795448	CDH11::chr16:64982511-64982561(-)	KIFC3::chr16:57795398-57795448(-)	AACTTCCTTTCCTCTATGTGGTGGCTACAGAGAGTCCAACCACACTTACG*GGACCTGCTAGGGAAAGAGCCTCAGGAAAAACTGGAGATCCGGCTGTGCC	TCGA
CDH11	PRC1	16	15	-1	-1	65005482	91512853	CDH11::chr16:65005481-65005531(-)	PRC1::chr15:91512803-91512853(-)	ACCCCCTGAAATCATTCACAATCCAAATTTCACAGTCAGAGACAACCGAG*CCAGTCGCTGCTTCCACCTGTTCAGGGAAGAAAACACCCCGTACTGGCAG	TCGA
CDK12	CACNB1	17	17	1	-1	37646986	37347846	CDK12::chr17:37646936-37646986(+)	CACNB1::chr17:37347796-37347846(-)	GAACCAAAGGCAATCACACCACCTCAGCAACCATATAAAAAGAGACCAAA*GGCTCAGCGGAGTCCTACACCAGCCGTCCATCAGACTCTGATGTATCTCT	TCGA
CDK12	FAM20A	17	17	1	-1	37628016	66551884	CDK12::chr17:37627966-37628016(+)	FAM20A::chr17:66551834-66551884(-)	CCTCCTTTGCCCCTCCCACCCTTATTACCTGGAGATGATGACATGGATAG*GCGACACAAGATGTACAGAGAGCAGATGAACCTTACCTCCCTGGACCCCC	TCGA
CDK12	FBXL20	17	17	1	-1	37628016	37439108	CDK12::chr17:37627966-37628016(+)	FBXL20::chr17:37439058-37439108(-)	CCTCCTTTGCCCCTCCCACCCTTATTACCTGGAGATGATGACATGGATAG*TGAGGGATGTCCACTGTTGGAGCAGTTGAACATTTCCTGGTGTGACCAAG	TCGA
CDK12	IKZF3	17	17	1	-1	37657692	37988404	CDK12::chr17:37657642-37657692(+)	IKZF3::chr17:37988354-37988404(-)	AATTTCCTGCATCGGGATATTAAGTGTTCTAACATTTTGCTGAATAACAG*ATATACAAACAAATGCGGAACTGAAAAGCACTCAGGAGCAGTCTGTGCCC	TCGA
CDK12	MED1	17	17	1	-1	37619370	37571592	CDK12::chr17:37619320-37619370(+)	MED1::chr17:37571542-37571592(-)	AGCAGCCCTTTCCTGAGCAAGCGGTCTCTGAGTCGGAGTCCACTCCCCAG*ATTCTCCTGGGCTTCTCCAATTTGAAGTGTGTCCTCTCTCAGAGTCTCGT	TCGA
CDK12	PLXDC1	17	17	1	-1	37619370	37265644	CDK12::chr17:37619320-37619370(+)	PLXDC1::chr17:37265594-37265644(-)	AGCAGCCCTTTCCTGAGCAAGCGGTCTCTGAGTCGGAGTCCACTCCCCAG*GAGGACAACCACAGCTATTATGTGTCCCGTCTCTATGGCCCCAGCGAGCC	TCGA
CDK12	SMG6	17	17	1	-1	37657692	1985250	CDK12::chr17:37657642-37657692(+)	SMG6::chr17:1985200-1985250(-)	AATTTCCTGCATCGGGATATTAAGTGTTCTAACATTTTGCTGAATAACAG*GAGGAGGATGTGGTGATTGAAGACTTTGAGGAAGATTCAGAGGCTGAAGG	TCGA
CDK5RAP3	RNF43	17	17	1	-1	46051814	56448394	CDK5RAP3::chr17:46051764-46051814(+)	RNF43::chr17:56448344-56448394(-)	GGATTGGCAGGAGATTATAGCTCTGTATGAGAAGGACAACACCTACTTAG*TCCCACCCGCTGTACCTGTGCAATGCCAGTGATGACGACAATCTGGAGCC	TCGA
CDKN2A	CAPZB	9	1	-1	-1	21974677	19671746	CDKN2A::chr9:21974676-21974726(-)	CAPZB::chr1:19671696-19671746(-)	CGGGGGCGCTGCCCAACGCACCGAATAGTTACGGTCGGAGGCCGATCCAG*ATGGAGAAGGATGAAACTGTGAGTGACTGCTCCCCACACATAGCCAACAT	TCGA
CDKN2A	EXD2	9	14	-1	1	21974677	69695533	CDKN2A::chr9:21974676-21974726(-)	EXD2::chr14:69695532-69695582(+)	CGGGGGCGCTGCCCAACGCACCGAATAGTTACGGTCGGAGGCCGATCCAG*GTAAATTTGGAAGGCAAAGCCAGCCCTCTGTCACTTCTACAAATGGCCTC	TCGA
CDKN2A	FASTKD3	9	5	-1	-1	21994138	7866096	CDKN2A::chr9:21994137-21994187(-)	FASTKD3::chr5:7866046-7866096(-)	GCTACTGAGGAGCCAGCGTCTAGGGCAGCAGCCGCTTCCTAGAAGACCAG*GTAAAGAATCTCATTTGGACACATTGAGTCGGGCACAACTGACCCAACTT	TCGA
CDKN2A	KIAA1797	9	9	-1	1	21994138	20881870	CDKN2A::chr9:21994137-21994187(-)	KIAA1797::chr9:20881869-20881919(+)	GCTACTGAGGAGCCAGCGTCTAGGGCAGCAGCCGCTTCCTAGAAGACCAG*CTTTGGAGGAATTTTTTACATCACTTGTGAAGCAAGAAATGGTGAATATG	TCGA
CDKN2A	MGA	9	15	-1	1	21970901	42019378	CDKN2A::chr9:21970900-21970950(-)	MGA::chr15:42019377-42019427(+)	CACCAGAGGCAGTAACCATGCCCGCATAGATGCCGCGGAAGGTCCCTCAG*CTATATGTGAGACAGAGCCTGAACAGCCTGTTCGACATTACCCATTATGG	TCGA
CDKN2A	MTAP	9	9	-1	1	21974677	21815432	CDKN2A::chr9:21974676-21974726(-)	MTAP::chr9:21815431-21815481(+)	CGGGGGCGCTGCCCAACGCACCGAATAGTTACGGTCGGAGGCCGATCCAG*ATTGGAATAATTGGTGGAACAGGCCTGGATGATCCAGAAATTTTAGAAGG	TCGA
CDKN2A	MYH10	9	17	-1	-1	21994138	8508300	CDKN2A::chr9:21994137-21994187(-)	MYH10::chr17:8508250-8508300(-)	GCTACTGAGGAGCCAGCGTCTAGGGCAGCAGCCGCTTCCTAGAAGACCAG*ACTTATTCTGGACTCTTCTGTGTAGTTATAAACCCTTACAAGAATCTTCC	TCGA
CDKN2A	SOBP	9	6	-1	1	21994138	107908284	CDKN2A::chr9:21994137-21994187(-)	SOBP::chr6:107908283-107908333(+)	GCTACTGAGGAGCCAGCGTCTAGGGCAGCAGCCGCTTCCTAGAAGACCAG*GCTAGAGATGAAGATGGACATGCTGAAAATTTTCCCCAGCAGCACTATGC	TCGA
CDKN2A	SRGAP2	9	1	-1	1	21994138	206634382	CDKN2A::chr9:21994137-21994187(-)	SRGAP2::chr1:206634381-206634431(+)	GCTACTGAGGAGCCAGCGTCTAGGGCAGCAGCCGCTTCCTAGAAGACCAG*GATATTGAGGCAACAATGAACTCGGCCCTGAATGAGCTACGGGAACTAGA	TCGA
CHD2	ACSBG1	15	15	1	-1	93444529	78466181	CHD2::chr15:93444479-93444529(+)	ACSBG1::chr15:78466131-78466181(-)	AAGGACAAAAGCCAAGAGGAGGACAGTTCGCTACACAGCAATGCATCGAG*TGCACTCTGGACCCAGACACCTCTGACCAGACTGATAATCTGACTGAACA	TCGA
CHD2	DYX1C1	15	15	1	-1	93444529	55677912	CHD2::chr15:93444479-93444529(+)	DYX1C1::chr15:55677862-55677912(-)	AAGGACAAAAGCCAAGAGGAGGACAGTTCGCTACACAGCAATGCATCGAG*GGGTCAGATATAGAAATGTTGAATTCTGTGACCCCCACTGACAGCTGTGA	TCGA
CHD2	HOMER2	15	15	1	-1	93496803	83533011	CHD2::chr15:93496753-93496803(+)	HOMER2::chr15:83532961-83533011(-)	CAGAGATTAACGTAGTGGTTTACATAGGTGACCTGATGAGCAGAAATACG*TTTGCAGAGAAATTCCAGGAGGTGAAAGAAGCTGCCAAGATAGCCAAAGA	TCGA
CHD2	ZNF880	15	19	1	1	93444529	52887102	CHD2::chr15:93444479-93444529(+)	ZNF880::chr19:52887101-52887151(+)	AAGGACAAAAGCCAAGAGGAGGACAGTTCGCTACACAGCAATGCATCGAG*AGAGCAGCTCTAAATTGGGAAGCAATGCCGGAAACAAGTCTCTTAAAAAT	TCGA
CHEK2	C22orf31	22	22	-1	-1	29130391	29456831	CHEK2::chr22:29130390-29130440(-)	C22orf31::chr22:29456781-29456831(-)	TGCCCCCTGGGCTCGATTATGGGCCCTTCAGGATGGATTTGCCAATCTTG*CACCCAATCAATGTGAGACGAGACCCCAGCATCCCTATCTATGGACTCCG	TCGA
CHMP1A	FANCA	16	16	-1	-1	89720312	89833645	CHMP1A::chr16:89720311-89720361(-)	FANCA::chr16:89833595-89833645(-)	TCAAACCATTAATTCCCTCTTTCTTTGCAGATACCCTGTTCCAGTTGAAG*ATTTTGTACAGCAGCAATTTCTTACTCTCTCTGCAAGTTTTCTTCCCAGT	TCGA
CHMP1A	FANCA	16	16	-1	-1	89723990	89851372	CHMP1A::chr16:89723989-89724039(-)	FANCA::chr16:89851322-89851372(-)	CGTCCCTTCTCCCTCTCCGAGTGCTGCTCCTGTCATTGTGGCCATGGACG*GCCTCCTTTGGGAGCACACGAGGCTACCATGGCTGCAGCAAGAAGGCCCT	TCGA
CIC	DLK1	19	14	1	1	42798456	101193333	CIC::chr19:42798406-42798456(+)	DLK1::chr14:101193332-101193382(+)	CCCCAAGAGTGCCAAGTGCGAGGGGGACATCTTCACCTTTGACCGTACAG*AAGCCCAGTGCGGCGCCAGGAGCCGGACCCGCGCCCGCACCGCTCCCGGG	TCGA
CIC	KLK11	19	19	1	-1	42793558	51528922	CIC::chr19:42793508-42793558(+)	KLK11::chr19:51528872-51528922(-)	TGAGGAGCGCATGGTCATCTGTGAGGAGGAAGGGGATGATGATGTCATTG*AGGAACCTGGGGCCCGCTCCTCCCCCCTCCAGGCCATGAGGATTCTGCAG	TCGA
CIC	LMNA	19	1	1	1	42798456	156084592	CIC::chr19:42798406-42798456(+)	LMNA::chr1:156084591-156084641(+)	CCCCAAGAGTGCCAAGTGCGAGGGGGACATCTTCACCTTTGACCGTACAG*AAGCCGAGAGCCAGCCGGCCGGCGCACTCCGACTCCGAGCAGTCTCTGTC	TCGA
CLASP1	FBXO11	2	2	-1	-1	122363277	48047595	CLASP1::chr2:122363276-122363326(-)	FBXO11::chr2:48047545-48047595(-)	AACTTGTGGATGGACTTGCTACCTCTTGGGTGAACTCTAGCAATTACAAG*GCAATGCATTAGCAGGAATTCAAATTAGGACAAACAGTTGTCCAATTGTT	TCGA
CLEC16A	GRIN2A	16	16	1	-1	11154879	10032408	CLEC16A::chr16:11154829-11154879(+)	GRIN2A::chr16:10032358-10032408(-)	GCTGACTCGGGAGGAGGACCTGATCAAGACTGATGATGTCCTGGATCTGA*GATCCGACGTCTACCTTCTTCCAGTTTGGAGCGTCCATCCAGCAGCAAGC	TCGA
CLTC	DNAH17	17	17	1	-1	57697534	76511104	CLTC::chr17:57697484-57697534(+)	DNAH17::chr17:76511054-76511104(-)	ACAGCGCCATGGCCCAGATTCTGCCAATTCGTTTTCAGGAGCATCTCCAG*GTAAATACCAGCATCGAGGACTGGAAGACCACCAAGTGGAAAGATATCAA	TCGA
CLTC	FAM129C	17	19	1	1	57697534	17648185	CLTC::chr17:57697484-57697534(+)	FAM129C::chr19:17648184-17648234(+)	ACAGCGCCATGGCCCAGATTCTGCCAATTCGTTTTCAGGAGCATCTCCAG*GAGACCATACTCAGGAAGAGCCTGACTCCCTCTTGGAAGTGCCTGTGAGC	TCGA
CLTC	PTRH2	17	17	1	-1	57697534	57775339	CLTC::chr17:57697484-57697534(+)	PTRH2::chr17:57775289-57775339(-)	ACAGCGCCATGGCCCAGATTCTGCCAATTCGTTTTCAGGAGCATCTCCAG*ATGCCCTCCAAATCCTTGGTTATGGAATATTTGGCTCATCCCAGTACACT	TCGA
CLTC	USP32	17	17	1	-1	57697534	58422969	CLTC::chr17:57697484-57697534(+)	USP32::chr17:58422919-58422969(-)	ACAGCGCCATGGCCCAGATTCTGCCAATTCGTTTTCAGGAGCATCTCCAG*TTACAGATGTAGAGCTAAAACGACTGAAGGATGCTTTCAAGAGGACCTGT	TCGA
CNBP	ALDH1L1	3	3	-1	-1	128902619	125831723	CNBP::chr3:128902618-128902668(-)	ALDH1L1::chr3:125831673-125831723(-)	CAGGCCTGCGTCCGAGTCTCCGCCGCTGCGGGCCCGCTCCGACGCGGAAG*GGGATGAGTTCTGTTTTCTTCAACAAAGGAGAGAATTGCATTGCAGCAGG	TCGA
CNTNAP2	GSTK1	7	7	1	1	146536996	142960241	CNTNAP2::chr7:146536946-146536996(+)	GSTK1::chr7:142960240-142960290(+)	GCGACACAGGGAGAAACTGGAAACCCTATCATCAAGATGGGAATATCTGG*ctcgtcccatgctcaggaatgaccaagggcagtttggaggttaaaggcac	TCGA
COG6	GPC5	13	13	1	1	40301685	93518535	COG6::chr13:40301635-40301685(+)	GPC5::chr13:93518534-93518584(+)	GACAACCTATTGATACCACAGCTGAACTTTCTTCTAAGTGCCACAGTGAA*GGATGCCAGATGATATGAACTTCAGTGATGTAAAGCAAATCCATCAAACA	TCGA
CPSF6	PTPRB	12	12	1	-1	69633486	70975082	CPSF6::chr12:69633436-69633486(+)	PTPRB::chr12:70975032-70975082(-)	GCGTGGACCACATAGACATTTACGCGGATGTCGGCGAAGAGTTCAACCAG*TGCCTGCCCAAGTGACTGACTTGCATGTGGCCAACCAAGGAATGACCAGT	TCGA
CREBBP	ADCY9	16	16	-1	-1	3929833	4016967	CREBBP::chr16:3929832-3929882(-)	ADCY9::chr16:4016917-4016967(-)	CAAAAGAGCCAAACTCAGCTCGCCCGGTTTCTCGGCGAATGACAGCACAG*TTCCGAGAGGAACCCGTGCAATAGTTCGGTGCCGCGTGACCTCCGGCGGC	TCGA
CREBBP	ATG10	16	5	-1	1	3900298	81354314	CREBBP::chr16:3900297-3900347(-)	ATG10::chr5:81354313-81354363(+)	TGACTGGTCACGCGGGACTGAACACCGCACAGGCAGGAGGCATGGCCAAG*GACTGTTCTGATGGCTACATGTGCAAAATACACTTTCAAATTAAGAATGG	TCGA
CREBBP	C16orf59	16	16	-1	1	3788560	2514040	CREBBP::chr16:3788559-3788609(-)	C16orf59::chr16:2514039-2514089(+)	GTTTACCATGAGATCCTTATTGGATATTTAGAGTATGTGAAGAAATTAGG*CGGTGGCGGAACAGCCACCAAGACCATGTCCTGTGGGGAGGCCCCCCGGA	TCGA
CREBBP	CASKIN1	16	16	-1	-1	3794895	2240359	CREBBP::chr16:3794894-3794944(-)	CASKIN1::chr16:2240309-2240359(-)	CTTGAAGAAAACTGGCAGACCTCGAAAAGAAAACAAATTCAGTGCTAAGA*AGCTCCTGGGTTCCACCAAGAAGATCAATGTCAACTTCCAGGACCCGGAT	TCGA
CREBBP	GLYR1	16	16	-1	-1	3900298	4882913	CREBBP::chr16:3900297-3900347(-)	GLYR1::chr16:4882863-4882913(-)	TGACTGGTCACGCGGGACTGAACACCGCACAGGCAGGAGGCATGGCCAAG*TGCCTGGATCAAAGTGGAACAGCTGAAGCCATATCATGCTCATAAAGAGG	TCGA
CREBBP	HCN1	16	5	-1	-1	3900298	45645710	CREBBP::chr16:3900297-3900347(-)	HCN1::chr5:45645660-45645710(-)	TGACTGGTCACGCGGGACTGAACACCGCACAGGCAGGAGGCATGGCCAAG*GTTTTACTGGGATTTAATAATGCTTATAATGATGGTTGGAAATCTAGTCA	TCGA
CREBBP	IFT140	16	16	-1	-1	3860604	1642589	CREBBP::chr16:3860603-3860653(-)	IFT140::chr16:1642539-1642589(-)	CCTTCCCTACAGATATCAAGAATACTTCAGTCACCAACGTGCCAAATATG*CTTGGTGTCTTGCTCTTGTGGAGGTTGGACCAAAGGGGCCGAGTGCAAGG	TCGA
CREBBP	LUC7L	16	16	-1	-1	3828012	243014	CREBBP::chr16:3828011-3828061(-)	LUC7L::chr16:242964-243014(-)	GGGGGCTCAGCCCCCTGTGATTCCACAGGCACAACCTGTGAGACCTCCAA*AAAACTGTCGCTGAAAAGCAGGAGAAGAGAAATCAGGATCGCTTGAGGAG	TCGA
CREBBP	NUBP1	16	16	-1	1	3819175	10846467	CREBBP::chr16:3819174-3819224(-)	NUBP1::chr16:10846466-10846516(+)	AGGACACTGAGCCCGATCCTGGTGAATCCAAAGGGGAGCCCAGGTCTGAG*ATTGCTCTTCTAGACATCGATATATGTGGGCCATCGATTCCCAAGATAAT	TCGA
CREBBP	PRSS33	16	16	-1	-1	3929833	2836122	CREBBP::chr16:3929832-3929882(-)	PRSS33::chr16:2836072-2836122(-)	CAAAAGAGCCAAACTCAGCTCGCCCGGTTTCTCGGCGAATGACAGCACAG*GAGCTGCTGGGACTCAGGGAAGGAAGTCTGCAGGTGAGGAAGCCTCGGAG	TCGA
CREBBP	RANBP3	16	19	-1	-1	3900298	5941846	CREBBP::chr16:3900297-3900347(-)	RANBP3::chr19:5941796-5941846(-)	TGACTGGTCACGCGGGACTGAACACCGCACAGGCAGGAGGCATGGCCAAG*AGGTCAGCTGGCGGCTCCAGTCCTGAAGGCGGAGAAGGTAAGGAGCTCTC	TCGA
CREBBP	SRRM2	16	16	-1	1	3929833	2806335	CREBBP::chr16:3929832-3929882(-)	SRRM2::chr16:2806334-2806384(+)	CAAAAGAGCCAAACTCAGCTCGCCCGGTTTCTCGGCGAATGACAGCACAG*GAGCGGTGGTGCCCCCCCCGGGCACGGGGCCATGTACAACGGGATCGGGC	TCGA
CREBBP	WRAP53	16	17	-1	1	3860604	7591966	CREBBP::chr16:3860603-3860653(-)	WRAP53::chr17:7591965-7592015(+)	CCTTCCCTACAGATATCAAGAATACTTCAGTCACCAACGTGCCAAATATG*TATGAAGACTTTGGAGACTCAACCGTTAGCTCCGGACTGCTGTCCTTCAG	TCGA
CSMD3	ADCY8	8	8	-1	-1	114290821	131964244	CSMD3::chr8:114290820-114290870(-)	ADCY8::chr8:131964194-131964244(-)	GACCAGTGATTTTGCAGTTAGTGCTCATGGATTTAAGGTATATTACGAAG*GAGCGGCTCGTGCTTTCTGTGCTCCCCCGGTTTGTTGTCCTGGAAATGAT	TCGA
CSMD3	RIMS2	8	8	-1	1	113599295	104955001	CSMD3::chr8:113599294-113599344(-)	RIMS2::chr8:104955000-104955050(+)	TCAATATTTCAGCCAGAACATTTCATTTAGCACAAGGAGATGTTCTTAAG*ATTTTAATTGAATTAGAAACAGCATTATTAGATGATGAGCCACATTGGTA	TCGA
CTCF	CES2	16	16	1	1	67605167	66971940	CTCF::chr16:67605117-67605167(+)	CES2::chr16:66971939-66971989(+)	GAGCTGGGTTCTATTTTCCCTCCTCAAACTGACTTTGCAGCCACGGAGAG*GCCAGGACTCAGCCAGTCCCATCCGGACCACACACACGGGGCAGGTGCTG	TCGA
CTCF	E2F4	16	16	1	1	67605167	67228589	CTCF::chr16:67605117-67605167(+)	E2F4::chr16:67228588-67228638(+)	GAGCTGGGTTCTATTTTCCCTCCTCAAACTGACTTTGCAGCCACGGAGAG*GGTCTCAATGGGCAGAAGAAGTACCAGATTCACCTGAAGAGTGTGAGTGG	TCGA
CTCF	GFOD2	16	16	1	-1	67663436	67719705	CTCF::chr16:67663386-67663436(+)	GFOD2::chr16:67719655-67719705(-)	TGGAAGAAAAAGAAAGATGCGCTCTAAGAAAGAAGATTCCTCTGACAGTG*GAGCCATGTCTGACCAGGACGTTTGGAAGATCATATCCATGCCAGAGGCT	TCGA
CTCF	HSD11B2	16	16	1	1	67605167	67469531	CTCF::chr16:67605117-67605167(+)	HSD11B2::chr16:67469530-67469580(+)	GAGCTGGGTTCTATTTTCCCTCCTCAAACTGACTTTGCAGCCACGGAGAG*GCTGTGACTCTGGTTTTGGCAAGGAGACGGCCAAGAAACTGGACTCCATG	TCGA
CTDSPL	WRN	3	8	1	1	37903769	30954284	CTDSPL::chr3:37903719-37903769(+)	WRN::chr8:30954283-30954333(+)	GACCAACCCCAAGGAGGACGAGGGCCGGTTGCCGGGCGCGGGCGAGAAAG*AGGTAAATACCGGATTGTATACGTAACTCCAGAATACTGTTCAGGTAACA	TCGA
CUL3	IRS1	2	2	-1	-1	225422376	227600966	CUL3::chr2:225422375-225422425(-)	IRS1::chr2:227600916-227600966(-)	AGCTCTACACTGGACTAAGAGAAGTTGTTACCGAACATCTCATAAATAAG*AATGAAGACCTAAATGACCTCAGCAAATCCTCTTCTAACTCATGGGTACC	TCGA
CUL3	SPAG16	2	2	-1	1	225360549	214174783	CUL3::chr2:225360548-225360598(-)	SPAG16::chr2:214174782-214174832(+)	AGATGACCATATTAATGCTCTTTAATAATAGAGAAAAATACACATTTGAG*GAACGGAAAACAGTTCTTCCTTCAAAGCATGCAGTACCTGAAGTAATAGA	TCGA
CUX1	AHCYL2	7	7	1	1	101459373	129019482	CUX1::chr7:101459323-101459373(+)	AHCYL2::chr7:129019481-129019531(+)	TGGGATCGATGTTTCAATATTGGAAGCGCTTTGATTTACAGCAGCTGCAG*ATCCAGTTTGCTGACCAGAAGCAAGAATTCAACAAACGTCCCACCAAAAT	TCGA
CUX1	CDK14	7	7	1	1	101758553	90376996	CUX1::chr7:101758503-101758553(+)	CDK14::chr7:90376995-90377045(+)	ACAGAATTATTTGACCTGAAAACCAAATACGATGAAGAAACTACTGCAAA*CCAACAAGTCCCAAATTTGGAAAAGCTGACTCATATGAAAAGCTGGAAAA	TCGA
CUX1	CLCN3	7	4	1	1	101927249	170623929	CUX1::chr7:101927199-101927249(+)	CLCN3::chr4:170623928-170623978(+)	GTAGTTGCATATTTAGCTTTGCACATTTGAAATAAACCACGGTTGCAGCC*aaaaaaaaaaaaaaaaaaaagaaagccaggtgtggtggtgcacgcctgta	TCGA
CUX1	EHBP1L1	7	11	1	1	101459373	65351712	CUX1::chr7:101459323-101459373(+)	EHBP1L1::chr11:65351711-65351761(+)	TGGGATCGATGTTTCAATATTGGAAGCGCTTTGATTTACAGCAGCTGCAG*GCACCACCTGCCCTGGTCAGCTCCAGCCAGTCCCTGCTGGAGTGGTGCCA	TCGA
CUX1	EMID2	7	7	1	1	101559505	101176363	CUX1::chr7:101559455-101559505(+)	EMID2::chr7:101176362-101176412(+)	GAAAGCGGCTTATCGAACAGAGCCGGGAGTTCAAGAAGAACACTCCAGAG*AATGCATGAACTGCACCCGGCTCAGTGACATGAGTGAGCGACTGACCACA	TCGA
CUX1	POP7	7	7	1	1	101801888	100304444	CUX1::chr7:101801838-101801888(+)	POP7::chr7:100304443-100304493(+)	GGGCCGACGAGATTGAAATGATCATGACGGACCTTGAAAGGGCAAACCAG*GGCACACAGCATGGCAGAAAACCGAGAGCCCCGCGGTGCTGTGGAGGCTG	TCGA
CUX1	THSD7A	7	7	1	-1	101713697	11676588	CUX1::chr7:101713647-101713697(+)	THSD7A::chr7:11676538-11676588(-)	AGCTGAAGCAGCTTTCTTGAATGTCTACAAAAGATTGATTGACGTCCCAG*GTCCATGGGGCCGATGTATGGGAGATGAATGTGGTCCCGGAGGCATCCAA	TCGA
CUX1	YEATS2	7	3	1	1	101459373	183490093	CUX1::chr7:101459323-101459373(+)	YEATS2::chr3:183490092-183490142(+)	TGGGATCGATGTTTCAATATTGGAAGCGCTTTGATTTACAGCAGCTGCAG*GTTGTCGGGGTACCAGTTGGGTCTGCTTTACCTTCAACAGTGAAGCAGGC	TCGA
CYLD	FAM49B	16	8	1	-1	50776752	130983241	CYLD::chr16:50776702-50776752(+)	FAM49B::chr8:130983191-130983241(-)	ACACAGCCACCCGGAGTTCCTTAGTTGAAAGGTGCGCCCTGCTGTGACAG*gagaagaaactgaggcctggaatttgattaactcattcaaggttacccag	TCGA
D2HGDH	CUL3	2	2	1	-1	242674931	225376299	D2HGDH::chr2:242674881-242674931(+)	CUL3::chr2:225376249-225376299(-)	CCCGGAAGCGCTGCAGGCTCCCAACGTGGACTGGTTGCGGACGCTGCGAG*ATGGAAAGCCAGAAATTTTTAGCAGAAAATAGTGCTTCAGTATATATAAA	TCGA
DCAF10	PAX5	9	9	1	-1	37801402	37020798	DCAF10::chr9:37801352-37801402(+)	PAX5::chr9:37020748-37020798(-)	AGCACCCGCACCCACGGCGCCGTCTTCAACCTCGAGTACTCGCCCGACGG*GACATGGAGGAGTGAATCAGCTTGGGGGGGTTTTTGTGAATGGACGGCCA	TCGA
DCUN1D4	IKZF1	4	7	1	1	52758017	50444231	DCUN1D4::chr4:52757967-52758017(+)	IKZF1::chr7:50444230-50444280(+)	ATGGGTTATTTTACTCTACAGGAGTGGTTAAAAGGAATGACTTCTCTCCA*CCAGTAATGTTAAAGTAGAGACTCAGAGTGATGAAGAGAATGGGCGTGCC	TCGA
DCUN1D4	PTPRT	4	20	1	-1	52777340	41101202	DCUN1D4::chr4:52777290-52777340(+)	PTPRT::chr20:41101152-41101202(-)	TATTAGGAAAAATCTGGCCCCTTTTTCCAGTTTTTCACCAATTCTTAGAG*ATCCGGTACATGGCCCACAGAACGTGGAAATCGTAGACATCAGAGCCCGG	TCGA
DDX10	ARNTL	11	11	1	1	108594189	13387047	DDX10::chr11:108594139-108594189(+)	ARNTL::chr11:13387046-13387096(+)	AGCGGCATAATGTGTTTGGATTGGACCTTAAAGACGAGAAAACATTACAG*GCAGCAGATGGATTTTTGTTTGTCGTAGGATGTGACCGAGGGAAGATACT	TCGA
DGCR2	CLTCL1	22	22	-1	-1	19076881	19178947	DGCR2::chr22:19076880-19076930(-)	CLTCL1::chr22:19178897-19178947(-)	TGACGGCTGGGCGACTTGCGAGGATGAGAGCGACGAAGCCAACTGTCCAG*GTTGCCAACGTCGAGCTCTGTTACAGAGCCCTGCAGTTCTATTTGGATTA	TCGA
DICER1	CLMN	14	14	-1	-1	95623567	95663031	DICER1::chr14:95623566-95623616(-)	CLMN::chr14:95662981-95663031(-)	CGGAGCGGGGTCCGATGGTTCTCGAAGGCCCGCGGCGCCCCGTGCTGCAG*TCCCAGGAATCCCCAAACCTGGAAAACATAGCAAACCCCCTAGAAGAAAA	TCGA
DICER1	PAPOLA	14	14	-1	1	95569683	97008580	DICER1::chr14:95569682-95569732(-)	PAPOLA::chr14:97008579-97008629(+)	CTTACCCTGATGCGCATGAGGGCCGCCTTTCATATATGAGAAGCAAAAAG*GCATTATATTGTACTTCTAGCAAGTGCACCAACAGAAAAACAACGCCTGG	TCGA
DICER1	SAMD4A	14	14	-1	1	95596395	55034214	DICER1::chr14:95596394-95596444(-)	SAMD4A::chr14:55034213-55034263(+)	ATGAGTGTCATCTTGCAATCCTAGACCACCCCTATCGAGAAATTATGAAG*TGGTGATCGCCGCTCGGGAATGCGGGCGTGAAGGGTCCGAGTTGCCGCCC	TCGA
DIP2C	LARP4B	10	10	-1	-1	735434	910210	DIP2C::chr10:735433-735483(-)	LARP4B::chr10:910160-910210(-)	CCTGGAGGTGCGGGCGCGCCTGGCCGAGCTGGAGCTGGAGCTGTCGGAAG*GTACCAGCAACTAAGGTTTCAGAGCTGAACCCTAATGCAGAAGTGTGGGG	TCGA
DNM2	ANGPTL4	19	19	1	1	10829079	8438589	DNM2::chr19:10829029-10829079(+)	ANGPTL4::chr19:8438588-8438638(+)	GGCGGCCAGAGCGCCGGCAAGAGCTCGGTGCTGGAGAACTTCGTGGGCCG*GAGGCTGGTGGTTTGGCACCTGCAGCCATTCCAACCTCAACGGCCAGTAC	TCGA
DNM2	ARHGAP25	19	2	1	1	10829079	69002353	DNM2::chr19:10829029-10829079(+)	ARHGAP25::chr2:69002352-69002402(+)	GGCGGCCAGAGCGCCGGCAAGAGCTCGGTGCTGGAGAACTTCGTGGGCCG*CTCGGTCAAGGAGTGTGATGACTGGCGAGCAGATGGCTGCCTTCCATCCA	TCGA
DNM2	ARHGEF7	19	13	1	1	10930765	111953095	DNM2::chr19:10930715-10930765(+)	ARHGEF7::chr13:111953094-111953144(+)	GGCTTCATGTCCAACAAGCACGTCTTCGCCATCTTCAACACGGAGCAGAG*GTTCACGCAAAGAATCTGCTCCACAAGTTTTGCTTCCAGAAGAAGAGAAA	TCGA
DNM2	ATG4D	19	19	1	1	10897382	10662573	DNM2::chr19:10897332-10897382(+)	ATG4D::chr19:10662572-10662622(+)	AAGAACTTTCGGCCCGACGACCCCACCCGCAAAACCAAAGCCCTGCTGCA*GAACTCCTGCGTTGCGAGCTGTGCCTGGGCATCATGGGTGGGAAACCGCG	TCGA
DNM2	C19orf66	19	19	1	1	10829079	10197605	DNM2::chr19:10829029-10829079(+)	C19orf66::chr19:10197604-10197654(+)	GGCGGCCAGAGCGCCGGCAAGAGCTCGGTGCTGGAGAACTTCGTGGGCCG*CTGGAGAAGAGCGTCCGGCGCCTCCGGGAGAAGTTTCATGGGAAGGTATC	TCGA
DNM2	DAND5	19	19	1	1	10870487	13084203	DNM2::chr19:10870437-10870487(+)	DAND5::chr19:13084202-13084252(+)	AATCGTCACCCGGCGGCCTCTCATTCTGCAGCTCATCTTCTCAAAAACAG*GTGTTCTCCCGGCCCGGCTGCTCAGCCATACGCCTCCGAAATCATCTGTG	TCGA
DNM2	FDX1L	19	19	1	-1	10829079	10419226	DNM2::chr19:10829029-10829079(+)	FDX1L::chr19:10419176-10419226(-)	GGCGGCCAGAGCGCCGGCAAGAGCTCGGTGCTGGAGAACTTCGTGGGCCG*GTCCCTCTGGCCTGCATGCCAGGAGTCGGTCACCGCCCTGTGCTTCCTCC	TCGA
DNM2	ILF3	19	19	1	1	10829079	10787839	DNM2::chr19:10829029-10829079(+)	ILF3::chr19:10787838-10787888(+)	GGCGGCCAGAGCGCCGGCAAGAGCTCGGTGCTGGAGAACTTCGTGGGCCG*GCTGTAACAGAAGACAAGTACGAAATACTGCAATCTGTCGACGATGCTGC	TCGA
DNM2	MRPL4	19	19	1	1	10829079	10363073	DNM2::chr19:10829029-10829079(+)	MRPL4::chr19:10363072-10363122(+)	GGCGGCCAGAGCGCCGGCAAGAGCTCGGTGCTGGAGAACTTCGTGGGCCG*GGCCTGAGTTCCCTGGCGGAAGAGGCAGCGCGTGCGACCGAGAACCCGGA	TCGA
DNM2	NFIX	19	19	1	1	10870487	13135835	DNM2::chr19:10870437-10870487(+)	NFIX::chr19:13135834-13135884(+)	AATCGTCACCCGGCGGCCTCTCATTCTGCAGCTCATCTTCTCAAAAACAG*GATGAGTTCCACCCGTTCATCGAGGCACTGCTGCCTCACGTCCGCGCTTT	TCGA
DNM2	PDE4A	19	19	1	1	10829079	10556894	DNM2::chr19:10829029-10829079(+)	PDE4A::chr19:10556893-10556943(+)	GGCGGCCAGAGCGCCGGCAAGAGCTCGGTGCTGGAGAACTTCGTGGGCCG*CTTCGAGGCAGAGAATGGGCCGACACCATCTCCTGGCCGCAGCCCCCTGG	TCGA
DNM2	PTH2R	19	2	1	1	10829079	209292926	DNM2::chr19:10829029-10829079(+)	PTH2R::chr2:209292925-209292975(+)	GGCGGCCAGAGCGCCGGCAAGAGCTCGGTGCTGGAGAACTTCGTGGGCCG*CTGGATTCTGATGGCACCATTACTATAGAGGAGCAGATTGTCCTTGTGCT	TCGA
DNM2	QTRT1	19	19	1	1	10829079	10812626	DNM2::chr19:10829029-10829079(+)	QTRT1::chr19:10812625-10812675(+)	GGCGGCCAGAGCGCCGGCAAGAGCTCGGTGCTGGAGAACTTCGTGGGCCG*GGACCCGAGCTGATCCAGAAAGCCAACGGTCTCCACGGCTTCATGAATTG	TCGA
DNM2	QTRT1	19	19	1	1	10829079	10817978	DNM2::chr19:10829029-10829079(+)	QTRT1::chr19:10817977-10818027(+)	GGCGGCCAGAGCGCCGGCAAGAGCTCGGTGCTGGAGAACTTCGTGGGCCG*GCTCGGACATCATCATGCAGCTGGACGACGTGGTTAGCAGTACTGTGACT	TCGA
DNM2	RFX1	19	19	1	-1	10870487	14088898	DNM2::chr19:10870437-10870487(+)	RFX1::chr19:14088848-14088898(-)	AATCGTCACCCGGCGGCCTCTCATTCTGCAGCTCATCTTCTCAAAAACAG*GTGCAGCAGCTCCAGCAGGTGCCCGTCCCACACGTGTACTCCAGCCAGGT	TCGA
DNM2	RFX2	19	19	1	-1	10916643	5997224	DNM2::chr19:10916593-10916643(+)	RFX2::chr19:5997174-5997224(-)	CCCAGCAGAGGAGCACGCAGCTGAACAAGAAGAGAGCCATCCCCAATCAG*CTCCATGGTGATCCGGGACCTGACCCTGCGCAGCGCTGCCAGCTTCGGCT	TCGA
DNM2	SLC44A2	19	19	1	1	10893796	10745432	DNM2::chr19:10893746-10893796(+)	SLC44A2::chr19:10745431-10745481(+)	ACATGGCCGACCGCATGGGCACGCCACATCTGCAGAAGACGCTGAATCAG*GAATATTTCACTGCTACATGGAGTACTCCCGACTGCGTGGTGAGGCCGGC	TCGA
DNM2	SLC44A2	19	19	1	1	10870487	10736929	DNM2::chr19:10870437-10870487(+)	SLC44A2::chr19:10736928-10736978(+)	AATCGTCACCCGGCGGCCTCTCATTCTGCAGCTCATCTTCTCAAAAACAG*GAACGCCACAGAAGTATGATCCCACTTTCAAAGGACCCATTTACAATAGG	TCGA
DNM2	SLC44A2	19	19	1	1	10930765	10736929	DNM2::chr19:10930715-10930765(+)	SLC44A2::chr19:10736928-10736978(+)	GGCTTCATGTCCAACAAGCACGTCTTCGCCATCTTCAACACGGAGCAGAG*GAACGCCACAGAAGTATGATCCCACTTTCAAAGGACCCATTTACAATAGG	TCGA
DNM2	SLC44A2	19	19	1	1	10886582	10736929	DNM2::chr19:10886532-10886582(+)	SLC44A2::chr19:10736928-10736978(+)	CCTGGCCAACTCCGACGCCCTCAAGCTGGCCAAGGAAGTCGATCCCCAAG*GAACGCCACAGAAGTATGATCCCACTTTCAAAGGACCCATTTACAATAGG	TCGA
DNM2	SLC47A1	19	17	1	1	10942573	19482057	DNM2::chr19:10942523-10942573(+)	SLC47A1::chr17:19482056-19482106(+)	TGCCTGCACTCTGTATTCTATTAATAAACTAAAATAAAGGGAAGACGCTG*ctggtgaaactgcgtgctgtaagctgggaccagctttgtccataactgct	TCGA
DNM2	TGIF1	19	18	1	1	10870487	3418141	DNM2::chr19:10870437-10870487(+)	TGIF1::chr18:3418140-3418190(+)	AATCGTCACCCGGCGGCCTCTCATTCTGCAGCTCATCTTCTCAAAAACAG*GTTGGTGTCTTTTCCACGTGGTAGAagctggctaacctccacttccacat	TCGA
DNM2	ZGLP1	19	19	1	-1	10942579	10420556	DNM2::chr19:10942529-10942579(+)	ZGLP1::chr19:10420506-10420556(-)	CACTCTGTATTCTATTAATAAACTAAAATAAAGGGAAGACGCTGCTGGTG*aaacaaaaacaaaCCACACCTGCATCTGCTGTGCTGGGCCCCCGGTTCTC	TCGA
DNMT3A	DTNB	2	2	-1	-1	25564695	25602192	DNMT3A::chr2:25564694-25564744(-)	DTNB::chr2:25602142-25602192(-)	CGCGGCACCAGGGCGCGCAGCCGGGCCGGCCCGACCCCACCGGCCATACG*GTTAGCAGAGGAGCCGGACACAGAGGAAGCTCAGGTGAGTACAAAGAGTC	TCGA
DNMT3A	GTF3C2	2	2	-1	-1	25458576	27566445	DNMT3A::chr2:25458575-25458625(-)	GTF3C2::chr2:27566395-27566445(-)	GTCTTCATGAATGAGAAAGAGGACATCTTATGGTGCACTGAAATGGAAAG*GGGCAGCCATTTTGGGGGGTGCTGATGGATACCTGCGGGGTCGGCTATGT	TCGA
DNMT3A	HADHA	2	2	-1	-1	25475063	26438044	DNMT3A::chr2:25475062-25475112(-)	HADHA::chr2:26437994-26438044(-)	GCGGCTCACACCTGAGCGCGACTGCAGAGGGGCTGCACCTGGCCTTATGG*GACCAGGACTAAAACCTCCAGAGGAACGGACAATAGAATACCTAGAAGAA	TCGA
DOCK1	MGMT	10	10	1	1	128769049	131506159	DOCK1::chr10:128768999-128769049(+)	MGMT::chr10:131506158-131506208(+)	ACTTTCTTTACAGATCGGAGACACTGTGCACATCTTAGAAACATATGAAG*TGCCGTGGAGGTCCCAGCCCCCGCTGCGGTTCTCGGAGGTCCGGAGCCCC	TCGA
DTNB	ASXL2	2	2	-1	-1	25818955	25973282	DTNB::chr2:25818954-25819004(-)	ASXL2::chr2:25973232-25973282(-)	CATCTTTTGGTTACACAGAGCACTCAGTCCGCACCTGTTTTCCACAGCAG*TTCTGGCCTGAGCCTTGAAGATTCTAAGAAATTGACAGCTTCTCCCAGTG	TCGA
DTNB	ASXL2	2	2	-1	-1	25754342	25994409	DTNB::chr2:25754341-25754391(-)	ASXL2::chr2:25994359-25994409(-)	CCTGTTTTTCCTGAGCAACCAGAGAAACCACTTGACCTTGCACATATAGT*TATCGTCGTCCTCCCCGCAGTCAGGCTGCCCATCACCCACCATTCCAGCA	TCGA
DYRK1A	RUNX1	21	21	1	-1	38868560	36265260	DYRK1A::chr21:38868510-38868560(+)	RUNX1::chr21:36265210-36265260(-)	AGTTGCCAGATGGCACTTGGAACTTAAAGAAGACCAAAGATGGAAAACGG*AATGCATACTTGGAATGAATCCTTCTAGAGACGTCCACGGTATGTTAAAT	TCGA
EIF3H	RAD21	8	8	-1	-1	117738255	117870697	EIF3H::chr8:117738254-117738304(-)	RAD21::chr8:117870647-117870697(-)	CTGCTTTCCTTTCCCTCAGCACACAGAGGATGATGCTGACTTTGATGAAG*TGACATCGATGTGGCCCAGCAGTTCAGCTTGAATCAGAGTAGAGTGGAAG	TCGA
ELF3	DDX21	1	10	1	1	201985131	70723858	ELF3::chr1:201985081-201985131(+)	DDX21::chr10:70723857-70723907(+)	CTGTGAATGGAGGCAGAGACCTCCAATAAAGTGCCTTCTGGGCTTTTTCT*aaaaaaaaaaaaaaaaaaagaaaaGCATGAATGGAAAGAAGGGCAAGTCA	TCGA
ELL	ARL4D	19	17	-1	1	18632731	41477029	ELL::chr19:18632730-18632780(-)	ARL4D::chr17:41477028-41477078(+)	AGCTCACCGACAGTGCCCTGAGGGCCTTCGAGAGCTACCGCGCCAGACAG*ATAACCCAGCTGTGCTCCCTGGAACCTTCAATTTCAAGGCCTCCCTGCCT	TCGA
ELL	C19orf42	19	19	-1	-1	18632731	16758072	ELL::chr19:18632730-18632780(-)	C19orf42::chr19:16758022-16758072(-)	AGCTCACCGACAGTGCCCTGAGGGCCTTCGAGAGCTACCGCGCCAGACAG*GCTGTTCGGCTCTTGAATCCCAGCGATGAAACCAGGAACTCACTTTCCCG	TCGA
ELL	CISD3	19	17	-1	1	18576222	36887013	ELL::chr19:18576221-18576271(-)	CISD3::chr17:36887012-36887062(+)	GACGCGGAGCCGAAGTGCCATTGTCATCAAGGCTGGAGGCCGCTACCTGG*GACCTGAACCCGCGGCGGGACATCTCCTCCTGGCTGGTGAGTCCCCCCAT	TCGA
ELL	CRLF1	19	19	-1	-1	18632731	18710656	ELL::chr19:18632730-18632780(-)	CRLF1::chr19:18710606-18710656(-)	AGCTCACCGACAGTGCCCTGAGGGCCTTCGAGAGCTACCGCGCCAGACAG*ACACAGCTGTGATCAGTCCCCAGGATCCCACGCTTCTCATCGGCTCCTCC	TCGA
ELL	FAM125A	19	19	-1	1	18632731	17516886	ELL::chr19:18632730-18632780(-)	FAM125A::chr19:17516885-17516935(+)	AGCTCACCGACAGTGCCCTGAGGGCCTTCGAGAGCTACCGCGCCAGACAG*GTGTCTCTGTGGTGACGAGCAGGGCTTCATCCAGTGCCTCTGTCCCCACC	TCGA
ELL	FKBP8	19	19	-1	-1	18632731	18652805	ELL::chr19:18632730-18632780(-)	FKBP8::chr19:18652755-18652805(-)	AGCTCACCGACAGTGCCCTGAGGGCCTTCGAGAGCTACCGCGCCAGACAG*GGCCAATTCCTGTCCCCCCAGCAGCATGGCATCGTGTGCTGAACCCTCTG	TCGA
ELL	FKBP8	19	19	-1	-1	18583645	18644157	ELL::chr19:18583644-18583694(-)	FKBP8::chr19:18644107-18644157(-)	AGGATTCTGTTTCACTGAGGCCATCTATCCGATTTCAAGGAAGCCAAGGG*GTGCTGGCCCAGCAGGGGGAGTACAGTGAGGCCATCCCCATCCTGAGGGC	TCGA
ELL	INSR	19	19	-1	-1	18632731	7267907	ELL::chr19:18632730-18632780(-)	INSR::chr19:7267857-7267907(-)	AGCTCACCGACAGTGCCCTGAGGGCCTTCGAGAGCTACCGCGCCAGACAG*TGTGTCCCGGCATGGATATCCGGAACAACCTCACTAGGTTGCATGAGCTG	TCGA
ELL	LDLRAD1	19	1	-1	-1	18572388	54476083	ELL::chr19:18572387-18572437(-)	LDLRAD1::chr1:54476033-54476083(-)	ACGGCCTGACGCAGGCGGACAAGGACGCGCTGGATGGCCTCCTCCAGCAG*GAGATGTGCCCCAGAGCCTCCCCCACTTCCTTGTGGCCCACTGTGGAGAC	TCGA
ELL	MKNK2	19	19	-1	-1	18569015	2046690	ELL::chr19:18569014-18569064(-)	MKNK2::chr19:2046640-2046690(-)	CCTGGCTACTCGGAGGGGGACCAGCAGCTGCTGAAGCGGGTGCTCGTCCG*GGGCAGAACCCCTTCGAGCTGGCCTTCTCCCTAGACCAGCCCGACCACGG	TCGA
ELL	RABGGTA	19	14	-1	-1	18557558	24740375	ELL::chr19:18557557-18557607(-)	RABGGTA::chr14:24740325-24740375(-)	AGCGTTTCCAGTGTTCCCACGTCCACGTCGGAGACGCCTGACTACTTGCT*ACTTCAAGGGCTACCACTGGACCCTTCCCCTGTCTTGAACCCTGAGCCGG	TCGA
EP300	FAM55B	22	11	1	1	41546202	114568767	EP300::chr22:41546152-41546202(+)	FAM55B::chr11:114568766-114568816(+)	CTGTTCCTACCCCAACAGCACCGCTGCTTCCTCCGCAGCCTGCAACTCCA*TTCTCGTTCAACTTGGAAAACCATATTATCCTGAACCAAGGGAACATCTT	TCGA
EP300	FBLN1	22	22	1	1	41551117	45996187	EP300::chr22:41551067-41551117(+)	FBLN1::chr22:45996186-45996236(+)	AATCCCTTCCCTTTCGTCAACCTGTGGACCCTCAGCTTTTAGGAATCCCT*GTGTCGTGCGCCAGGTGCGGCCCATCGTGGGCCCATTTCATGCCGTCCTG	TCGA
EP300	HAUS8	22	19	1	-1	41513825	17166812	EP300::chr22:41513775-41513825(+)	HAUS8::chr19:17166762-17166812(-)	CTCCCCAGATGGGAGGACAAACAGGATTGAGAGGCCCCCAGCCTCTTAAG*ATCGAGATGCTCAGCCCCTTCGAGGCAGTGGCCACACGCTTCAAGGAGCA	TCGA
EP300	MCHR1	22	22	1	1	41489102	41076953	EP300::chr22:41489052-41489102(+)	MCHR1::chr22:41076952-41077002(+)	GCCTAAACTCTCATCTCCGGCCCTCTCGGCGTCCGCCAGCGATGGCACAG*GATCACCTCCTCGCACGGGGAGCATCTCCTACATCAACATCATCATGCCT	TCGA
EP300	PAICS	22	4	1	1	41513825	57325538	EP300::chr22:41513775-41513825(+)	PAICS::chr4:57325537-57325587(+)	CTCCCCAGATGGGAGGACAAACAGGATTGAGAGGCCCCCAGCCTCTTAAG*GTCTTGGCTGTTCAACCGTACTTTCTCCAGAAGGATCAGCTCAATTTGCT	TCGA
EP300	RBX1	22	22	1	1	41551117	41363803	EP300::chr22:41551067-41551117(+)	RBX1::chr22:41363802-41363852(+)	AATCCCTTCCCTTTCGTCAACCTGTGGACCCTCAGCTTTTAGGAATCCCT*CATGCTTTTCACTTCCACTGCATCTCTCGCTGGCTCAAAACACGACAGGT	TCGA
EP300	TNRC6B	22	22	1	1	41489102	40642019	EP300::chr22:41489052-41489102(+)	TNRC6B::chr22:40642018-40642068(+)	GCCTAAACTCTCATCTCCGGCCCTCTCGGCGTCCGCCAGCGATGGCACAG*agagaaggagcaagaaagggaagaacagttaatggaagacaagaaaagga	TCGA
EP300	TNRC6B	22	22	1	1	41546202	40681649	EP300::chr22:41546152-41546202(+)	TNRC6B::chr22:40681648-40681698(+)	CTGTTCCTACCCCAACAGCACCGCTGCTTCCTCCGCAGCCTGCAACTCCA*GGCGGTAGTCATGGTTTGTTTGGAAACAGCACAGCACAATCGAGAGGTCT	TCGA
EP300	TTC28	22	22	1	-1	41523752	28702631	EP300::chr22:41523702-41523752(+)	TTC28::chr22:28702581-28702631(-)	GAATGTCCTAAACCACATGACACACTGCCAGTCAGGCAAGTCTTGCCAAG*GCATACTTCCGACAGGGTGTTGCCCTCCAGTACCTTGGACGTCATGCCGA	TCGA
EP300	XPNPEP3	22	22	1	1	41551117	41363803	EP300::chr22:41551067-41551117(+)	XPNPEP3::chr22:41363802-41363852(+)	AATCCCTTCCCTTTCGTCAACCTGTGGACCCTCAGCTTTTAGGAATCCCT*CATGCTTTTCACTTCCACTGCATCTCTCGCTGGCTCAAAACACGACAGGT	TCGA
EPAS1	SYPL2	2	1	1	1	46525076	110009681	EPAS1::chr2:46525026-46525076(+)	SYPL2::chr1:110009680-110009730(+)	ACGTCTCAAAGGGCCACAGCGACAATGACAGCTGACAAGGAGAAGAAAAG*GTGGACCGCCTACTCGTGGGGCTGCGCTGGCGGCGGCTGGAGGAGCCGCT	TCGA
EPB41L2	PTPRK	6	6	-1	-1	131276245	128330413	EPB41L2::chr6:131276244-131276294(-)	PTPRK::chr6:128330363-128330413(-)	AGTGTAAAGTGACCCTCTTAGATGGCACCGAATACAGCTGTGACCTGGAG*CAGCAGCAACAGAAGAACCAGAAGTGATCCCAGATCCCGCCAAGCAGACA	TCGA
EPS15	C1orf159	1	1	-1	-1	51929345	1027483	EPS15::chr1:51929344-51929394(-)	C1orf159::chr1:1027433-1027483(-)	TGAAACCAGTGTTGCTCAACTCTAAGTTACCTGTGGATATCCTTGGAAGA*GACTGGGCCGGGGTCTGCAGGGCTCAGCTGAGCCCATGAGCTCCCAGAGC	TCGA
EPS15	CCDC18	1	1	-1	1	51934145	93676359	EPS15::chr1:51934144-51934194(-)	CCDC18::chr1:93676358-93676408(+)	TGGAAGTTTCACTAAGTAGTTTGAACCTGGCTGTTCCTCCACCAAGATTT*TTAAAAAGAGAATTATTTGGCTTTAAATCATATCTTTCTAAATACCAGAT	TCGA
EPS15	INADL	1	1	-1	1	51984871	62503649	EPS15::chr1:51984870-51984920(-)	INADL::chr1:62503648-62503698(+)	TGCATGATGGAAACACCATGGCTGCGGCGGCCCAGCTCTCTCTGACACAG*AAACGAGGATGCAGTCAATCAGATGGCCGTTACTCCCTTTCCAGTGCCAT	TCGA
EPS15	OSBPL9	1	1	-1	1	51946945	52246836	EPS15::chr1:51946944-51946994(-)	OSBPL9::chr1:52246835-52246885(+)	TATTTCAGTTATCAAGTGGGAATCCTGTATATGAAAAATACTATAGACAG*CATTAGTGACCAGAAGGATCCCAAGGATCGAATGGTTCAGGTTGTGAAAT	TCGA
ERC1	GPC5	12	13	1	1	1250953	93518535	ERC1::chr12:1250903-1250953(+)	GPC5::chr13:93518534-93518584(+)	AGGACATGTTGGATGTGAAGGAGCGGAAGGTTAATGTTCTTCAGAAGAAG*GGATGCCAGATGATATGAACTTCAGTGATGTAAAGCAAATCCATCAAACA	TCGA
ERCC2	C12orf40	19	12	-1	1	45872188	40110558	ERCC2::chr19:45872187-45872237(-)	C12orf40::chr12:40110557-40110607(+)	AGGTGACCAAACTCATCTACTGCTCAAGAACTGTGCCAGAGATTGAGAAG*CTCTTGATTCTGCACAGAGTAGTCGGTCTACTAGTTACTCTCCAAGACCA	TCGA
ERCC2	MYH14	19	19	-1	1	45864782	50810306	ERCC2::chr19:45864781-45864831(-)	MYH14::chr19:50810305-50810355(+)	GCTCACCCTCCTTGCTAACTTTGCCACCCTTGTCAGCACCTACGCCAAAG*AGAGCGCATCCTCTCTGGAAAGCTGGTGCGCAGAGCTGAGAAGCGGCTTA	TCGA
ERCC2	NOVA2	19	19	-1	-1	45871888	46444203	ERCC2::chr19:45871887-45871937(-)	NOVA2::chr19:46444153-46444203(-)	TTCTGGGACTGGCTCTGAGCTCCCGCAAAAACTTGTGTATTCACCCTGAG*GCCAAGCTGATCGTCCCCAACAGCACGGCGGGCCTGATCATCGGCAAGGG	TCGA
ERCC3	MAP3K2	2	2	-1	-1	128038023	128072459	ERCC3::chr2:128038022-128038072(-)	MAP3K2::chr2:128072409-128072459(-)	GGATGGAGCTGCAGAATAATGGCTACATCGCCAAAGTCCAGTGTGCTGAG*GGTTCAATTAAGGACCAATTAAAAGCATATGGCGCTCTTACTGAGAATGT	TCGA
ESR1	ASPH	6	8	1	-1	152201906	62416068	ESR1::chr6:152201856-152201906(+)	ASPH::chr8:62416018-62416068(-)	CCAGGCCTGCCGGCTCCGTAAATGCTACGAAGTGGGAATGATGAAAGGTG*GACCTGGGAGGAAGGCAAGGTGCTCATCTTTGATGACTCCTTTGAGCACG	TCGA
ESR1	BNC2	6	9	1	-1	152163922	16738483	ESR1::chr6:152163872-152163922(+)	BNC2::chr9:16738433-16738483(-)	AGTCTGGTCCTGTGAGGGCTGCAAGGCCTTCTTCAAGAGAAGTATTCAAG*GCACACCTTGGGCCCACCCCACCTCCACATAGCCTTAATTACAAATCAGA	TCGA
ESR1	C6orf97	6	6	1	1	152023140	151859180	ESR1::chr6:152023090-152023140(+)	C6orf97::chr6:151859179-151859229(+)	TTCTTGAAAAAGGATGTAGATTTTAATCTGAACTTTGAACCATCACTGAG*CTTCAAGACCTCCGATCCAAGATGCTTTCTAAAGAAGTCTCCTGTCAAGA	TCGA
ESR1	C6orf97	6	6	1	1	152023140	151869439	ESR1::chr6:152023090-152023140(+)	C6orf97::chr6:151869438-151869488(+)	TTCTTGAAAAAGGATGTAGATTTTAATCTGAACTTTGAACCATCACTGAG*CTTAGAGACCTGCGCAAAGAAAATGAATTCGTGAAAGGACAAATTGTTAT	TCGA
ESR1	C6orf97	6	6	1	1	152129499	151857453	ESR1::chr6:152129449-152129499(+)	C6orf97::chr6:151857452-151857502(+)	GAGCCCAGCGGCTACACGGTGCGCGAGGCCGGCCCGCCGGCATTCTACAG*GAAACTTACGATCATCTTTCGGAAGTCCCGGTCACGCGGGAGCAGTTAAA	TCGA
ESR1	C6orf97	6	6	1	1	152023140	151865707	ESR1::chr6:152023090-152023140(+)	C6orf97::chr6:151865706-151865756(+)	TTCTTGAAAAAGGATGTAGATTTTAATCTGAACTTTGAACCATCACTGAG*AAAGTGTTCAAAAGAAAATGAGGAGAATAAGAAACAAGTTTCAAAGAATT	TCGA
ESR1	C6orf97	6	6	1	1	152023140	151907024	ESR1::chr6:152023090-152023140(+)	C6orf97::chr6:151907023-151907073(+)	TTCTTGAAAAAGGATGTAGATTTTAATCTGAACTTTGAACCATCACTGAG*ATGGTCTCCCAGCTTGAAGCCCAAATATCTGAGCTTGTTGAACAGTTGGG	TCGA
ESR1	C6orf97	6	6	1	1	152011799	151936578	ESR1::chr6:152011749-152011799(+)	C6orf97::chr6:151936577-151936627(+)	CCATTCTATAGCATAAGAAGACAGTCTCTGAGTGATAATCTTCTCTTCAA*ATTAAAACTTTGGAACAGACTAAAGCCATTGAAGATCTAAACAAATCCAG	TCGA
ESR1	C6orf97	6	6	1	1	152201906	151857453	ESR1::chr6:152201856-152201906(+)	C6orf97::chr6:151857452-151857502(+)	CCAGGCCTGCCGGCTCCGTAAATGCTACGAAGTGGGAATGATGAAAGGTG*GAAACTTACGATCATCTTTCGGAAGTCCCGGTCACGCGGGAGCAGTTAAA	TCGA
ESR1	MTHFD1L	6	6	1	1	152265643	151330955	ESR1::chr6:152265593-152265643(+)	MTHFD1L::chr6:151330954-151331004(+)	GGCAGACAGGGAGCTGGTTCACATGATCAACTGGGCGAAGAGGGTGCCAG*TGACCGAAGCTGGCTTTGGTGCTGACATCGGAATGGAGAAATTCTTCAAC	TCGA
ESR1	PDE7B	6	6	1	1	152129499	136429869	ESR1::chr6:152129449-152129499(+)	PDE7B::chr6:136429868-136429918(+)	GAGCCCAGCGGCTACACGGTGCGCGAGGCCGGCCCGCCGGCATTCTACAG*GAGATATACGACTAAGGGGTCAGACGGGGGTTCGTGCTGAACGCCGTGGC	TCGA
ESR1	SIM1	6	6	1	-1	152023140	100841765	ESR1::chr6:152023090-152023140(+)	SIM1::chr6:100841715-100841765(-)	TTCTTGAAAAAGGATGTAGATTTTAATCTGAACTTTGAACCATCACTGAG*TATTCGGGATTTCACACAGAAAGATCGGAATCTGATCATGACAGCCAGTG	TCGA
ESR1	SYNE1	6	6	1	-1	152265643	152694354	ESR1::chr6:152265593-152265643(+)	SYNE1::chr6:152694304-152694354(-)	GGCAGACAGGGAGCTGGTTCACATGATCAACTGGGCGAAGAGGGTGCCAG*GAGTTTTTGTCAGAAAGTGAAAATGGACAGCACAAGCTAAACATGATGCT	TCGA
ESR1	TFB1M	6	6	1	-1	152265643	155581534	ESR1::chr6:152265593-152265643(+)	TFB1M::chr6:155581484-155581534(-)	GGCAGACAGGGAGCTGGTTCACATGATCAACTGGGCGAAGAGGGTGCCAG*GTGGACGTGGGCGTGGTGCACTTCACTCCCTTGATACAGCCCAAGATAGA	TCGA
ETNK1	CMAS	12	12	1	1	22812088	22208083	ETNK1::chr12:22812038-22812088(+)	CMAS::chr12:22208082-22208132(+)	TATTTCTCTCTCATTCCCACAGGATTTGCAGATGAAGACATTAATAAAAG*TGTATGGGTTTCGACAGACCATGATGAAATTGAGAATGTGGCCAAACAAT	TCGA
ETNK1	GLT1D1	12	12	1	1	22778520	129429871	ETNK1::chr12:22778470-22778520(+)	GLT1D1::chr12:129429870-129429920(+)	TCCTGCAACACCTGCGGCCTCACTGGGACCCCCAGGAGGTGACCCTGCAG*GTCGATCCAGTGTTTACAAGGGAAGTGAAAGCCAAAGTGAAAAGGTAAGA	TCGA
ETNK1	ITPR2	12	12	1	-1	22826594	26634174	ETNK1::chr12:22826544-22826594(+)	ITPR2::chr12:26634124-26634174(-)	CTGAAAAGGAGGTAGAAATACTCTTCATTCAAGTCAATCAGTTTGCATTG*ACCTGTATCGCTACACATGAGTCTAATGGGATTGATATCATCATTGCTTT	TCGA
ETNK1	MYO9B	12	19	1	1	22778520	17298744	ETNK1::chr12:22778470-22778520(+)	MYO9B::chr19:17298743-17298793(+)	TCCTGCAACACCTGCGGCCTCACTGGGACCCCCAGGAGGTGACCCTGCAG*AAAGAGCTGTGCTTTGACGACGAGCTGGTCCTGCAGCAGCTGCGCTACAC	TCGA
ETNK1	RCAN2	12	6	1	-1	22778520	46216633	ETNK1::chr12:22778470-22778520(+)	RCAN2::chr6:46216583-46216633(-)	TCCTGCAACACCTGCGGCCTCACTGGGACCCCCAGGAGGTGACCCTGCAG*GAAAAATTTGAGGGACTGTTTCGGACTTATGATGACTGTGTGACGTTCCA	TCGA
ETV6	APOLD1	12	12	1	1	11803094	12939843	ETV6::chr12:11803044-11803094(+)	APOLD1::chr12:12939842-12939892(+)	CTCTCTCGCTGTGAGACATGTCTGAGACTCCTGCTCAGTGTAGCATTAAG*GGAATGGAGAGGCCGGCGGCCCGGGAGCCGCATGGGCCCGACGCGCTGCG	TCGA
ETV6	CIDEA	12	18	1	1	11803094	12274092	ETV6::chr12:11803044-11803094(+)	CIDEA::chr18:12274091-12274141(+)	CTCTCTCGCTGTGAGACATGTCTGAGACTCCTGCTCAGTGTAGCATTAAG*GGCAGCCAGCACGTCCCCACTTGCTCGCCGCCGAAGAGGTCGGGAATAGC	TCGA
ETV6	DUSP16	12	12	1	-1	11905513	12672934	ETV6::chr12:11905463-11905513(+)	DUSP16::chr12:12672884-12672934(-)	TCGAGCGCTCAGGATGGAGGAAGACTCGATCCGCCTGCCTGCGCACCTGC*GTTGACATTGATTGCAGTCAGAAGGTTGTAGTTTACGATCAAAGCTCCCA	TCGA
ETV6	EPB41L2	12	6	1	-1	11803094	131222320	ETV6::chr12:11803044-11803094(+)	EPB41L2::chr6:131222270-131222320(-)	CTCTCTCGCTGTGAGACATGTCTGAGACTCCTGCTCAGTGTAGCATTAAG*ATACTTCTTGTGCCTTCAGCTCCGGCAGGACATTGCCTCTGGCCGCCTGC	TCGA
ETV6	ITLN1	12	1	1	-1	11803094	160854673	ETV6::chr12:11803044-11803094(+)	ITLN1::chr1:160854623-160854673(-)	CTCTCTCGCTGTGAGACATGTCTGAGACTCCTGCTCAGTGTAGCATTAAG*ATTACAATGAACCAACTCAGCTTCCTGCTGTTTCTCATAGCGACCACCAG	TCGA
ETV6	PDE6H	12	12	1	1	11803094	15130906	ETV6::chr12:11803044-11803094(+)	PDE6H::chr12:15130905-15130955(+)	CTCTCTCGCTGTGAGACATGTCTGAGACTCCTGCTCAGTGTAGCATTAAG*GAGGCTGAAAGGGAAACATCAGCCGCCCGGGGGGAGTTAAAATGAGTGAC	TCGA
ETV6	PLEKHG6	12	12	1	1	11803094	6424171	ETV6::chr12:11803044-11803094(+)	PLEKHG6::chr12:6424170-6424220(+)	CTCTCTCGCTGTGAGACATGTCTGAGACTCCTGCTCAGTGTAGCATTAAG*GAACTCACCAAGGCCCATGAGCTGGAGGTGAGGCTGCACACTTTCAGCAT	TCGA
EXT1	FAM155A	8	13	-1	-1	119122324	107823134	EXT1::chr8:119122323-119122373(-)	FAM155A::chr13:107823084-107823134(-)	CAAAAGCACAAGGATTCTCGCTGTGACAGAGACAACACCGAGTATGAGAA*GGCTTTATGAAACCTTTCTAACCAATGATGAACCAGAATGCTGTGACGTC	TCGA
EXT1	OC90	8	8	-1	-1	118830674	133045411	EXT1::chr8:118830673-118830723(-)	OC90::chr8:133045361-133045411(-)	GCTGGCCTGCCACTGCTGTGCCTGTCGTCGTCATTGAAGGAGAGAGCAAG*GATCTGCAGAGATAGTTGCAACAAGGGTTACAGCTAAAATTGTAACCCTT	TCGA
EXT1	RSF1	8	11	-1	-1	118825111	77451981	EXT1::chr8:118825110-118825160(-)	RSF1::chr11:77451931-77451981(-)	CAGACGCCGTGCTCAGCCTTGACGAGGACACGGTGCTTTCAACAACAGAG*TACCTCTGTGAGTGTCAGTTTGATGACAATCTCAAATTCAAGAATATTAT	TCGA
EXT1	SAMD12	8	8	-1	-1	119122324	119391939	EXT1::chr8:119122323-119122373(-)	SAMD12::chr8:119391889-119391939(-)	CAAAAGCACAAGGATTCTCGCTGTGACAGAGACAACACCGAGTATGAGAA*GGCGAGCCCTGCTGAGACTTACTGACAAAAAGCTCGAGCGAATGGGGATT	TCGA
EXT1	TSNARE1	8	8	-1	-1	119122324	143293674	EXT1::chr8:119122323-119122373(-)	TSNARE1::chr8:143293624-143293674(-)	CAAAAGCACAAGGATTCTCGCTGTGACAGAGACAACACCGAGTATGAGAA*CATCGGCCGCTGAACCGTCAGCTGGCTGTGGTGTGGGCTCTCCAGCCCCG	TCGA
EXT1	WDYHV1	8	8	-1	1	119122324	124440164	EXT1::chr8:119122323-119122373(-)	WDYHV1::chr8:124440163-124440213(+)	CAAAAGCACAAGGATTCTCGCTGTGACAGAGACAACACCGAGTATGAGAA*TGAAGAAAATATTTGGAAGCTCTGTGAATACATCAAAAACCATGACCAGT	TCGA
EXT2	ALKBH3	11	11	1	1	44135851	43940588	EXT2::chr11:44135801-44135851(+)	ALKBH3::chr11:43940587-43940637(+)	GTCTATAGTCCACTGTCAGCTGAGGTGGATCTTCCAGAGAAAGGACCAGG*GAAGAGAATGGAGACTACACATATGTGGAAAGAGTGAAGATACCCTTGGA	TCGA
EXT2	ALKBH3	11	11	1	1	44219568	43940588	EXT2::chr11:44219518-44219568(+)	ALKBH3::chr11:43940587-43940637(+)	ATCCAAACTACTTGTCGTCTGGAATAATCAGAATAAAAACCCTCCAGAAG*GAAGAGAATGGAGACTACACATATGTGGAAAGAGTGAAGATACCCTTGGA	TCGA
EXT2	ALX4	11	11	1	-1	44257925	44289172	EXT2::chr11:44257875-44257925(+)	ALX4::chr11:44289122-44289172(-)	TGCACAGCCATAGATGGGCTTTCACTAGACCAAACACACATGGTGGAGAG*GTCTGGTTCCAGAACCGAAGGGCCAAGTGGAGGAAGCGGGAGCGTTTTGG	TCGA
EXT2	PRMT10	11	4	1	-1	44151688	148601622	EXT2::chr11:44151638-44151688(+)	PRMT10::chr4:148601572-148601622(-)	GTATTTTGCAGAGCATCCCCCAAAGACAGATTGAAGAAATGCAGAGACAG*GAAACTTTTCAGTACACACTTTTCAGATGGGCTGAAGAGCTTGATGCTCT	TCGA
EZH2	AUTS2	7	7	-1	1	148543562	70227856	EZH2::chr7:148543561-148543611(-)	AUTS2::chr7:70227855-70227905(+)	AGCCTGTGCACATCCTGACTTCTGTGAGCTCATTGCGCGGGACTAGGGAG*ATCCGGAGTTAGGTGTTGGCACGCTACCAGAACATGACAGCCAGGATGCA	TCGA
EZH2	TMEM176B	7	7	-1	-1	148581256	150493662	EZH2::chr7:148581255-148581305(-)	TMEM176B::chr7:150493612-150493662(-)	cgcgcgggggcgacgCGCGGGAACAACGCGAGTCGGCGCGCGGGACGAAG*GCAGGATGACGCAAAACACGGTGATTGTGAATGGAGTTGCTATGGCCTCT	TCGA
FAM134B	TERT	5	5	-1	-1	16508687	1282739	FAM134B::chr5:16508686-16508736(-)	TERT::chr5:1282689-1282739(-)	TTTTAAAGGGCAGAAATGCCTGAAGGTGAAGACTTTGGACCAGGCAAAAG*GGGTTGGCTGTGTTCCGGCCGCAGAGCACCGTCTGCGTGAGGAGATCCTG	TCGA
FANCA	CACNA2D4	16	12	-1	-1	89818546	1955855	FANCA::chr16:89818545-89818595(-)	CACNA2D4::chr12:1955805-1955855(-)	TGGTCTTTGGTGGCCGCACAGGAAATGAGGATATTATTTCCAGATTGCAG*GGAGTCTGAACACGTGGTGGACATGGCCTTCCTGGGCACCCGGGCTGGCC	TCGA
FANCA	SPIRE2	16	16	-1	1	89836245	89911730	FANCA::chr16:89836244-89836294(-)	SPIRE2::chr16:89911729-89911779(+)	GACAGCCTCCTGACCTGTAGGACGAGGGATTCCTTGTTCTTCTGCCTGAA*AACCTGCAACCATGGTCGTGCCACTAGCCAGCTCGGAAGCCCAGGTACTT	TCGA
FANCC	C9orf3	9	9	-1	1	98002931	97822976	FANCC::chr9:98002930-98002980(-)	C9orf3::chr9:97822975-97823025(+)	ACAAAGAACCACAGAATTCTGGACAATCAAAACTTAACTCCTGGATACAG*CTTCTTCCAGACCAGCTGGTCTTGCTTCTGGAGCATCTCTTGGAGCAGAA	TCGA
FANCC	DDX31	9	9	-1	-1	98079808	135538082	FANCC::chr9:98079807-98079857(-)	DDX31::chr9:135538032-135538082(-)	CTTTCCGCCACTGCCCAAACTGCTGAAGCAGCTCCCGCGAGGACCACCCG*CAAGCAAAGGCTACGAAAAGAAAATACCAAGCGTCCAGTGAGGCTCCCCC	TCGA
FANCC	ROR2	9	9	-1	-1	98002931	94538100	FANCC::chr9:98002930-98002980(-)	ROR2::chr9:94538050-94538100(-)	ACAAAGAACCACAGAATTCTGGACAATCAAAACTTAACTCCTGGATACAG*GTGAAGTGGAGGTTCTGGATCCGAACGACCCTTTAGGACCCCTTGATGGG	TCGA
FANCD2	MTMR14	3	3	1	1	10094181	9703951	FANCD2::chr3:10094131-10094181(+)	MTMR14::chr3:9703950-9704000(+)	TCAGCACACTGGCATTTAGCAAACAGAATGAAGCCAGCAGCCACATCCAG*GTTTGAGAGTACCGTACAGGTGAGCAAGTTGCAAGACCTCATCCACCGCA	TCGA
FANCD2	MTMR14	3	3	1	1	10074656	9719001	FANCD2::chr3:10074606-10074656(+)	MTMR14::chr3:9719000-9719050(+)	TAAGATATCAGGAATTATTCTTAAAACGGGAGAGAGTCAGAATCAACTAG*GCTGTGAATTTTTCAAGGAATATAAAGATCGGGATTACATGGCAGAAGGG	TCGA
FAT1	ACSL1	4	4	-1	-1	187627717	185724700	FAT1::chr4:187627716-187627766(-)	ACSL1::chr4:185724650-185724700(-)	CATTAGAGATGGCTCTGGCGTTGGTGTTTTCAAAATAGGTGAAGAGACAG*AATTCAGCTTAGAGAACTATCAACACAGGACAATGCAAGCCCATGAGCTG	TCGA
FAT1	IRF2	4	4	-1	-1	187530337	185350224	FAT1::chr4:187530336-187530386(-)	IRF2::chr4:185350174-185350224(-)	ACCCCGTCAGGGGAGAAGTCAAAGTGACCAAACTTCTCGACCGAGAAACG*GGCACCATGCCGGTGGAAAGGATGCGCATGCGCCCGTGGCTGGAGGAGCA	TCGA
FAT1	KIAA1430	4	4	-1	-1	187554838	186085333	FAT1::chr4:187554837-187554887(-)	KIAA1430::chr4:186085283-186085333(-)	ACAACCTCACAGTCGAGGCTACAGATGGAACCACCACTATCCTCACTCAG*GCTTTATTGAAAAGGCTTGAGGCCGTGAAACCAACAGTTGGTATGAAACG	TCGA
FAT1	NPY1R	4	4	-1	-1	187647508	164247857	FAT1::chr4:187647507-187647557(-)	NPY1R::chr4:164247807-164247857(-)	CGGAGCTGCCGAGGACTTTAGAGCCCAGGGCCGAGGACTCGGCTAGACTG*ATTGTTCAGTTCAAGGGAATGAAGAATTCAGAATAATTTTGGTAAATGGA	TCGA
FBXL20	NOTCH2	17	1	-1	-1	37557614	120465401	FBXL20::chr17:37557613-37557663(-)	NOTCH2::chr1:120465351-120465401(-)	ccggccccATGAGGAGGGACGTGAACGGAGTGACCAAGAGCAGGTTTGAG*CTCTAAAGTCTTTCTGGAAATTGACAACCGCCAGTGTGTTCAAGACTCAG	TCGA
FBXO11	INTS9	2	8	-1	-1	48132628	28671129	FBXO11::chr2:48132627-48132677(-)	INTS9::chr8:28671079-28671129(-)	accgccgcctccgccgctgccTCAGGAGCGGAACAACGTCGGCGAGCGGG*GCTGTTACCTTCTCCTCTCAAGGATGCAGTGGAAGTCTCAACCTGGAGAA	TCGA
FBXW7	ARHGAP10	4	4	-1	1	153456093	148993144	FBXW7::chr4:153456092-153456142(-)	ARHGAP10::chr4:148993143-148993193(+)	AGGAAGGGAACCAACCCACTTTCTCGGCGCCGCGGCTCTTTTCTAAAAGT*TACAAACCTCCAGGGAACCTGGCTGGCTAGAAGGGACTCTGAACGGCAAG	TCGA
FBXW7	INPP4B	4	4	-1	-1	153249360	143383879	FBXW7::chr4:153249359-153249409(-)	INPP4B::chr4:143383829-143383879(-)	TTATATGGGCATACTTCCACTGTGCGTTGTATGCATCTTCATGAAAAAAG*AGCCTTGAAACCAGCGAAACAATAATCAAAGAGCAGTTCTGTCAAAGAAA	TCGA
FBXW7	SH3D19	4	4	-1	-1	153249360	152147238	FBXW7::chr4:153249359-153249409(-)	SH3D19::chr4:152147188-152147238(-)	TTATATGGGCATACTTCCACTGTGCGTTGTATGCATCTTCATGAAAAAAG*ATCGCAACGAACGAAATAAACCAGAACATCGTTCTTCAAGGTATGAATTT	TCGA
FBXW7	TMEM126B	4	11	-1	1	153456093	85345130	FBXW7::chr4:153456092-153456142(-)	TMEM126B::chr11:85345129-85345179(+)	AGGAAGGGAACCAACCCACTTTCTCGGCGCCGCGGCTCTTTTCTAAAAGT*GACACAAAATATATATCAAATGGCGACATTTGGAACAACAGCTGGTTTCT	TCGA
FBXW7	TMEM154	4	4	-1	-1	153456093	153574079	FBXW7::chr4:153456092-153456142(-)	TMEM154::chr4:153574029-153574079(-)	AGGAAGGGAACCAACCCACTTTCTCGGCGCCGCGGCTCTTTTCTAAAAGT*GTAATTATGAGGAATTAGAAAACTCAGGAGATACAACTGTGGAATCTGAA	TCGA
FBXW7	TMEM154	4	4	-1	-1	153456093	153549713	FBXW7::chr4:153456092-153456142(-)	TMEM154::chr4:153549663-153549713(-)	AGGAAGGGAACCAACCCACTTTCTCGGCGCCGCGGCTCTTTTCTAAAAGT*TGACAGTGAATCCTAAACCTGAATGGCGCTCATGTTTTCCAAGAGAAGCA	TCGA
FEN1	GDPD4	11	11	1	-1	61560500	76940277	FEN1::chr11:61560450-61560500(+)	GDPD4::chr11:76940227-76940277(-)	CAACCCCGAACCAAGCTTTAGCCGCCGAGGCCGCGTGTCCCAAAGGCCAG*ACACCAAAGTTCTATGTGTTCATGTGGCTCCTTGCAGATATCATTTCTGT	TCGA
FHIT	CADPS	3	3	-1	-1	61027719	62484943	FHIT::chr3:61027718-61027768(-)	CADPS::chr3:62484893-62484943(-)	cgtagtgctatctacatccagacggtggaagggagagaaagagaaagaAG*AAAATGTAGGCCGGTTAATCACTCCTGCCAAAAAGCTTGAAGATACAATA	TCGA
FHIT	CAMK4	3	5	-1	1	61027719	110679722	FHIT::chr3:61027718-61027768(-)	CAMK4::chr5:110679721-110679771(+)	cgtagtgctatctacatccagacggtggaagggagagaaagagaaagaAG*GGGTGCTACATCCATTGTGTACAGATGCAAACAGAAGGGGACCCAGAAGC	TCGA
FHIT	FAM19A4	3	3	-1	-1	60807613	68934461	FHIT::chr3:60807612-60807662(-)	FAM19A4::chr3:68934411-68934461(-)	CTGTGCATCCTGCCACTGAGGACTCCGAAGAGGTAGCAGTCTTCTGAAAG*GTCTTCTGAGCTACGATAATTTTTTGGAACGGCAGAAATGATTGGTTCTA	TCGA
FHIT	KHDRBS3	3	8	-1	1	61027719	136554897	FHIT::chr3:61027718-61027768(-)	KHDRBS3::chr8:136554896-136554946(+)	cgtagtgctatctacatccagacggtggaagggagagaaagagaaagaAG*TTCAACTTTGTGGGGAAACTTTTGGGTCCACGTGGCAATTCTCTGAAGCG	TCGA
FHIT	PTPRG	3	3	-1	1	61236975	61734552	FHIT::chr3:61236974-61237024(-)	PTPRG::chr3:61734551-61734601(+)	CCGCGCTCCCTCCCTCTGCCTTTCATTCCCAGCTGTCAACATCCTGGAAG*CGTTGACAGAAGGCTACGTTGGGGCCCTGCACGAGAATAGACACGGCAGC	TCGA
FHIT	STT3B	3	3	-1	1	60807613	31617888	FHIT::chr3:60807612-60807662(-)	STT3B::chr3:31617887-31617937(+)	CTGTGCATCCTGCCACTGAGGACTCCGAAGAGGTAGCAGTCTTCTGAAAG*GTTTAACTATAGATCAACACATCATCTTGCATCTCATGGGTTCTATGAAT	TCGA
FHIT	SYNPR	3	3	-1	1	61186291	63466508	FHIT::chr3:61186290-61186340(-)	SYNPR::chr3:63466507-63466557(+)	GCTTTGAAGCTCAGGAAAGAAGAGAAATCCACTGAGAACAGTCTGTAAAG*CTTTTTGCAATCTTTGCATTTGCAACATGCGGTGGCTATTCTGGAGGCCT	TCGA
FLCN	COPS3	17	17	-1	-1	17140226	17152353	FLCN::chr17:17140225-17140275(-)	COPS3::chr17:17152303-17152353(-)	ACCCCGGCTGCCGAGTCCAGGTGTCCCGCGGGCCTCGATTTGGGGAGCAG*ATAGAAGATGGTGAGATTTTTGCAAGTATTAACCAGAAGGACGGTATGGT	TCGA
FOXO1	ELF1	13	13	-1	-1	41239720	41533152	FOXO1::chr13:41239719-41239769(-)	ELF1::chr13:41533102-41533152(-)	TGCCCTACTTCAAGGATAAGGGTGACAGCAACAGCTCGGCGGGCTGGAAG*CTTGGTGATCCAGCTATTTTTCCTGCCGTAATTGTGGAACATGTTCCTGG	TCGA
FOXO1	MRPS31	13	13	-1	-1	41239720	41303737	FOXO1::chr13:41239719-41239769(-)	MRPS31::chr13:41303687-41303737(-)	TGCCCTACTTCAAGGATAAGGGTGACAGCAACAGCTCGGCGGGCTGGAAG*GTTTTGATGATGATGGTTCAGAATTTCATGAACATATATTTCTGGAGAAA	TCGA
FOXO1	WDFY2	13	13	-1	1	41239720	52234732	FOXO1::chr13:41239719-41239769(-)	WDFY2::chr13:52234731-52234781(+)	TGCCCTACTTCAAGGATAAGGGTGACAGCAACAGCTCGGCGGGCTGGAAG*GACAGTTCGTGTTTGGTTAAAGAGAGACAGTGGACAGTATTGGCCAAGCG	TCGA
FOXO3	CHD7	6	8	1	1	108883032	61653818	FOXO3::chr6:108882982-108883032(+)	CHD7::chr8:61653817-61653867(+)	TGCCCTACTTCAAGGATAAGGGCGACAGCAACAGCTCTGCCGGCTGGAAG*GACCTATATCCAGACTTTGCCTGACACTGCAGGGTCCAAGAGAATTAAAG	TCGA
FOXO3	LACE1	6	6	1	1	108883032	108840900	FOXO3::chr6:108882982-108883032(+)	LACE1::chr6:108840899-108840949(+)	TGCCCTACTTCAAGGATAAGGGCGACAGCAACAGCTCTGCCGGCTGGAAG*GTGCGTATAATTTGCTCTGCGTCGACTCCTATATCAAGCTTATTTTTGCA	TCGA
FRAS1	MGMT	4	10	1	1	79343154	131334505	FRAS1::chr4:79343104-79343154(+)	MGMT::chr10:131334504-131334554(+)	TCCCCCGGCAGCACCCCACCTCCAGGAGCTCATGGCCTTCTCGTTCGCTG*GTACTTGGAAAAATGGACAAGGATTGTGAAATGAAACGCACCACACTGGA	TCGA
FUS	PRSS36	16	16	1	-1	31195717	31161052	FUS::chr16:31195667-31195717(+)	PRSS36::chr16:31161002-31161052(-)	GAACCAGTACAACAGCAGCAgtggtggtggaggtggaggtggaggtggag*TCATCAGTCCCATCCCAGGAGCCTTCCAGGACTCAGGTAAGGTAGCCGGA	TCGA
GAB2	PTPRT	11	20	-1	-1	78128692	40828028	GAB2::chr11:78128691-78128741(-)	PTPRT::chr20:40827978-40828028(-)	GCACCGGCTGGCTGAGGAAATCGCCTCCCGAGAAGAAGTTGAGGCGCTAT*GAAGCTGGCCAAGAAGCAGAAGGAGACCCAGAGTGGAGCCCAGAGGGAGA	TCGA
GALNTL4	PRDM2	11	1	-1	1	11642906	14142922	GALNTL4::chr11:11642905-11642955(-)	PRDM2::chr1:14142921-14142971(+)	TATTGAGCGGCTGGACCACCTGGAGAATGTCATCAAGCAGCACATTCAAG*CTACAGCCTCCGCTTGGCGTCCCGATGCTCTCCACCAGCGGCCCCGTACA	TCGA
GAS6	GPC5	13	13	-1	1	114566548	93518535	GAS6::chr13:114566547-114566597(-)	GPC5::chr13:93518534-93518584(+)	TGTGCAGCCGCGAGGAGGCGCGGGAGGTGTTCGAGAACGACCCCGAGACG*GGATGCCAGATGATATGAACTTCAGTGATGTAAAGCAAATCCATCAAACA	TCGA
GATA3	TAF3	10	10	1	1	8111561	8055694	GATA3::chr10:8111511-8111561(+)	TAF3::chr10:8055693-8055743(+)	ATGGGGACCCTGTCTGCAATGCCTGTGGGCTCTACTACAAGCTTCACAAT*ATCCGAGATGAGTGGGGCAATCAGATCTGGATCTGCCCTGGGTGTAACAA	TCGA
GLIS3	TERT	9	5	-1	-1	4117768	1282739	GLIS3::chr9:4117767-4117817(-)	TERT::chr5:1282689-1282739(-)	TGCTGATCCACATGAGAGTCCACTCTGGGGAGAAGCCCAACAAGTGTACG*GGGTTGGCTGTGTTCCGGCCGCAGAGCACCGTCTGCGTGAGGAGATCCTG	TCGA
GNL3	BAP1	3	3	1	-1	52725645	52442093	GNL3::chr3:52725595-52725645(+)	BAP1::chr3:52442043-52442093(-)	TTAAAACAAGAACAGATGTGTAATGTTGGTGTATCCATGGGGCTTACAAG*CTGATACCCAACTCTTGTGCAACTCATGCCTTGCTGAGCGTGCTCCTGAA	TCGA
GOLGA4	MLH1	3	3	1	1	37360685	37061801	GOLGA4::chr3:37360635-37360685(+)	MLH1::chr3:37061800-37061850(+)	AGCTTCAGACCCGAGAAAGGGAATTTCAGGAACAAATGAAAGTAGCTCTT*TTTAGAAATCAGTCCCCAGAATGTGGATGTTAATGTGCACCCCACAAAGC	TCGA
GOLPH3L	ARNT	1	1	-1	-1	150667132	150790506	GOLPH3L::chr1:150667131-150667181(-)	ARNT::chr1:150790456-150790506(-)	GCCTTACTCTTATGGAAGAAGTATTGCTTCTGGGACTAAAAGATAAAGAG*GAACTCTAGCCAAGAACCACGGCCTACACTCTCCAACACAATCCAGAGGC	TCGA
GPC6	GPC5	13	13	1	1	94482798	93518535	GPC6::chr13:94482748-94482798(+)	GPC5::chr13:93518534-93518584(+)	TTGTCCAGGGGCTGACTGTGGGCAGAGAAGTTGCAAACCGAGTTTCCAAG*GGATGCCAGATGATATGAACTTCAGTGATGTAAAGCAAATCCATCAAACA	TCGA
GPC6	GPC5	13	13	1	1	93879869	92797083	GPC6::chr13:93879819-93879869(+)	GPC5::chr13:92797082-92797132(+)	CGGTGCCAAGGGATTCAGCCTGGCGGACATCCCCTACCAGGAGATCGCAG*TTGTTACAGGGTAGATCACCCAAACCTGACAAGTGGGAACTTCTTCAGCT	TCGA
GPR98	ATR	5	3	1	-1	89924649	142286996	GPR98::chr5:89924599-89924649(+)	ATR::chr3:142286946-142286996(-)	TTCTGCCTCATACAATACGAGGAGGTGCAGAAGTGAGCGAGCCAGCGGAG*TGCCACACCAGAGGAATATAATACAGTTGTACAGAAGCCAAGACAAATTC	TCGA
GRB7	CDK12	17	17	1	1	37902455	37680927	GRB7::chr17:37902405-37902455(+)	CDK12::chr17:37680926-37680976(+)	TCCTCTCTTTGTGCCACCTGCAGAAAGTGAAGCATTATCTCATCCTGCCG*CCTCCCCCACTGGCAGGATTGCCATGAGTTGTGGAGTAAGAAACGGCGAC	TCGA
GRIA1	RAD17	5	5	1	1	153085627	68677728	GRIA1::chr5:153085577-153085627(+)	RAD17::chr5:68677727-68677777(+)	TGGTTCTCCCTGGGAGCCTTCATGCAGCAAGGATGTGACATTTCTCCCAG*GGTGGATCTATTTTATTAATAACAGGTCCTCCTGGATGTGGAAAGACAAC	TCGA
GRIN2A	MTHFD1L	16	6	-1	1	10031816	151413603	GRIN2A::chr16:10031815-10031865(-)	MTHFD1L::chr6:151413602-151413652(+)	TGCTACGGGCAGATGGAGAGGCCAGAGGTCCCGATGCACACCTTGCACCC*ATGAGCACCATGCCAGGACTGCCCACCCGGCCCTGCTTTTATGACATAGA	TCGA
GRIN2A	RASSF8	16	12	-1	1	10273855	26208212	GRIN2A::chr16:10273854-10273904(-)	RASSF8::chr12:26208211-26208261(+)	TCCCCATCTTGGGCATTCATGGGGGCGCATCTATGATCATGGCTGACAAG*CTAGAGACATGACCTAACACCCTGATGACCACTCTCAGGGACCTTGAGTG	TCGA
GTF2H3	NCOR2	12	12	1	-1	124130108	124862930	GTF2H3::chr12:124130058-124130108(+)	NCOR2::chr12:124862880-124862930(-)	ATGAATCGTTCCAACAAACTTGCTGTGATAGCAAGTCACATTCAAGAAAG*GAGAAGGAGAGGAACGCGCGGAGGAAGAAGAAGAAAGCGCCGGCGGCGGC	TCGA
HERC4	CCDC6	10	10	-1	-1	69692354	61554355	HERC4::chr10:69692353-69692403(-)	CCDC6::chr10:61554305-61554355(-)	AAGCAATGGTCATTGGAAATACAAATTATGATTGGAAGGAACTGGAAAAG*GTCTATCATATGCAAGTCACACGGTTGGTTTCACGCCACCAACTTCACTG	TCGA
HIRA	ZBTB16	22	11	-1	1	19384310	114027059	HIRA::chr22:19384309-19384359(-)	ZBTB16::chr11:114027058-114027108(+)	GGACGCTGGACTGGCAGTTGGAGACCAGCATCACCAAGCCTTTTGATGAG*GAAGCTGCACAGTGGGATGAAGACGTACGGGTGCGAGCTCTGCGGGAAGC	TCGA
IGF2BP2	IFITM2	3	11	-1	1	185540941	308231	IGF2BP2::chr3:185540940-185540990(-)	IFITM2::chr11:308230-308280(+)	TTGCATGGGAAAATCATGGAAGTTGATTACTCAGTCTCTAAAAAGCTAAG*CGGCCAGCCTCCCAACTACGAGATGCTCAAGGAGGAGCAGGAAGTGGCTA	TCGA
IGF2R	ACVR2A	6	2	1	1	160390427	148672760	IGF2R::chr6:160390377-160390427(+)	ACVR2A::chr2:148672759-148672809(+)	GCCCCGGGGTCCACGCAGGCCCAGGCCGCCCCGTTCCCCGAGCTGTGCAG*GACCCAGGACCACCCCCACCTTCTCCATTACTAGGTTTGAAACCACTGCA	TCGA
IGF2R	QKI	6	6	1	1	160511135	163956014	IGF2R::chr6:160511085-160511135(+)	QKI::chr6:163956013-163956063(+)	CTTCAGTCGGAAAGTTGGAACCTCTGACAAGACCAAGTACTACCTTCAAG*GAGGAGCAAAATAGAGGCAAGCCCAATTGGGAGCATCTAAATGAAGATTT	TCGA
IKZF1	LRBA	7	4	1	-1	50367353	151207186	IKZF1::chr7:50367303-50367353(+)	LRBA::chr4:151207136-151207186(-)	CTCCACCACCTCGGGAGGACAGCAAAGCTCCAAGAGTGACAGAGTCGTGG*GTGAGACTGCTGCTCCTCGGGCCATTTTGACCGGCCATGACTATGAGGTC	TCGA
ITPR2	RAD17	12	5	-1	1	26553061	68706320	ITPR2::chr12:26553060-26553110(-)	RAD17::chr5:68706319-68706369(+)	TCAGGAATGGCGGTGGTGTGGGGGATGTGCTAAGAAGGCCATCGAAAGAT*CTCAGATTTCTTTTATCCAAGATATTGGAAGGCTCCCTCTGAAGCGACAC	TCGA
JAK1	HSD11B1	1	1	-1	1	65432016	209878262	JAK1::chr1:65432015-65432065(-)	HSD11B1::chr1:209878261-209878311(+)	CAGCCAGCGCAGCGACGGGGCGCTGCCTGGCCCAGGCGCACACGGAAGTG*GAGTCTTCAGGCCAGCTCCCTGTCGGATGGCTTTTATGAAAAAATATCTC	TCGA
KAT2A	STAT5B	17	17	-1	-1	40269053	40354826	KAT2A::chr17:40269052-40269102(-)	STAT5B::chr17:40354776-40354826(-)	GCTTCACGGAGATTGTCTTCTGTGCTGTCACCTCGAATGAGCAGGTCAAG*CTAAAGCTGTTGATGGATACGTGAAGCCACAGATCAAGCAAGTGGTCCCT	TCGA
KATNA1	LATS1	6	6	-1	-1	149944239	150005728	KATNA1::chr6:149944238-149944288(-)	LATS1::chr6:150005678-150005728(-)	CTGTTCGTTGTCGTGAAAAGAAAGAACAGAATAAAGGAAGAGAGGAAAAG*GGAATGTGCAGCAATCAGTTAACCGCAAACAGAGCTGGAAAGGTTCTAAA	TCGA
KDM5C	HUWE1	X	X	-1	-1	53245256	53707139	KDM5C::chrX:53245255-53245305(-)	HUWE1::chrX:53707089-53707139(-)	GATGATGGGCCTGGGCCTCATGGCCAAAGACAAGACTCTGCGGAAGAAAG*GTCCTCCAGCAGCCTGACCTGAGTGGGTTAGTGATCCAGAGAAACCAGCA	TCGA
KDM5C	MAGT1	X	X	-1	-1	53222619	77086392	KDM5C::chrX:53222618-53222668(-)	MAGT1::chrX:77086342-77086392(-)	TGCAGGCTGGACAGCCCCCAGACCTGGAGAGGATCCGCACACTTCTGGAG*TAATGTGTGTGGCTGGTATTGGACTTGTTGTATTATTCTTCAGTTGGATG	TCGA
KDM5C	PPP4R1	X	18	-1	-1	53240679	9550396	KDM5C::chrX:53240678-53240728(-)	PPP4R1::chr18:9550346-9550396(-)	GCGGTTTCCCTGTCAGTGACAGTAAACGGCACCTAACCCCCGAAGAGGAG*ACAGCTGATTTTACTTCTAGAGTTATATAGTCCCAGAGATGTTTATGACT	TCGA
KDM6A	ARHGAP6	X	X	1	-1	44918711	11272827	KDM6A::chrX:44918661-44918711(+)	ARHGAP6::chrX:11272777-11272827(-)	AAAGTTGTAGTAATACCTCTGCACTTGCAGCACGAATTAAGTATTTACAG*GGTGATTTCACCTGGAACAGCATGTCAGGCCGCAGTGTACGGCTGAGGTC	TCGA
KDM6A	DCAF7	X	17	1	1	44733233	61655831	KDM6A::chrX:44733183-44733233(+)	DCAF7::chr17:61655830-61655880(+)	TCGTGAGATTTCATGAAGATGGCGCCAGGACGAAGGCCCTACTGGGCAAG*GTTCAGCTTGTTGGTTTAGATGAGGAGAGTTCAGAGTTTATTTGCAGAAA	TCGA
KDM6A	DLL1	X	6	1	-1	44833960	170595386	KDM6A::chrX:44833910-44833960(+)	DLL1::chr6:170595336-170595386(-)	CATTATCTGCATACCAGAGGTACTACAGTTTACAGTCTGACTACTGGAAG*CGATCTGCCTGCCTGGATGTGATGAGCAGCATGGATTTTGTGACAAACCA	TCGA
KDM6A	DMD	X	X	1	-1	44833960	31497220	KDM6A::chrX:44833910-44833960(+)	DMD::chrX:31497170-31497220(-)	CATTATCTGCATACCAGAGGTACTACAGTTTACAGTCTGACTACTGGAAG*GCCTTCAAGAGGGAATTGAAAACTAAAGAACCTGTAATCATGAGTACTCT	TCGA
KDM6A	FUNDC1	X	X	1	-1	44833960	44401347	KDM6A::chrX:44833910-44833960(+)	FUNDC1::chrX:44401297-44401347(-)	CATTATCTGCATACCAGAGGTACTACAGTTTACAGTCTGACTACTGGAAG*ACTATGAAAGTGATGACGACTCTTATGAAGTGTTGGATTTAACTGAGTAT	TCGA
KDM6A	KAL1	X	X	1	-1	44945224	8591711	KDM6A::chrX:44945174-44945224(+)	KAL1::chrX:8591661-8591711(-)	TTTGTTGTTCCTGAAGGTTACTGGGGTGTTCTGAATGACTTCTGTGAAAA*TGCCTGGAGCCCTGCAAGGAATCAGGGGACCTGAGGAAACACCAGTGCCA	TCGA
KDM6A	PDHX	X	11	1	1	44950109	34952951	KDM6A::chrX:44950059-44950109(+)	PDHX::chr11:34952950-34953000(+)	ATGGCACGAAATATCAAGGTCTCAGATCCAAAGCTTTTTGAAATGATTAA*GTGATCCCATTAAGATACTAATGCCATCACTGTCTCCTACAATGGAAGAA	TCGA
KDM6A	RPS6KA3	X	X	1	-1	44950109	20252932	KDM6A::chrX:44950059-44950109(+)	RPS6KA3::chrX:20252882-20252932(-)	ATGGCACGAAATATCAAGGTCTCAGATCCAAAGCTTTTTGAAATGATTAA*AATGGACAGCAAATTATGGATGAACCTATGGGAGAGGAGGAGATTAACCC	TCGA
KDM6A	ZNF674	X	X	1	-1	44733233	46360770	KDM6A::chrX:44733183-44733233(+)	ZNF674::chrX:46360720-46360770(-)	TCGTGAGATTTCATGAAGATGGCGCCAGGACGAAGGCCCTACTGGGCAAG*AAGTCTGGGAAGTTGACGAGCAGATAGATCACTACAAGGAAAGCCAAGAC	TCGA
KIAA0146	CSMD3	8	8	1	-1	48511758	113569183	KIAA0146::chr8:48511708-48511758(+)	CSMD3::chr8:113569133-113569183(-)	AGGGGTCAGCAGGGGGCCAGCTCAGGACACACAGACCCAGCTGGAACTCG*GTTTTGAACTCTCACACTGTGAAGATCCTGGCATTCCACAATTTGGATAC	TCGA
LAMA5	NCOR2	20	12	-1	-1	60926760	124841352	LAMA5::chr20:60926759-60926809(-)	NCOR2::chr12:124841302-124841352(-)	CACGGCCACGCGGATGCCTGCGATGCCAAAGACCCCACGGACCCGTTCAG*CAGAGAAGCCTGTGTTCTTCCCAGCCTTCGCAGCCGAGGCCCAGAAGCTG	TCGA
LARP4B	C12orf69	10	12	-1	-1	882343	14959630	LARP4B::chr10:882342-882392(-)	C12orf69::chr12:14959580-14959630(-)	ATCGCTGCATAGTAATATTGCGTGAAATATCTGAATCTACCCCCGTGGAA*CGATCATATTGGAAATATGGCCCAAAGTGACTTCCTTTACCCAGAGAACC	TCGA
LARP4B	PAMR1	10	11	-1	-1	909683	35515820	LARP4B::chr10:909682-909732(-)	PAMR1::chr11:35515770-35515820(-)	CGCTCTGGGTCCCTCAGAATATGACTCTCTGCCTGAAAATAGCGAGACAG*AGTACACAGTCATTAATGAAGCCTGCCCTGGAGCAGAGTGGAATATCATG	TCGA
LARP4B	PFKFB3	10	10	-1	1	909683	6255586	LARP4B::chr10:909682-909732(-)	PFKFB3::chr10:6255585-6255635(+)	CGCTCTGGGTCCCTCAGAATATGACTCTCTGCCTGAAAATAGCGAGACAG*CCTGTGGGCCAAAGCTGACCAACTCCCCCACCGTCATCGTCATGGTGGGC	TCGA
LATS1	LACE1	6	6	-1	1	150038985	108723200	LATS1::chr6:150038984-150039034(-)	LACE1::chr6:108723199-108723249(+)	CCGCCCTCAGGCCCGTGGCCGCTGTCCAGGAGCTCTGCTCTCCCCTCCAG*ATCTCTATAAAAATGGACTCCAAAGAGCTAACTTTGTACCATTCATAGCA	TCGA
LDLR	DNM2	19	19	1	1	11200291	10935733	LDLR::chr19:11200241-11200291(+)	DNM2::chr19:10935732-10935782(+)	GAAATTGCGCTGGACCGTCGCCTTGCTCCTCGCCGCGGCGGGGACTGCAG*GCAGAAAACGAGGATGGGGCCCAGGAGAACACCTTCTCCATGGACCCCCA	TCGA
LDLR	DNM2	19	19	1	1	11231198	10922940	LDLR::chr19:11231148-11231198(+)	DNM2::chr19:10922939-10922989(+)	CTGCCCGGACGGCATGCTGCTGGCCAGGGACATGAGGAGCTGCCTCACAG*GTGATCCGCAGGGGCTGGCTGACCATCAACAACATCAGCCTGATGAAAGG	TCGA
LDLR	SMARCA4	19	19	1	1	11234020	11172460	LDLR::chr19:11233970-11234020(+)	SMARCA4::chr19:11172459-11172509(+)	GGCCACCCCTGGGCTCACCACGGTGGAGATAGTGACAATGTCTCACCAAG*GACCGCTCAGGAAGTGGCAGCGAAGAAGACTGAGCCCCGACATTCCAGTC	TCGA
LRIG3	ATF7	12	12	-1	-1	59307763	53994805	LRIG3::chr12:59307762-59307812(-)	ATF7::chr12:53994755-53994805(-)	ACCATTCCAAATCTGGGACCAGTCTCGGCAAATATTACACTTCTCTCCTT*CTCCTCTCTGCTATATGAAATATGGGAGACGACAGACCGTTTGTGTGCAA	TCGA
LRIG3	PIP4K2C	12	12	-1	1	59307763	57995709	LRIG3::chr12:59307762-59307812(-)	PIP4K2C::chr12:57995708-57995758(+)	ACCATTCCAAATCTGGGACCAGTCTCGGCAAATATTACACTTCTCTCCTT*GAGCTAGGGGAAGGGGGTTGTTTGCCTTCTTCAGGACCTGACTGGACAGA	TCGA
LRIG3	SLC16A7	12	12	-1	1	59267837	60165000	LRIG3::chr12:59267836-59267886(-)	SLC16A7::chr12:60164999-60165049(+)	TAGTGCAAATCCAGAGCCAGCGTCGGTTGCCTCGAGTAATTCTTTCATGG*GTCCTGTAAGTAGTGTTTTGGTGAATAAATACGGCAGCCGGCCGGTGGTG	TCGA
LRIG3	XRCC6BP1	12	12	-1	1	59307763	58339411	LRIG3::chr12:59307762-59307812(-)	XRCC6BP1::chr12:58339410-58339460(+)	ACCATTCCAAATCTGGGACCAGTCTCGGCAAATATTACACTTCTCTCCTT*ATCCATATGTCAAACTTCTGCTTGATGCTATGAAACACTCAGGTTGGTAA	TCGA
LRP1B	ADAP1	2	7	-1	-1	142237965	975141	LRP1B::chr2:142237964-142238014(-)	ADAP1::chr7:975091-975141(-)	TGGTGTCTTGGACTGCCCAGATGGGTATGACGAAGGAGTACATTGTCAGG*ATCCCGACTGGGCCTCCTACACTCTGGGCGTCTTCATCTGCCTGAGCTGC	TCGA
LRP1B	HECW2	2	2	-1	-1	142567848	197208488	LRP1B::chr2:142567847-142567897(-)	HECW2::chr2:197208438-197208488(-)	TGATGGGGACCCTGACTGCCCTGATGATTCAGACGAGTCTTTAGATACCT*ATGAGAATTCTCCAGCCAACTTCTGGGATTCTAAGAACAGGGGTGTGACT	TCGA
LRRC6	EXT1	8	8	-1	-1	133687730	118849440	LRRC6::chr8:133687729-133687779(-)	EXT1::chr8:118849390-118849440(-)	CCGGGTCCGGCTTGCGGGGTCAGCGAACTGGAGAGGCGCCATGGGCTGGA*GTATGATTATCGGGAAATGCTGCACAATGCCACTTTCTGTCTGGTTCCTC	TCGA
LUC7L	AXIN1	16	16	-1	-1	249061	364683	LUC7L::chr16:249060-249110(-)	AXIN1::chr16:364633-364683(-)	AGTTACACTTGGGGTTCATTCAGATCCGAGAGAAGCTTGATCAGTTGAGG*GTATGGATCCTGGCGGGAGCCAGTCAACCCCTATTATGTCAATGCCGGCT	TCGA
LUC7L	AXIN1	16	16	-1	-1	277241	364683	LUC7L::chr16:277240-277290(-)	AXIN1::chr16:364633-364683(-)	GCAAGAGTCACCTTCTGGACTGCTGCCCCCATGACATCCTGGCTGGGACG*GTATGGATCCTGGCGGGAGCCAGTCAACCCCTATTATGTCAATGCCGGCT	TCGA
LUC7L	AXIN1	16	16	-1	-1	270648	364683	LUC7L::chr16:270647-270697(-)	AXIN1::chr16:364633-364683(-)	CAGATTATGAGATTGCAAGTAAAGAAAGAGACCTGTTTTTTGAATTAGAT*GTATGGATCCTGGCGGGAGCCAGTCAACCCCTATTATGTCAATGCCGGCT	TCGA
MAP2K4	DNAH9	17	17	1	1	12032604	11865184	MAP2K4::chr17:12032554-12032604(+)	DNAH9::chr17:11865183-11865233(+)	TCTGAGGAAAGGGAATTCTCCCCGAGTTTCATCAACTTTGTCAACTTGTG*GGGGAGCTGACTATGACCAGCCACATGGAGAACTTACAGAATGCCCTGTA	TCGA
MAP2K4	PSMD12	17	17	1	-1	11924318	65353694	MAP2K4::chr17:11924268-11924318(+)	PSMD12::chr17:65353644-65353694(-)	CCCCGTAGGGTCCCCGGCGCCAGGCCACCCGGCCGTCAGCAGCATGCAGG*GAAGGAAGACTTCAAGAAGTCATTGAAACCCTTCTCTCTCTGGAAAAGCA	TCGA
MAP3K1	OR4N2	5	14	1	1	56155742	20201528	MAP3K1::chr5:56155692-56155742(+)	OR4N2::chr14:20201527-20201577(+)	TGAAATCAGAATCTCCAGGAGTAAGGAGAAAAAGAGTTTCCCCAGTGCCT*TCCTGAAGATTTTCCTCAGAGAATCTTTCATCTCTTTGCTCCTGAGACTA	TCGA
MAP3K1	PARN	5	16	1	-1	56111882	14540938	MAP3K1::chr5:56111832-56111882(+)	PARN::chr16:14540888-14540938(-)	GAGAAGCGGGCGCCCGCCGCCGAGCCGTCTCCTGCAGCGGCCCCCGCCGG*TTTTACAGCTCCCAGCACAGTAGGAAAGAGAAATTTGAGTCCTAGTCAAG	TCGA
MAP3K13	CD37	3	19	1	1	185003431	49840166	MAP3K13::chr3:185003381-185003431(+)	CD37::chr19:49840165-49840215(+)	ACATGAGTCAATATGTATTGTGGCATTCAAATCCTAGCACTCTGGGAGAG*GCTTGGCCTTCGTGCCTCTGCAGATCTGGTCCAAAGTCCTGGCCATCTCA	TCGA
MAP3K13	FETUB	3	3	1	1	185003431	186369007	MAP3K13::chr3:185003381-185003431(+)	FETUB::chr3:186369006-186369056(+)	ACATGAGTCAATATGTATTGTGGCATTCAAATCCTAGCACTCTGGGAGAG*CCTGTTGGTCTTTGCAAAGGTTCTCTGACTCGAACACACTGGGAAAAGTT	TCGA
MAP3K13	NSUN2	3	5	1	-1	185046750	6625782	MAP3K13::chr3:185046700-185046750(+)	NSUN2::chr5:6625732-6625782(-)	ACTGGCGGCTGCTGGTAGTTCCATGCTGTCTGTTCAGACTTCAGCTTGGT*GTATCCTGAAGAACTTGCCTGGCACACAAATTTAAGTCGAAAAATCTTGA	TCGA
MAP3K13	P2RX5	3	17	1	-1	185081156	3577171	MAP3K13::chr3:185081106-185081156(+)	P2RX5::chr17:3577121-3577171(-)	CTTTTCAAAGCAAGAAAATGGAACAGCATGTGTAGGAATTCTTCGTTGTT*gaGCACGTGAATTGCCTCTGCTTACGTTCAGGCCCTGTCCTAAACCCAGC	TCGA
MAP3K13	UTS2D	3	3	1	-1	185003431	191046498	MAP3K13::chr3:185003381-185003431(+)	UTS2D::chr3:191046448-191046498(-)	ACATGAGTCAATATGTATTGTGGCATTCAAATCCTAGCACTCTGGGAGAG*ACAACCTCTCCTGTTTCATCTCCTGGCAACAGAATGCATCCTCCTTTTGG	TCGA
MAP3K13	VPS8	3	3	1	1	185081156	184769664	MAP3K13::chr3:185081106-185081156(+)	VPS8::chr3:184769663-184769713(+)	CTTTTCAAAGCAAGAAAATGGAACAGCATGTGTAGGAATTCTTCGTTGTT*CTGGCTCTCCTCACGGAACTCTCCCAGAATCGCAGCAGCGAGAGCTATAG	TCGA
MAX	ACTN1	14	14	-1	-1	65560426	69392389	MAX::chr14:65560425-65560475(-)	ACTN1::chr14:69392339-69392389(-)	ACAGCTTTCACAGTTTGCGGGACTCAGTCCCATCACTCCAAGGAGAGAAG*ACATTCACGGCATGGTGTAACTCCCACCTCCGGAAGGCGGGGACACAGAT	TCGA
MAX	RUNX2	14	6	-1	1	65560426	45405684	MAX::chr14:65560425-65560475(-)	RUNX2::chr6:45405683-45405733(+)	ACAGCTTTCACAGTTTGCGGGACTCAGTCCCATCACTCCAAGGAGAGAAG*GCAAGAGTTTCACCTTGACCATAACCGTCTTCACAAATCCTCCCCAAGTA	TCGA
MAX	TEX10	14	9	-1	-1	65560426	103111654	MAX::chr14:65560425-65560475(-)	TEX10::chr9:103111604-103111654(-)	ACAGCTTTCACAGTTTGCGGGACTCAGTCCCATCACTCCAAGGAGAGAAG*TAGTCGAGAATGACTAAAAAAAGAAAACGCCAACATGATTTTCAAAAAGT	TCGA
MCTP1	CBLB	5	3	-1	-1	94204038	105495386	MCTP1::chr5:94204037-94204087(-)	CBLB::chr3:105495336-105495386(-)	ATAGTTGCTTTGATTGGGATTCACCCCCAAGGAGTCTCGCTGCTTTTGTG*ACGAAATCTCACAAAACTGTCCCTTATCTTCAGTCACATGCTGGCAGAAA	TCGA
MED1	CDK12	17	17	-1	1	37607291	37627132	MED1::chr17:37607290-37607340(-)	CDK12::chr17:37627131-37627181(+)	GATCTAGCTTCTCCTCGCCTTCAGGATGAAAGCTCAGGGGGAAACCGAGG*TAGGAAATCCATGAAGTCCAGAAGTAGAAGTCCTGCATATTCAAGACATT	TCGA
MEN1	CDC42BPG	11	11	-1	-1	64572506	64608120	MEN1::chr11:64572505-64572555(-)	CDC42BPG::chr11:64608070-64608120(-)	TGGGCTGGGCCACCTTTCTTGTGCAGTCCCTAGGCCGTTTTGAGGGACAG*ACAGCCTGTTTCCGGGAGGAGCGGGATGTGCTCGTGAAAGGGGACAGCCG	TCGA
MEX3D	TCF3	19	19	-1	-1	1567463	1646426	MEX3D::chr19:1567462-1567512(-)	TCF3::chr19:1646376-1646426(-)	CGTCCCGGTGCCCAGCTCCGAGCACGTCGCCGAGATCGTGGGTCGCCAGG*ATGTTCCCGCTGCCTGTCACCAACGGGAAGGGCCGGCCCGCCTCCCTGGC	TCGA
MGMT	DOCK1	10	10	1	1	131334641	129237291	MGMT::chr10:131334591-131334641(+)	DOCK1::chr10:129237290-129237340(+)	CAGGGTCTGCACGAAATAAAGCTCCTGGGCAAGGGGACGTCTGCAGCTGA*GTTTGCCCTGGAGCCTCTCCTGCCAAAGAAAATGCACTCCAGGTCCCAGG	TCGA
MINPP1	ASXL2	10	2	1	-1	89268290	26068432	MINPP1::chr10:89268240-89268290(+)	ASXL2::chr2:26068382-26068432(-)	AAAAAAAGTTGCAGCTACTTTGCAAGTGCCAGTAAATGATTTAAATGCAG*GTCTTAGAAAAATACCCCAATACACCCATGAGTCATAAAGAAATTCTTCA	TCGA
MKL1	APOL4	22	22	-1	-1	41032482	36598101	MKL1::chr22:41032481-41032531(-)	APOL4::chr22:36598051-36598101(-)	GAGCCGGAGTGGGGCGAGCCGCGGAACCCGGCCGGGAGCCGCGCGAGGCG*GAGGAGGCCCCGCAGCGACATGGAGGGAGCTGCTTTGCTGAAAATCTTTG	TCGA
MKL1	ARAP1	22	11	-1	-1	41032482	72414124	MKL1::chr22:41032481-41032531(-)	ARAP1::chr11:72414074-72414124(-)	GAGCCGGAGTGGGGCGAGCCGCGGAACCCGGCCGGGAGCCGCGCGAGGCG*GCCCTGTGTGCTGCAGTCACCACCACAGACCTGGCTGAGACCCAGGCGCT	TCGA
MKL1	CSNK1E	22	22	-1	-1	40948110	38710174	MKL1::chr22:40948109-40948159(-)	CSNK1E::chr22:38710124-38710174(-)	CCACCCTGGCAGGAATCCCAATTTGCCTCCACTTAGTGAGCGGAAGAATG*CAAGAGTGAGCCATGGAGCTACGTGTGGGGAACAAGTACCGCCTGGGACG	TCGA
MKL1	INPP5D	22	2	-1	1	40948110	234077951	MKL1::chr22:40948109-40948159(-)	INPP5D::chr2:234077950-234078000(+)	CCACCCTGGCAGGAATCCCAATTTGCCTCCACTTAGTGAGCGGAAGAATG*GGAACAAGGGAGCCGTGGGGGTGTCGTTCATGTTCAATGGAACCTCCTTA	TCGA
MKL1	NTNG1	22	1	-1	1	41032482	107937776	MKL1::chr22:41032481-41032531(-)	NTNG1::chr1:107937775-107937825(+)	GAGCCGGAGTGGGGCGAGCCGCGGAACCCGGCCGGGAGCCGCGCGAGGCG*GTGCAAGTGTAATCTCCATGCCACTGTATGTGTGTATGACAACAGCAAAT	TCGA
MKL1	SCGB1C1	22	11	-1	1	40859225	194418	MKL1::chr22:40859224-40859274(-)	SCGB1C1::chr11:194417-194467(+)	CCAGCAGCGCCGGACCCGGGAAGAACTGGTGAGCCAAGGGATCATGCCGC*GTGCAAGTGCTGGGCAGTCAGGACGGTGCCTAAGTGGACCTCAGACATGG	TCGA
MKL1	SERPIND1	22	22	-1	1	40859225	21133585	MKL1::chr22:40859224-40859274(-)	SERPIND1::chr22:21133584-21133634(+)	CCAGCAGCGCCGGACCCGGGAAGAACTGGTGAGCCAAGGGATCATGCCGC*CTTTAGCTCCGCCAAAATGAAACACTCATTAAACGCACTTCTCATTTTCC	TCGA
MKL1	SLC25A17	22	22	-1	-1	40990678	41195087	MKL1::chr22:40990677-40990727(-)	SLC25A17::chr22:41195037-41195087(-)	ATGGTTGGCATGGAATTGAATTTCATCTGTCTGTGGGAATTGTAAGCAAG*GGAAGCGTGACAGCAATGACAGTGTTTTTTCCCCTGGATACAGCTAGACT	TCGA
MKL1	SLC25A17	22	22	-1	-1	40948110	41175129	MKL1::chr22:40948109-40948159(-)	SLC25A17::chr22:41175079-41175129(-)	CCACCCTGGCAGGAATCCCAATTTGCCTCCACTTAGTGAGCGGAAGAATG*GAGTGGTTAATGTGTTGCTAACAACTCCACTCTGGGTGGTAAACACCAGA	TCGA
MKL1	SLC25A17	22	22	-1	-1	40859225	41175129	MKL1::chr22:40859224-40859274(-)	SLC25A17::chr22:41175079-41175129(-)	CCAGCAGCGCCGGACCCGGGAAGAACTGGTGAGCCAAGGGATCATGCCGC*GAGTGGTTAATGTGTTGCTAACAACTCCACTCTGGGTGGTAAACACCAGA	TCGA
MKL1	SLC25A17	22	22	-1	-1	41032482	41175129	MKL1::chr22:41032481-41032531(-)	SLC25A17::chr22:41175079-41175129(-)	GAGCCGGAGTGGGGCGAGCCGCGGAACCCGGCCGGGAGCCGCGCGAGGCG*GAGTGGTTAATGTGTTGCTAACAACTCCACTCTGGGTGGTAAACACCAGA	TCGA
MKL1	TMEM218	22	11	-1	-1	40819540	124972705	MKL1::chr22:40819539-40819589(-)	TMEM218::chr11:124972655-124972705(-)	CCAATGGAACCACTATCCCCACTGCCAAGTCCACCCCCACACTCATTAAG*GACTGGGAGTTTTCATCCTCTTGAATAAGAACTCGACAACAGAGTGGGAA	TCGA
MKL1	WFIKKN2	22	17	-1	1	40990678	48916860	MKL1::chr22:40990677-40990727(-)	WFIKKN2::chr17:48916859-48916909(+)	ATGGTTGGCATGGAATTGAATTTCATCTGTCTGTGGGAATTGTAAGCAAG*GAGTGTGAGACCTATGAGAAGTGCTGCCCCAACGTATGTGGGACCAAGAG	TCGA
MLF1	RSRC1	3	3	1	1	158310370	158261124	MLF1::chr3:158310320-158310370(+)	RSRC1::chr3:158261123-158261173(+)	GGAGAGCTCATAATCGTAGAGGACATAATGATGGTGAAGATTCTTTGACT*TCAGTGGAACCTAGTGAAGTGAAACAAGCAACTTCAACATCAGGACCAGC	TCGA
MLL3	CNTNAP2	7	7	-1	1	152027686	146740999	MLL3::chr7:152027685-152027735(-)	CNTNAP2::chr7:146740998-146741048(+)	GAGGAATCGGCAAACTCCCTGGTCTCTGTTGGTGTAGAAGCCAAAATCAG*GCATTTCCCGGAAACATTAACTCTGACGGTGTGGTCCGGCACGAATTACA	TCGA
MLL3	CNTNAP2	7	7	-1	1	152132711	146471363	MLL3::chr7:152132710-152132760(-)	CNTNAP2::chr7:146471362-146471412(+)	GGCCGGCCTCGCAAAGATGGCGCTTCCCCTTTCCAGAGAGCCAGAAAGAA*AAAAATGTGATGAGCCACTTGTCTCTGGACTCCCCCATGTGGCTTTCAGC	TCGA
MOBKL1B	GRIN2A	2	16	-1	-1	74405788	9928087	MOBKL1B::chr2:74405787-74405837(-)	GRIN2A::chr16:9928037-9928087(-)	GCCAGGGGCCCCTCGCCTCCCCTCTGAGGACCGAAGATGAGCTTCCTCTT*AACCATTCAGCGCCTCTGTCTGGGTGATGATGTTTGTGATGCTGCTCATT	TCGA
MOBKL2A	STK11	19	19	-1	1	2076810	1218416	MOBKL2A::chr19:2076809-2076859(-)	STK11::chr19:1218415-1218465(+)	ATTTCGTCAAGGAGTTCGGCCTCATCGACACCAAGGAGCTGGAGCCACTG*GGAAATTCAACTACTGAGGAGGTTACGGCACAAAAATGTCATCCAGCTGG	TCGA
MSH2	CCDC57	2	17	1	-1	47637511	80121233	MSH2::chr2:47637461-47637511(+)	CCDC57::chr17:80121183-80121233(-)	GTGTTTTACCCGGAGGAGAGACTGCTGGAGACATGGGGAAACTGAGACAG*GAGGGTCTGCCCAAGCTGGTCAAGCCGGAGGGTCTGTCCAAGCTGGTCAA	TCGA
MSH2	EPCAM	2	2	1	1	47643568	47612305	MSH2::chr2:47643518-47643568(+)	EPCAM::chr2:47612304-47612354(+)	AACCAGTGGATTAAGCAGCCTCTCATGGATAAGAACAGAATAGAGGAGAG*GTTATTTCCAGAAAGAAGAGAATGGCAAAGTATGAGAAGGCTGAGGTAAA	TCGA
MSH2	EPCAM	2	2	1	1	47630541	47612305	MSH2::chr2:47630491-47630541(+)	EPCAM::chr2:47612304-47612354(+)	CCGGGAGGTGTTCAAGACCCAGGGGGTGATCAAGTACATGGGGCCGGCAG*GTTATTTCCAGAAAGAAGAGAATGGCAAAGTATGAGAAGGCTGAGGTAAA	TCGA
MSH2	SLC3A1	2	2	1	1	47637511	44539725	MSH2::chr2:47637461-47637511(+)	SLC3A1::chr2:44539724-44539774(+)	GTGTTTTACCCGGAGGAGAGACTGCTGGAGACATGGGGAAACTGAGACAG*ATTGGTGGACCAGACAGTTCACGGCTGACTTCGCGTTTGGGGAATCAGTA	TCGA
MSH2	SLCO6A1	2	5	1	-1	47672796	101709198	MSH2::chr2:47672746-47672796(+)	SLCO6A1::chr5:101709148-101709198(-)	ACTTCTCCAAGTTTCAGGAAATGATAGAAACAACTTTAGATATGGATCAG*GTTTTCTTTGCAAACTATGCACTATCATCTTCACTACTATTGCATTTTTC	TCGA
MSH2	SPTLC1	2	9	1	-1	47672796	94800647	MSH2::chr2:47672746-47672796(+)	SPTLC1::chr9:94800597-94800647(-)	ACTTCTCCAAGTTTCAGGAAATGATAGAAACAACTTTAGATATGGATCAG*CATTTCTGGATTAAAAGTGGTGGGGGAGTCCCTTTCTCCAGCCTTTCACC	TCGA
MSH2	TTC7A	2	2	1	1	47630541	47177502	MSH2::chr2:47630491-47630541(+)	TTC7A::chr2:47177501-47177551(+)	CCGGGAGGTGTTCAAGACCCAGGGGGTGATCAAGTACATGGGGCCGGCAG*ATGACTTTGGGAAATTGCTGCTGGCTGAGGCCCTCCTGGAGCAGTGTTTG	TCGA
MSL2	STAG1	3	3	-1	-1	135913814	136068205	MSL2::chr3:135913813-135913863(-)	STAG1::chr3:136068155-136068205(-)	TAACAGGCTCTTGCCTTACTTCCGACAGTCCCTTTCGTGCTGTGTTTGCG*TCATTCATACCTAGAGAAATTCCTTACCGAGCAGATGATGGAAAGGAGGG	TCGA
MTAP	CDKN2A	9	9	1	-1	21815518	21968241	MTAP::chr9:21815468-21815518(+)	CDKN2A::chr9:21968191-21968241(-)	AAATTTTAGAAGGAAGAACTGAAAAATATGTGGATACTCCATTTGGCAAG*ACATCCCCGATTGAAAGAACCAGAGAGGCTCTGAGAAACCTCGGGAAACT	TCGA
MTAP	CDKN2A	9	9	1	-1	21818201	21971207	MTAP::chr9:21818151-21818201(+)	CDKN2A::chr9:21971157-21971207(-)	GAGGAGATTCAGCCCGGCGATATTGTCATTATTGATCAGTTCATTGACAG*GTCATGATGATGGGCAGCGCCCGAGTGGCGGAGCTGCTGCTGCTCCACGG	TCGA
MTF2	RPL5	1	1	1	1	93581175	93306108	MTF2::chr1:93581125-93581175(+)	RPL5::chr1:93306107-93306157(+)	CATAAAACCAATGTCCAGCAGTGTTACTGCTATTGTGGAGGCCCTGGAGA*ATGGAGGAGATGTATAAGAAAGCTCATGCTGCTATACGAGAGAATCCAGT	TCGA
MTMR12	TERT	5	5	-1	-1	32263219	1294781	MTMR12::chr5:32263218-32263268(-)	TERT::chr5:1294731-1294781(-)	ATGAAGTACAAAGCAGTGAGTGTCAACGAAGGCTATAAAGTCTGTGAGAG*GTGTCCTGCCTGAAGGAGCTGGTGGCCCGAGTGCTGCAGAGGCTGTGCGA	TCGA
MYH14	FBLN2	19	3	1	1	50805126	13649562	MYH14::chr19:50805076-50805126(+)	FBLN2::chr3:13649561-13649611(+)	CTTGAGTCTAAGTTGGCCCAGGCTGAGGAGCAGCTAGAGCAAGAGACCAG*GCTCCACCAAGGACCTGATCGAGACTTGCTGCGCAGCCGGACAGCAGTGG	TCGA
MYH9	CACNA1C	22	12	-1	1	36783852	2224390	MYH9::chr22:36783851-36783901(-)	CACNA1C::chr12:2224389-2224439(+)	AGTCCTCTCGGGAGAAGCAGCGCCTGTTCCCGGGGCAGATCCAGGTTCAG*GTTCCAACTATGGGAGCCCACGCCCCGCCCATGCCAACATGAATGCCAAT	TCGA
MYH9	CACNG2	22	22	-1	-1	36705327	36983595	MYH9::chr22:36705326-36705376(-)	CACNG2::chr22:36983545-36983595(-)	ACTGCTCCACCAGTCCTCTGACAAGTTTGTCTCGGAGCTGTGGAAGGATG*GGAATTTCAAAGGTCTGTGCAAGCAAATTGATCACTTCCCAGAGGATGCA	TCGA
MYH9	CACNG2	22	22	-1	-1	36783852	36983595	MYH9::chr22:36783851-36783901(-)	CACNG2::chr22:36983545-36983595(-)	AGTCCTCTCGGGAGAAGCAGCGCCTGTTCCCGGGGCAGATCCAGGTTCAG*GGAATTTCAAAGGTCTGTGCAAGCAAATTGATCACTTCCCAGAGGATGCA	TCGA
MYH9	CACNG2	22	22	-1	-1	36722613	36962540	MYH9::chr22:36722612-36722662(-)	CACNG2::chr22:36962490-36962540(-)	TCCAGTATCTGGCGTACGTGGCGTCCTCGCACAAGAGCAAGAAGGACCAG*GGGCCGTGAGGGCCTCCAGCATTTTCCCAATCCTGAGTGTGATTCTGCTT	TCGA
MYH9	CACNG2	22	22	-1	-1	36783852	36962540	MYH9::chr22:36783851-36783901(-)	CACNG2::chr22:36962490-36962540(-)	AGTCCTCTCGGGAGAAGCAGCGCCTGTTCCCGGGGCAGATCCAGGTTCAG*GGGCCGTGAGGGCCTCCAGCATTTTCCCAATCCTGAGTGTGATTCTGCTT	TCGA
MYH9	DDX21	22	10	-1	1	36677327	70723858	MYH9::chr22:36677326-36677376(-)	DDX21::chr10:70723857-70723907(+)	GGTTTACAGATGTTTTCCACTGAGCATCACAATAAAGAGAACCATGTGCT*aaaaaaaaaaaaaaaaaaagaaaaGCATGAATGGAAAGAAGGGCAAGTCA	TCGA
MYH9	DNASE1	22	16	-1	1	36697580	3704962	MYH9::chr22:36697579-36697629(-)	DNASE1::chr16:3704961-3705011(+)	AGCTGGCTGCGGAGAACAGGCTCACGGAGATGGAGACGCTGCAGTCTCAG*CAAAAGGAGAAAATTGTCATCAAAGGATATTCCAGATTCTTGACAGCATT	TCGA
MYH9	HSP90AA1	22	14	-1	-1	36783852	102550901	MYH9::chr22:36783851-36783901(-)	HSP90AA1::chr14:102550851-102550901(-)	AGTCCTCTCGGGAGAAGCAGCGCCTGTTCCCGGGGCAGATCCAGGTTCAG*CATTTTTCAGTTGAAGGACAGTTGGAATTCAGAGCCCTTCTATTTGTCCC	TCGA
MYH9	KLK3	22	19	-1	1	36685235	51358191	MYH9::chr22:36685234-36685284(-)	KLK3::chr19:51358190-51358240(+)	GGCGGAGGCCCGAGAGAAGGAGACCAAGGCTCTGTCGCTGGCCCGGGCCC*CACCCGGAGAGCTGTGTCACCATGTGGGTCCCGGTTGTCTTCCTCACCCT	TCGA
MYH9	ORAOV1	22	11	-1	-1	36744949	69488089	MYH9::chr22:36744948-36744998(-)	ORAOV1::chr11:69488039-69488089(-)	CCTCGGTGCTGCACAACCTCAAGGAGCGTTACTACTCAGGGCTCATCTAC*GTTTCATGGGGAAGGGTATCGGGAAGGCTATGAAGAAGGCAGTAGTTTGG	TCGA
MYH9	PLA2G6	22	22	-1	-1	36783852	38565478	MYH9::chr22:36783851-36783901(-)	PLA2G6::chr22:38565428-38565478(-)	AGTCCTCTCGGGAGAAGCAGCGCCTGTTCCCGGGGCAGATCCAGGTTCAG*ACAGAGGGGGAAGACGGTGGGGCCTCCCCACCTGCCCCGCAGAAGATGCA	TCGA
MYH9	PLAT	22	8	-1	-1	36677327	42051245	MYH9::chr22:36677326-36677376(-)	PLAT::chr8:42051195-42051245(-)	GGTTTACAGATGTTTTCCACTGAGCATCACAATAAAGAGAACCATGTGCT*aaaaaaaaaaaaggacatgctacagcatggatgcaccttgaagacatttg	TCGA
MYH9	PVALB	22	22	-1	-1	36783852	37213056	MYH9::chr22:36783851-36783901(-)	PVALB::chr22:37213006-37213056(-)	AGTCCTCTCGGGAGAAGCAGCGCCTGTTCCCGGGGCAGATCCAGGTTCAG*TTGCAGGATGTCGATGACAGACTTGCTGAACGCTGAGGACATCAAGAAGG	TCGA
MYH9	TXN2	22	22	-1	-1	36783852	36876884	MYH9::chr22:36783851-36783901(-)	TXN2::chr22:36876834-36876884(-)	AGTCCTCTCGGGAGAAGCAGCGCCTGTTCCCGGGGCAGATCCAGGTTCAG*ATGGCTCAGCGACTTCTTCTGAGGAGGTTCCTGGCCTCTGTCATCTCCAG	TCGA
MYH9	TXN2	22	22	-1	-1	36718474	36876884	MYH9::chr22:36718473-36718523(-)	TXN2::chr22:36876834-36876884(-)	AGGCCTTCGGGAACGCCAAGACCGTGAAGAATGACAACTCCTCCCGCTTC*ATGGCTCAGCGACTTCTTCTGAGGAGGTTCCTGGCCTCTGTCATCTCCAG	TCGA
MYH9	TXN2	22	22	-1	-1	36705327	36863964	MYH9::chr22:36705326-36705376(-)	TXN2::chr22:36863914-36863964(-)	ACTGCTCCACCAGTCCTCTGACAAGTTTGTCTCGGAGCTGTGGAAGGATG*GTGTCAGCGGTGCCCACTGTGCTGGCCATGAAGAATGGGGACGTGGTGGA	TCGA
MYRIP	MLH1	3	3	1	1	39942417	37089010	MYRIP::chr3:39942367-39942417(+)	MLH1::chr3:37089009-37089059(+)	GTGGTTCAAAGAGACTTCAATCTTCGCAAAAAAGAAGAAGAACGACTAAG*GAGCCAGCACCGCTCTTTGACCTTGCCATGCTTGCCTTAGATAGTCCAGA	TCGA
NAP1L4	CARS	11	11	-1	-1	2999514	3023830	NAP1L4::chr11:2999513-2999563(-)	CARS::chr11:3023780-3023830(-)	TGGGGTTCCTTCAGATTCCGTGGAAGCTGCTAAAAATGCAAGTAACACAG*GTTGAAGAGGAGAAGAGGAAGAAGAAAGAGGAGGCGGCCCGGAGGAAACA	TCGA
NBEA	BRCA2	13	13	1	1	35770439	32899213	NBEA::chr13:35770389-35770439(+)	BRCA2::chr13:32899212-32899262(+)	AAGAGAGAAACACAAGCTATTCTTCCTATGCAGTTTCATTCCTTTGACAG*GAAGGAATGTTCCCAATAGTAGACATAAAAGTCTTCGCACAGTGAAAACT	TCGA
NBN	RIPK2	8	8	-1	1	90976638	90796278	NBN::chr8:90976637-90976687(-)	RIPK2::chr8:90796277-90796327(+)	TTTCATGACTACAAAGAATTACTGTGATCCTCAGGGCCATCCCAGTACAG*TTACAGAGTGTTTCAAGTGCCATTCACCTATGTGACAAGAAGAAAATGGA	TCGA
NBN	SLC26A7	8	8	-1	1	90994950	92406025	NBN::chr8:90994949-90994999(-)	SLC26A7::chr8:92406024-92406074(+)	TCAGCCGAAATCATGCTGTGTTAACTGCTAACTTTTCTGTAACCAACCTG*GTTTACATGGACTGTAAAGGCAGGAGTGTGGATGTATTGTTAGCCCATTG	TCGA
NCKAP5	ERBB4	2	2	-1	-1	133887550	212812341	NCKAP5::chr2:133887549-133887599(-)	ERBB4::chr2:212812291-212812341(-)	TCTGAACGCAACAGAATTCAGATGCGTAGCTTGCAGCAGCAGTTCTCCAG*TCTGTTCGAGAAGTCACAGGCTACGTGTTAGTGGCTCTTAATCAGTTTCG	TCGA
NCOA4	C10orf25	10	10	1	-1	51565296	45495864	NCOA4::chr10:51565246-51565296(+)	C10orf25::chr10:45495814-45495864(-)	TCAGTCCACCCAAGGTCTCCTCGGATCGCCTGGAGAGGCACTCGGACCTG*GCTCCTCCTCAGCCATCCTGGCCGTgctcagtcatctgaccagctgacct	TCGA
NCOA4	MSMB	10	10	1	1	51585599	51555731	NCOA4::chr10:51585549-51585599(+)	MSMB::chr10:51555730-51555780(+)	GCCAGTTATCTTCTGGAGAAGACAAGTGGCTGCTTCGAAAGAAGGCCCAG*AATGTTCTCCTGGGCAGCGTTGTGATCTTTGCCACCTTCGTGACTTTATG	TCGA
NCOA4	MSMB	10	10	1	1	51581378	51555731	NCOA4::chr10:51581328-51581378(+)	MSMB::chr10:51555730-51555780(+)	CAATTACTCTGCGCCAGACCATCACCACATTTGGGTCTCTCAAAACCATT*AATGTTCTCCTGGGCAGCGTTGTGATCTTTGCCACCTTCGTGACTTTATG	TCGA
NCOA4	MSMB	10	10	1	1	51565296	51555731	NCOA4::chr10:51565246-51565296(+)	MSMB::chr10:51555730-51555780(+)	TCAGTCCACCCAAGGTCTCCTCGGATCGCCTGGAGAGGCACTCGGACCTG*AATGTTCTCCTGGGCAGCGTTGTGATCTTTGCCACCTTCGTGACTTTATG	TCGA
NCOA4	OR13A1	10	10	1	-1	51565296	45803256	NCOA4::chr10:51565246-51565296(+)	OR13A1::chr10:45803206-45803256(-)	TCAGTCCACCCAAGGTCTCCTCGGATCGCCTGGAGAGGCACTCGGACCTG*AAGCTTGAGTGCCCAAGGGTTTGATAAATGTGGAAAATAACCGCTGTTCG	TCGA
NCOA4	RSU1	10	10	1	-1	51565296	16635495	NCOA4::chr10:51565246-51565296(+)	RSU1::chr10:16635445-16635495(-)	TCAGTCCACCCAAGGTCTCCTCGGATCGCCTGGAGAGGCACTCGGACCTG*CCTCTACGGCAGACACATGCAGGCCAACCCAGAACCACCGAAGAAGAATA	TCGA
NCOR1	ACACA	17	17	-1	-1	15960828	35627752	NCOR1::chr17:15960827-15960877(-)	ACACA::chr17:35627702-35627752(-)	CCAGGTTCAAGGGTCTCTCCAGAAAATCTTGTGGACAAATCCAGGGGAAG*GCAGCTGAGGAAGTTGGATATCCAGTAATGATCAAGGCCTCAGAGGGAGG	TCGA
NCOR1	DPM1	17	20	-1	-1	16055260	49571822	NCOR1::chr17:16055259-16055309(-)	DPM1::chr20:49571772-49571822(-)	CTGTATAACCAGCCATCAGATACCAAGGTGTACCATGAGAACATCAAGAC*TGGAATCAACTATGAAATTATAATCATAGATGATGGAAGCCCAGATGGAA	TCGA
NCOR1	FBXO3	17	11	-1	-1	15960828	33792376	NCOR1::chr17:15960827-15960877(-)	FBXO3::chr11:33792326-33792376(-)	CCAGGTTCAAGGGTCTCTCCAGAAAATCTTGTGGACAAATCCAGGGGAAG*CTGTTGTTATGTCAGTCGAAGACTTAGCCAGCTATCAAGTCATGATCCGC	TCGA
NCOR1	HIC1	17	17	-1	1	15973479	1959965	NCOR1::chr17:15973478-15973528(-)	HIC1::chr17:1959964-1960014(+)	TCAAAACACCATGTCCAGAGGCTCACCCATGATGAACAGAACTTCTGATG*GAGAGTGTGCTGGGCAGACGATGCTGGACACGATGGAGGCGCCCGGCCAC	TCGA
NCOR1	PIGL	17	17	-1	1	16062074	16203202	NCOR1::chr17:16062073-16062123(-)	PIGL::chr17:16203201-16203251(+)	TGGAGCAGAAACACCGCAGTATTGTCCAAATTATTTATGATGAGAATCGG*GGATTTCCCAGATGACCCAGGCATGCAGTGGGACACAGAGCACGTGGCCA	TCGA
NCOR1	PRR11	17	17	-1	1	16089868	57247109	NCOR1::chr17:16089867-16089917(-)	PRR11::chr17:57247108-57247158(+)	CTTCGAAGGCGACCTTCCTTGCTTTCAGAATTTCACCCAGGTTCTGACAG*AAATCATGCCCAAGTTCAAACAACGAAGACGAAAGCTAAAAGCCAAAGCC	TCGA
NCOR1	RHOU	17	1	-1	1	16097776	228873420	NCOR1::chr17:16097775-16097825(-)	RHOU::chr1:228873419-228873469(+)	ATCCTCCTCACTCTGTCCAGTATACATTTCCCAACACCCGCCACCAGCAG*CGGTGGTGTCTGTGGATGGGCGGCCCGTGAGACTCCAACTCTGTGACACT	TCGA
NCOR1	TFDP2	17	3	-1	-1	15960828	141693033	NCOR1::chr17:15960827-15960877(-)	TFDP2::chr3:141692983-141693033(-)	CCAGGTTCAAGGGTCTCTCCAGAAAATCTTGTGGACAAATCCAGGGGAAG*GCTTATGATCAGAAGAACATTAGGCGAAGAGTTTATGATGCTTTAAATGT	TCGA
NCOR2	DDX27	12	20	-1	1	124808962	47849303	NCOR2::chr12:124808961-124809011(-)	DDX27::chr20:47849302-47849352(+)	TATTCTGTCATTTACACACGTCGTTCTAATTAAAAAGCGAATTATACTCC*aaaaaaaaaaaaaaaaaaaaaaaaattaagtgggtgtggtggtgcatgcc	TCGA
NCOR2	DHX37	12	12	-1	-1	124950719	125450358	NCOR2::chr12:124950718-124950768(-)	DHX37::chr12:125450308-125450358(-)	TCGAGTCGAAGCACCGCAGCCTGGTGCAGATCATCTACGACGAGAACCGG*GTGCTGCCCCAGATCAACTTGGATCATTACTCGGTGTTACCGGCAGGCGA	TCGA
NCOR2	DHX37	12	12	-1	-1	124970987	125470811	NCOR2::chr12:124970986-124971036(-)	DHX37::chr12:125470761-125470811(-)	CAGCGGCGGAGGCCCTCCCTGCTGTCTGAGTTCCAGCCCGGGAATGAACG*ACAAGGACACGTTGAAGGGAGTTGATGCAAGCAACGCGCTCGTTCTACCG	TCGA
NCOR2	DHX37	12	12	-1	-1	124846672	125435350	NCOR2::chr12:124846671-124846721(-)	DHX37::chr12:125435300-125435350(-)	CAGCCCCCGGGGCAAGAGCAGGAGCCCGGCACCCCCCGCCGACAAGGAGG*ACCCCTCTCCTCGACGACCCTGTCTTCATCCACCCCAGCTCCGTCCTTTT	TCGA
NCOR2	FMR1NB	12	X	-1	1	124882665	147084721	NCOR2::chr12:124882664-124882714(-)	FMR1NB::chrX:147084720-147084770(+)	GAATGAGAGTTCTCGCTGGACAGAAGAAGAAATGGAAACAGCCAAGAAAG*GGTCCTCATATTTTGTGCTTGCAAATGGACATATCCTGCCCAACAGTGAA	TCGA
NCOR2	GATA4	12	8	-1	1	124862783	11606428	NCOR2::chr12:124862782-124862832(-)	GATA4::chr8:11606427-11606477(+)	GGCGTCGGGCGTGAGCGGAAATGAGGAGGAGATGGTGGAGGAGGCTGAAG*ATATGTTTGACGACTTCTCAGAAGGCAGAGAGTGTGTCAACTGTGGGGCT	TCGA
NCOR2	ITGB5	12	3	-1	-1	125002686	124528003	NCOR2::chr12:125002685-125002735(-)	ITGB5::chr3:124527953-124528003(-)	CTTCAAGTTGTGTTTGGAGCTGACGTGAGCGAGGTTGGTCATGTGCTCGG*AGTATCCGGTCTAAAGTGGAGTTGTCAGTCTGGGATCAGCCTGAGGATCT	TCGA
NCOR2	MORN3	12	12	-1	-1	124979693	122097254	NCOR2::chr12:124979692-124979742(-)	MORN3::chr12:122097204-122097254(-)	ACCCGCCCCACAGCCTTTCCTACCCAGTGCAGATCGCCCGGACGCACACG*GGAAAGGAACACAGGTCTGGAAGAAGAAAGGAGCCATCTATGAGGGGGAC	TCGA
NCOR2	NUP37	12	12	-1	-1	124904503	102512361	NCOR2::chr12:124904502-124904552(-)	NUP37::chr12:102512311-102512361(-)	ACTATAAGAGCCTGGTGAGACGGAGCTATCGGCGCCGCGGCAAGAGCCAG*TTTCGTGACCTTGTCCAGTAGAAGGCTATTTAATTTTCACAACTGCTTGA	TCGA
NCOR2	PGC	12	6	-1	-1	124809926	41715135	NCOR2::chr12:124809925-124809975(-)	PGC::chr6:41715085-41715135(-)	GTACGAGACACTCTCCGACAGCGAGTGACTCAGAACAGGGCGGGGGGGGG*ACTCCACTGCGACTGCAGAACTCAGAGCTGCTCTTCCTCTGTGGCCAGTT	TCGA
NCOR2	PIP4K2B	12	17	-1	-1	125051854	36943173	NCOR2::chr12:125051853-125051903(-)	PIP4K2B::chr17:36943123-36943173(-)	CGGCCCGAGCGCGCCCCAAGCCCGGGCGCCACCGCTGCCACCTCCGCGAG*ATCAATGAGCTGAGCAATGTTCCTGTTCCTGTCATGCTAATGCCAGATGA	TCGA
NCOR2	S100A4	12	1	-1	-1	124831139	153518278	NCOR2::chr12:124831138-124831188(-)	S100A4::chr1:153518228-153518278(-)	GATCCCGCGCGAGGAGCTGCGGCACACGCCCGAGCTGCCCCTGGCCCCGC*TTCCCCTCTCTACAACCCTCTCTCCTCAGCGCTTCTTCTTTCTTGGTTTG	TCGA
NCOR2	SCARB1	12	12	-1	-1	125020111	125271049	NCOR2::chr12:125020110-125020160(-)	SCARB1::chr12:125270999-125271049(-)	CAGGTCTCCCTGAGTCTTTGAGGACACAGCCTCGCTGGAGGCAGTTTCTG*AGCGGGGCCATGGAGGGGGAGACTCTTCACACATTCTACACTCAGCTGGT	TCGA
NCOR2	SCARB1	12	12	-1	-1	125020111	125284788	NCOR2::chr12:125020110-125020160(-)	SCARB1::chr12:125284738-125284788(-)	CAGGTCTCCCTGAGTCTTTGAGGACACAGCCTCGCTGGAGGCAGTTTCTG*GTGCCCCCTTGTTTCTCTCCCATCCTCACTTCCTCAACGCTGACCCGGTT	TCGA
NCOR2	SCARB1	12	12	-1	-1	125051854	125279814	NCOR2::chr12:125051853-125051903(-)	SCARB1::chr12:125279764-125279814(-)	CGGCCCGAGCGCGCCCCAAGCCCGGGCGCCACCGCTGCCACCTCCGCGAG*GTCACGGGAATCCCCATGAACTGCTCTGTGAAACTGCAGCTGAGCCTCTA	TCGA
NCOR2	SCARB1	12	12	-1	-1	124882665	125263132	NCOR2::chr12:124882664-124882714(-)	SCARB1::chr12:125263082-125263132(-)	GAATGAGAGTTCTCGCTGGACAGAAGAAGAAATGGAAACAGCCAAGAAAG*GGTCCTGAGGACACCGTGAGCCAGCCAGGCCTGGCCGCTGGGCCTGACCG	TCGA
NCOR2	SCARB1	12	12	-1	-1	124979693	125302253	NCOR2::chr12:124979692-124979742(-)	SCARB1::chr12:125302203-125302253(-)	ACCCGCCCCACAGCCTTTCCTACCCAGTGCAGATCGCCCGGACGCACACG*AACGTGCGCATCGACCCCAGTAGCCTGTCCTTCAACATGTGGAAGGAGAT	TCGA
NCOR2	TMEM132D	12	12	-1	-1	124885047	130015750	NCOR2::chr12:124885046-124885096(-)	TMEM132D::chr12:130015700-130015750(-)	TGAGGCCAACAGCGAGGAGGCCATCACCCCCCAGCAGAGCGCCGAGCTGG*GGCAAAGGTGAAGAAAGGCGTGAACATCATCGGCGTGCGAGCCAGCAGCC	TCGA
NDRG1	CLCN3	8	4	-1	1	134249419	170623929	NDRG1::chr8:134249418-134249468(-)	CLCN3::chr4:170623928-170623978(+)	TTAATGAGATATTTGTATTTATTTCCAGACCAATAAATTTGTAACTTTGC*aaaaaaaaaaaaaaaaaaaagaaagccaggtgtggtggtgcacgcctgta	TCGA
NDRG1	DACT3	8	19	-1	-1	134292475	47156332	NDRG1::chr8:134292474-134292524(-)	DACT3::chr19:47156282-47156332(-)	TTGTCTTTTCACAGACCATCACCGGCCTCCTGCAAGAGTTTGATGTCCAG*GAGGCCCTGCCTGGTCTCGTCTGGGACCTGGGACAGCAGCTGGGAGACCT	TCGA
NDRG1	LARP1	8	5	-1	1	134249419	154188019	NDRG1::chr8:134249418-134249468(-)	LARP1::chr5:154188018-154188068(+)	TTAATGAGATATTTGTATTTATTTCCAGACCAATAAATTTGTAACTTTGC*AGCGGAAACGCTTGGGCATTGGCCAGTCTCAGGAGATGAACACACTCTTC	TCGA
NDRG1	PLEKHA5	8	12	-1	1	134249419	19441012	NDRG1::chr8:134249418-134249468(-)	PLEKHA5::chr12:19441011-19441061(+)	TTAATGAGATATTTGTATTTATTTCCAGACCAATAAATTTGTAACTTTGC*aaaaaaaaaaaaaaaaaaaagaaaCTTTATTGTATGAACTAGGTGGGTTT	TCGA
NDRG1	RABEP1	8	17	-1	1	134249419	5283828	NDRG1::chr8:134249418-134249468(-)	RABEP1::chr17:5283827-5283877(+)	TTAATGAGATATTTGTATTTATTTCCAGACCAATAAATTTGTAACTTTGC*AAAAAAAAATATTGGTGCTTTGAAGTGTCACCTTTTAAAAAGTTGGCAAA	TCGA
NDRG1	ST3GAL1	8	8	-1	-1	134296492	134488843	NDRG1::chr8:134296491-134296541(-)	ST3GAL1::chr8:134488793-134488843(-)	TGCAGGATGTAGACCTCGCTGAGGTGAAGCCTTTGGTGGAGAAAGGGGAG*ATGACAGACAACCTTCTGTGCCTTCATCAAGCTGGTTGTGTACCCACCAT	TCGA
NDUFB9	CSMD3	8	8	1	-1	125555520	114327022	NDUFB9::chr8:125555470-125555520(+)	CSMD3::chr8:114326972-114327022(-)	TCCCTGACTCTCCTGGGGGCACCTCCTATGAGAGATACGATTGCTACAAG*GATTTATTTATACATGTGGTGGAACTTTAAAAGGACTTAATGGCACTATA	TCGA
NEBL	FBXO11	10	2	-1	-1	21169723	48066908	NEBL::chr10:21169722-21169772(-)	FBXO11::chr2:48066858-48066908(-)	AGCCCCCTGAGGTTAAACATGCCATGGAGGTCAATAAACACCAGAGTAAT*ATGATGATGTGCCTGCAGATATGGTTGCAGAAGAATCAGGTCCTGGTGCA	TCGA
NF1	ACACA	17	17	1	-1	29422387	35518964	NF1::chr17:29422337-29422387(+)	ACACA::chr17:35518914-35518964(-)	ACAGGCCGGTGGAATGGGTCCAGGCCGTGGTCAGCCGCTTCGACGAGCAG*ATTGGCATGGTAGCTTGGAAAATGACCTTTAAAAGTCCTGAATATCCAGA	TCGA
NF1	ACCN1	17	17	1	-1	29560231	31439085	NF1::chr17:29560181-29560231(+)	ACCN1::chr17:31439035-31439085(-)	AACTCCCTATAGCGATGGCTCTGGCCAATGTGGTTCCTTGTTCTCAGTGG*GTGTTTACAAAATATGGGAAGTGTTACATGTTTAACTCAGGCGAGGATGG	TCGA
NF1	ADAP2	17	17	1	1	29422387	29271925	NF1::chr17:29422337-29422387(+)	ADAP2::chr17:29271924-29271974(+)	ACAGGCCGGTGGAATGGGTCCAGGCCGTGGTCAGCCGCTTCGACGAGCAG*GGTAAAAGCCCCAAAGCTGTCATCAGCATTAAGGACTTGAATGCCACCTT	TCGA
NF1	AGTR1	17	3	1	1	29662049	148425731	NF1::chr17:29661999-29662049(+)	AGTR1::chr3:148425730-148425780(+)	AACAGATGTACCCATCTATTCAAGCAAAAATATGGGGAAGCCTTGGGCAG*GTTTGATATTTGACAAATTGATCTAAAATGGCTGGGTTTTTATCTGAATA	TCGA
NF1	ANKFN1	17	17	1	1	29592357	54520204	NF1::chr17:29592307-29592357(+)	ANKFN1::chr17:54520203-54520253(+)	GCTGGGACTTCCAAAGCTGGGAATCCTATTTTTTATTATGTTGCACGGAG*GGCCAACAGTATTTTGTTCAAGTCTCGGCTTACAATATGAAAGGATGGGG	TCGA
NF1	ATAD5	17	17	1	1	29422387	29203392	NF1::chr17:29422337-29422387(+)	ATAD5::chr17:29203391-29203441(+)	ACAGGCCGGTGGAATGGGTCCAGGCCGTGGTCAGCCGCTTCGACGAGCAG*AAAAAATAAGCTCCCCTAAGAAAGTTGTTACATCACCAAGAAAAGTTCCT	TCGA
NF1	ATAD5	17	17	1	1	29533389	29161166	NF1::chr17:29533339-29533389(+)	ATAD5::chr17:29161165-29161215(+)	ATAAAGCAGTGCAAGGTTGTGGAGCACACCCAGCAATACGAATGGCACCG*CCATGCAAAAAGCGAAAGAAAGATGATGACACATCTACCTGCAAAACAAT	TCGA
NF1	ATAD5	17	17	1	1	29497015	29192722	NF1::chr17:29496965-29497015(+)	ATAD5::chr17:29192721-29192771(+)	GTTACAGTATATCAATGTGGATTGTGCAAAATTAAAACGACTCCTGAAGG*ATTCTGGAACTGAAGACATGCTTTGGACAGAAAAGTATCAACCTCAGACT	TCGA
NF1	CACNA1G	17	17	1	1	29592357	48676789	NF1::chr17:29592307-29592357(+)	CACNA1G::chr17:48676788-48676838(+)	GCTGGGACTTCCAAAGCTGGGAATCCTATTTTTTATTATGTTGCACGGAG*CCCAGCGCCCGCAGCTCTCCGCACAGCCCCTGGAGCGCTGCAAGCAGCTG	TCGA
NF1	GFPT1	17	2	1	-1	29664600	69556930	NF1::chr17:29664550-29664600(+)	GFPT1::chr2:69556880-69556930(-)	CTTTGACATCCTTGGAAACAGTCACAGAAGCTTTGTTGGAGATCATGGAG*GCTTATACCAGCCAGTTTGTATCCCTTGTGATGTTTGCCCTTATGATGTG	TCGA
NF1	IKZF3	17	17	1	-1	29563039	37988404	NF1::chr17:29562989-29563039(+)	IKZF3::chr17:37988354-37988404(-)	ATCACATCCTCTGATTGGCAACATGTTAGCTTTGAAGTGGATCCTACCAG*ATATACAAACAAATGCGGAACTGAAAAGCACTCAGGAGCAGTCTGTGCCC	TCGA
NF1	PDS5B	17	13	1	1	29422387	33281071	NF1::chr17:29422337-29422387(+)	PDS5B::chr13:33281070-33281120(+)	ACAGGCCGGTGGAATGGGTCCAGGCCGTGGTCAGCCGCTTCGACGAGCAG*TGCTCTTATTAAACAAGTGAACAAATCAATAGATGGAACAGCAGATGATG	TCGA
NF1	PSMD11	17	17	1	1	29497015	30773963	NF1::chr17:29496965-29497015(+)	PSMD11::chr17:30773962-30774012(+)	GTTACAGTATATCAATGTGGATTGTGCAAAATTAAAACGACTCCTGAAGG*TGAAGCGTGACATTCAGGAAAACGATGAAGAGGCAGTGCAAGTCAAAGAG	TCGA
NF1	RNF135	17	17	1	1	29422387	29324260	NF1::chr17:29422337-29422387(+)	RNF135::chr17:29324259-29324309(+)	ACAGGCCGGTGGAATGGGTCCAGGCCGTGGTCAGCCGCTTCGACGAGCAG*GAGAACTCCTGGAAGCCCCGTCTTCCTCCTCATGCCCATTGCCTGACCAG	TCGA
NF1	RNF135	17	17	1	1	29497015	29324260	NF1::chr17:29496965-29497015(+)	RNF135::chr17:29324259-29324309(+)	GTTACAGTATATCAATGTGGATTGTGCAAAATTAAAACGACTCCTGAAGG*GAGAACTCCTGGAAGCCCCGTCTTCCTCCTCATGCCCATTGCCTGACCAG	TCGA
NF1	RPTOR	17	17	1	1	29422387	78599491	NF1::chr17:29422337-29422387(+)	RPTOR::chr17:78599490-78599540(+)	ACAGGCCGGTGGAATGGGTCCAGGCCGTGGTCAGCCGCTTCGACGAGCAG*ATGAAGACAGTCAGTGTTGCCTTAGTTTTGTGCCTGAATGTTGGTGTGGA	TCGA
NF1	SPACA3	17	17	1	1	29497015	31323861	NF1::chr17:29496965-29497015(+)	SPACA3::chr17:31323860-31323910(+)	GTTACAGTATATCAATGTGGATTGTGCAAAATTAAAACGACTCCTGAAGG*GGGTCTGCCTTGCTTATTTCACAAGCGGTTTCAACGCAGCTGCTTTGGAC	TCGA
NF1	TPMT	17	6	1	-1	29422387	18149402	NF1::chr17:29422337-29422387(+)	TPMT::chr6:18149352-18149402(-)	ACAGGCCGGTGGAATGGGTCCAGGCCGTGGTCAGCCGCTTCGACGAGCAG*GCACGGAAGACATATGCTTGTGAGACAAAGGTGTCTCTGAAACTATGGAT	TCGA
NF1	TRMT61B	17	2	1	-1	29497015	29084174	NF1::chr17:29496965-29497015(+)	TRMT61B::chr2:29084124-29084174(-)	GTTACAGTATATCAATGTGGATTGTGCAAAATTAAAACGACTCCTGAAGG*TTGGATCACAAGGACGAGTCATAAGTTTTGAGGTACGAAAAGACCACCAT	TCGA
NF1	YPEL5	17	2	1	1	29528503	30379494	NF1::chr17:29528453-29528503(+)	YPEL5::chr2:30379493-30379543(+)	CTACATTTCACTATGTGCTGGTAAATTCACTCCATCGAATCATCACCAAT*GTTTTTAGAACTTCAGCCATAAAAATGGGCAGAATTTTCCTTGATCATAT	TCGA
NF2	EIF3D	22	22	1	-1	30000101	36908649	NF2::chr22:30000051-30000101(+)	EIF3D::chr22:36908599-36908649(-)	TCACCGTGAGGATCGTCACCATGGACGCCGAGATGGAGTTCAATTGCGAG*CACTGTAATGGCGTTGACTGGCGTCAGAAGCTGGACTCTCAGCGAGGGGC	TCGA
NF2	GRAP2	22	22	1	1	30035201	40351823	NF2::chr22:30035151-30035201(+)	GRAP2::chr22:40351822-40351872(+)	CTGAAGAGGAGCTGGTTCAGGAGATCACACAACATTTATTCTTCTTACAG*ATTTTAAGTAACCAAGAGGAGTGGTTTAAGGCGGAGCTTGGGAGCCAGGA	TCGA
NF2	PIAS1	22	15	1	1	30000101	68378644	NF2::chr22:30000051-30000101(+)	PIAS1::chr15:68378643-68378693(+)	TCACCGTGAGGATCGTCACCATGGACGCCGAGATGGAGTTCAATTGCGAG*CAAATGGTTATGAGCCTTAGAGTTTCTGAACTCCAAGTACTGTTGGGCTA	TCGA
NFE2L2	AGPS	2	2	-1	1	178128165	178386057	NFE2L2::chr2:178128164-178128214(-)	AGPS::chr2:178386056-178386106(+)	AGCGGCTTTGTCTTTGGATTTAGCGTTTCAGAATTGCAATTCCAAAATGT*GGGAATTAGTGACCCACTGACCGTATTTGAACAAACTGAGGTAATTTTGC	TCGA
NFE2L2	GAPVD1	2	9	-1	1	178097120	128083712	NFE2L2::chr2:178097119-178097169(-)	GAPVD1::chr9:128083711-128083761(+)	AGGACATTGAGCAAGTTTGGGAGGAGCTATTATCCATTCCTGAGTTACAG*GTCCTAAACATGCAGCTTTCGGATGGAGGACAAGGAGATGTCCCTGTTGA	TCGA
NFE2L2	PDE11A	2	2	-1	-1	178097120	178634101	NFE2L2::chr2:178097119-178097169(-)	PDE11A::chr2:178634051-178634101(-)	AGGACATTGAGCAAGTTTGGGAGGAGCTATTATCCATTCCTGAGTTACAG*GTGCTATCATACCATGCAACATGTTCAAAAGCTGAAGTTGACAAGTTTAA	TCGA
NFE2L2	RFTN2	2	2	-1	-1	178129260	198437004	NFE2L2::chr2:178129259-178129309(-)	RFTN2::chr2:198436954-198437004(-)	TCATCATGATGGACTTGGAGCTGCCGCCGCCGGGACTCCCGTCCCAGCAG*AAGAAAGCCAGCCGCCACATAAAAGGTGAAGACAAGAATAAAGCCACTAG	TCGA
NFE2L2	TMEM194B	2	2	-1	-1	178129260	191390104	NFE2L2::chr2:178129259-178129309(-)	TMEM194B::chr2:191390054-191390104(-)	TCATCATGATGGACTTGGAGCTGCCGCCGCCGGGACTCCCGTCCCAGCAG*TTCGTAGGTGTAAAGCTTTGAAGGAAAAAGATTTAATTAGAACGTCTGAG	TCGA
NFE2L2	ZC3H13	2	13	-1	-1	178129260	46554139	NFE2L2::chr2:178129259-178129309(-)	ZC3H13::chr13:46554089-46554139(-)	TCATCATGATGGACTTGGAGCTGCCGCCGCCGGGACTCCCGTCCCAGCAG*GAAGTCGAGGCTCAAGAGGTTCTCAAATTGATAGTCACAGTAGTAATAGC	TCGA
NFKB2	GBF1	10	10	1	1	104156246	104128496	NFKB2::chr10:104156196-104156246(+)	GBF1::chr10:104128495-104128545(+)	TGTCCCCAGCTGATGGCCCCTACCTGGTGATCGTGGAACAGCCTAAGCAG*GAAGTGCGCCATGATCTCCGCCCACTATGGCCTCAGCGATGTGTTTGACA	TCGA
NFKBIE	FBXO9	6	6	-1	1	44232719	52935855	NFKBIE::chr6:44232718-44232768(-)	FBXO9::chr6:52935854-52935904(+)	AGCCCTCAGCAGCTGGAAGCACTCACTTACATCTCCGAGGACGGAGACAC*GCAGAAGCTGAGGAAGATTGTCATTCTGATACTGTCAGAGCAGATGATGA	TCGA
NFKBIE	SLC29A1	6	6	-1	1	44227780	44194997	NFKBIE::chr6:44227779-44227829(-)	SLC29A1::chr6:44194996-44195046(+)	CCCTGCTGCGGAATGTGGAGGATGAGACGCCCCAGGACCTGACTGAGGAA*CAGGCCCCTGAGGGAGGGAGCTGTCAGCCAGGGAAAACCGAGAACACCAT	TCGA
NHSL1	PRDM1	6	6	-1	1	138817356	106536076	NHSL1::chr6:138817355-138817405(-)	PRDM1::chr6:106536075-106536125(+)	TGAGGACCTGCACCGCCAAGCCAAGCTCAACCTCAAATCAGTACTGAGGG*GCTGCCCCCAAGTGTAACTCCAGCACTGTGAGGTTTCAGGGATTGGCAGA	TCGA
NKX2-1	SLC25A21	14	14	-1	-1	36988190	37153085	NKX2-1::chr14:36988189-36988239(-)	SLC25A21::chr14:37153035-37153085(-)	CTCTGGCCCCGGATGGTACGGCGCCAACCCAGACCCGCGCTTCCCCGCCA*GATTTTAGCTTTGTACAAAGGCCTGCTTCCCAAGATTATGAGACTTGGAC	TCGA
NLK	NF1	17	17	1	1	26370357	29687505	NLK::chr17:26370307-26370357(+)	NF1::chr17:29687504-29687554(+)	GATATTGAGCCGGATAGACCTATTGGATATGGAGCCTTTGGTGTTGTCTG*CAAACACAAATTCCAGACTATGCTGAGCTTATTGTTAAGTTTCTTGATGC	TCGA
NOTCH1	HNF1B	9	17	-1	-1	139397634	36093736	NOTCH1::chr9:139397633-139397683(-)	HNF1B::chr17:36093686-36093736(-)	CGCCTCGCTGGGCAGCCTCAACATCCCCTACAAGATCGAGGCCGTGCAGA*AGTTCAGTCAACAGAGCCATGGGCCTGGGCAGTCCGATGATGCCTGCTCT	TCGA
NOTCH1	LCN10	9	9	-1	-1	139438476	139634500	NOTCH1::chr9:139438475-139438525(-)	LCN10::chr9:139634450-139634500(-)	TGCCTGAATGGCGGGAAGTGTGAAGCGGCCAATGGCACGGAGGCCTGCGT*ATAGGCAGAATGTTTCGAGCTTCCAGAGTCTGAAGGAATTCATGGACGCT	TCGA
NOTCH1	UHRF1BP1L	9	12	-1	-1	139408962	100463947	NOTCH1::chr9:139408961-139409011(-)	UHRF1BP1L::chr12:100463897-100463947(-)	TGCAACAGCAACCCCTGCGTCCACGGGGCCTGCCGGGACAGCCTCAACGG*CTGCCTTCCTAAGcagatgagaaaactcaagatagatgaaggaagacatc	TCGA
NOTCH2	CWH43	1	4	-1	1	120506197	49032842	NOTCH2::chr1:120506196-120506246(-)	CWH43::chr4:49032841-49032891(+)	CATTGACCTGGTCAATGGCTACCAGTGCAACTGCCAGCCAGGCACGTCAG*GTGCAGATTTCATAACAATTTTGGAGAGTGATGCTTCTAAGCCCTATATG	TCGA
NOTCH2	MNDA	1	1	-1	1	120478095	158815377	NOTCH2::chr1:120478094-120478144(-)	MNDA::chr1:158815376-158815426(+)	TATTGACCTTGTGAACCATTTCAAGTGCTCTTGCCCACCAGGCACTCGGG*AATCAGGAAACCCAGGCCCAACGGCAGGTGGATGCAAGAAGAAATGTTCC	TCGA
NOTCH2	PSMA5	1	1	-1	-1	120611948	109964548	NOTCH2::chr1:120611947-120611997(-)	PSMA5::chr1:109964498-109964548(-)	GCTGTGGGCGCTGCTGGCGCTCTGGCTGTGCTGCGCGGCCCCCGCGCATG*GGGCGTGAATACTTTTTCTCCCGAAGGAAGATTATTTCAAGTGGAATATG	TCGA
NOTCH2	SPAG17	1	1	-1	-1	120611948	118524024	NOTCH2::chr1:120611947-120611997(-)	SPAG17::chr1:118523974-118524024(-)	GCTGTGGGCGCTGCTGGCGCTCTGGCTGTGCTGCGCGGCCCCCGCGCATG*ATTTCAAGCCACATAAGGTTTCAGAACAGAAATCCTCAAGTGTGCCTAGT	TCGA
NRG1	KRT78	8	12	1	-1	32406344	53233768	NRG1::chr8:32406294-32406344(+)	KRT78::chr12:53233718-53233768(-)	GCGAGGCTCCGGCAAGAAGCCGGAGTCCGCGGCGGGCAGCCAGAGCCCAG*AACGCCAGCCTGCAGGCCGCCATCACTGATGCTGAGCAGCGTGGGGAGCT	TCGA
NRG1	PMEPA1	8	20	1	-1	31498245	56234753	NRG1::chr8:31498195-31498245(+)	PMEPA1::chr20:56234703-56234753(-)	GGGCCGGAACCTCAAGAAGGAGGTCAGCCGGGTGCTGTGCAAGCGGTGCG*CGGAGCTGGAGTTTGTTCAGATCATCATCATCGtggtggtgatgatggtg	TCGA
NRG1	PROSC	8	8	1	1	32406344	37630273	NRG1::chr8:32406294-32406344(+)	PROSC::chr8:37630272-37630322(+)	GCGAGGCTCCGGCAAGAAGCCGGAGTCCGCGGCGGGCAGCCAGAGCCCAG*CTGTCCCCAATCTCTTCATGCTGGAAACAGTGGATTCTGTGAAGTTGGCA	TCGA
NRG1	STMN2	8	8	1	1	32463201	80549037	NRG1::chr8:32463151-32463201(+)	STMN2::chr8:80549036-80549086(+)	ATTAGGAAATGACAGTGCCTCTGCCAATATCACCATCGTGGAATCAAACG*CCTACAAGGAAAAAATGAAGGAGCTGTCCATGCTGTCACTGATCTGCTCT	TCGA
NRP1	PTEN	10	10	-1	1	33619636	89717610	NRP1::chr10:33619635-33619685(-)	PTEN::chr10:89717609-89717659(+)	ATTATGATCAACTTCAACCCTCACTTCGATTTGGAGGACAGAGACTGCAA*ATCCTCAGTTTGTGGTCTGCCAGCTAAAGGTGAAGATATATTCCTCCAAT	TCGA
NSMCE2	EXT1	8	8	1	-1	126163519	118817132	NSMCE2::chr8:126163469-126163519(+)	EXT1::chr8:118817082-118817132(-)	ATCGGCAACTAAACCATTATGTAAAGGCTGTTCAATCTACAATAAATCAT*ATATTATCACTACCTATACTCCCATTACCTGCCAGCCAGCCTGAAGAACA	TCGA
NTHL1	KLRC3	16	12	-1	-1	2097710	10565215	NTHL1::chr16:2097709-2097759(-)	KLRC3::chr12:10565165-10565215(-)	GGGGTGTAGGGAGGAGCCCGGGCCTCTCCGGAGAAGAGAGGCTGCAGCAG*agacggggtttcatcatgttgaccaggctggtcttgaactcctgagctca	TCGA
NTRK1	DYNC2H1	1	11	1	1	156849949	103306671	NTRK1::chr1:156849899-156849949(+)	DYNC2H1::chr11:103306670-103306720(+)	AGATCTTCACCTACGGCAAGCAGCCCTGGTACCAGCTCTCCAACACGGAG*TGTCCTCTCGCATGGCAGAGCAAGTGGGAAGGCCCAGAAGATCCCTTACA	TCGA
NUMB	DNM2	14	19	-1	1	73822334	10893636	NUMB::chr14:73822333-73822383(-)	DNM2::chr19:10893635-10893685(+)	AGACAGATGAAGAAGGCGTTCGCACCGGAAAATGTAGCTTCCCGGTTAAG*GCTACATTGGCGTGGTGAACCGCAGCCAGAAGGATATTGAGGGCAAGAAG	TCGA
NUP210	FBLN2	3	3	-1	1	13393379	13679062	NUP210::chr3:13393378-13393428(-)	FBLN2::chr3:13679061-13679111(+)	CCGCAGATGTTGTCAAGGTGGCCTACCAGGAGGCCAGGGGTGTCGCCATG*GAAGTGCGAGCGCACCACGTGCCATGACTTCCTGGAGTGCCAGAACTCGC	TCGA
OXR1	CSMD3	8	8	1	-1	107726213	114327022	OXR1::chr8:107726163-107726213(+)	CSMD3::chr8:114326972-114327022(-)	CTGAAACAATTGAGGATTCTAGTAATCAAGCAGCAGCCAGAGAATGGGAG*GATTTATTTATACATGTGGTGGAACTTTAAAAGGACTTAATGGCACTATA	TCGA
PABPC1	VPS13B	8	8	-1	1	101716525	100779002	PABPC1::chr8:101716524-101716574(-)	VPS13B::chr8:100779001-100779051(+)	GGCTGCCCAGAAAGCAGTTAACAGTGCCACCGGTGTTCCAACTGTTTAAA*GTTCCTTGTAGCTTGGAATACTGGGATGAACTCCAGAAGGTTTTTGTTGC	TCGA
PAX5	TMEM9B	9	11	-1	-1	37033983	8977845	PAX5::chr9:37033982-37034032(-)	TMEM9B::chr11:8977795-8977845(-)	CAAAATGGATTTAGAGAAAAATTATCCGACTCCTCGGACCAGCAGGACAG*TGATTGCCTTCATGTTGTGGAGCCCATGCCTGTGCGGGGGCCTGATGTAG	TCGA
PBRM1	CACNA2D3	3	3	-1	1	52637537	54420742	PBRM1::chr3:52637536-52637586(-)	CACNA2D3::chr3:54420741-54420791(+)	GCCAAAAGAAATAGAGGAAGATAAACTAAAACGAGAAGAAGAAAAAAGAG*CGTCTGGTGGAGGCTGCAGAAGAAGCACACCTGAAACATGAATTTGATGC	TCGA
PBRM1	FBXW12	3	3	-1	1	52595783	48416844	PBRM1::chr3:52595782-52595832(-)	FBXW12::chr3:48416843-48416893(+)	GGGGACAGAATGGAGAAATCTTGAGACAGCCAAGAAAGCAGAATATGAAG*CATTTGAGACGGAGTTGGCTTATCTCTCAGGAAATAGACTTACAGTGGAT	TCGA
PBRM1	GLT8D1	3	3	-1	-1	52712516	52734512	PBRM1::chr3:52712515-52712565(-)	GLT8D1::chr3:52734462-52734512(-)	GAACAGGGCAGACTTCTCTGTGAGCTCTTCATTAGGGCACCAAAGCGAAG*GGTTAAAAACTAATATTTATATGACAGAAGAAAAAGATGTCATTCCGTAA	TCGA
PBRM1	IGSF11	3	3	-1	-1	52712516	118647563	PBRM1::chr3:52712515-52712565(-)	IGSF11::chr3:118647513-118647563(-)	GAACAGGGCAGACTTCTCTGTGAGCTCTTCATTAGGGCACCAAAGCGAAG*GTCATCCTGTATCAGGGTGGACAGATGTTTGATGGTGCCCCCCGGTTCCA	TCGA
PBRM1	KYNU	3	2	-1	1	52692215	143742653	PBRM1::chr3:52692214-52692264(-)	KYNU::chr2:143742652-143742702(+)	CATCAGGACGTCTCATTAGCGAACTTTTTCAGAAACTGCCTTCTAAAGTG*GGTTGTTATGTTGGCTTTGATCTAGCACATGCAGTTGGAAATGTTGAACT	TCGA
PBRM1	NEK4	3	3	-1	-1	52637537	52773650	PBRM1::chr3:52637536-52637586(-)	NEK4::chr3:52773600-52773650(-)	GCCAAAAGAAATAGAGGAAGATAAACTAAAACGAGAAGAAGAAAAAAGAG*GAAAGGTCAGACAAATGAAATTAATGCCTTGGTACAATTGATGACTCAGA	TCGA
PDCD6	TERT	5	5	1	-1	271936	1294781	PDCD6::chr5:271886-271936(+)	TERT::chr5:1294731-1294781(-)	GCAGGCGCGGCGCTGCCGGACCAGAGCTTCCTGTGGAACGTTTTCCAGAG*GTGTCCTGCCTGAAGGAGCTGGTGGCCCGAGTGCTGCAGAGGCTGTGCGA	TCGA
PDE12	ROBO2	3	3	1	1	57545115	77671378	PDE12::chr3:57545065-57545115(+)	ROBO2::chr3:77671377-77671427(+)	TTCTAAAAGGATATGTGTTGCTAATACCCATCTTTACTGGCATCCTAAAG*GCACATTCAAAGCAATAATCAACCTCCACAGCCTCCAGTTCCACCGTTAG	TCGA
PDHX	KDM6A	11	X	1	1	34938362	44966655	PDHX::chr11:34938312-34938362(+)	KDM6A::chrX:44966654-44966704(+)	AAGCCGCGGAGCTAATTGGAGATGGTTTCACAGCACGCAGTGGCTTCGGG*GTATTGTCTTCTAAGAACTCTGAAGCAATGTCAGACATTGAGGGAAGCTC	TCGA
PER1	ENOPH1	17	4	-1	1	8045967	83369073	PER1::chr17:8045966-8046016(-)	ENOPH1::chr4:83369072-83369122(+)	GTCTGGTTCAGGCTCCCATGAAGGGGGCAGCACCTCAGCCAGCATCACTC*GACATTTTATTTCCTTACATCGAAGAAAATGTTAAAGAGTATCTGCAGAC	TCGA
PI4KA	CLTCL1	22	22	-1	-1	21188850	19230459	PI4KA::chr22:21188849-21188899(-)	CLTCL1::chr22:19230409-19230459(-)	TCTTCCAAAAGTGTATTGGGTAGAAGAAAGCACAGCTCGGAAAGGCAGAG*CAAAACCGTGTGGTTGGAGCAATGCAGCTCTACTCTGTGGATAGGAAGGT	TCGA
PIK3R1	MRPL42	5	12	1	1	67522837	93862965	PIK3R1::chr5:67522787-67522837(+)	MRPL42::chr12:93862964-93863014(+)	TCCTGTTGCACCAGGTTCTTCGAAAACTGAAGCAGATGTTGAACAACAAG*CAGGAGTAGAAATTGGTATGCTTAGAAGCAGATTCTAAAAGCAGTTTCTC	TCGA
PIK3R1	NDUFB7	5	19	1	-1	67576834	14677745	PIK3R1::chr5:67576784-67576834(+)	NDUFB7::chr19:14677695-14677745(-)	TATAGAAATTTTAATCTCAACTGAATGGAATGAACGACAGCCTGCACCAG*AGATGGTGGCCACACAGCAGGAGATGATGGACGCGCAGCTGAGGCTCCAG	TCGA
PML	POLN	15	4	1	-1	74325755	2097660	PML::chr15:74325705-74325755(+)	POLN::chr4:2097610-2097660(-)	GGTCTTCCTGCCCAACAGCAACCACGTGGCCAGTGGCGCCGGGGAGGCAG*GAAGGATGTGCCCGTGGAACAGGTGACACACGCAGACAGAGAGCAAACCA	TCGA
PMS2	AIMP2	7	7	-1	1	6048628	6054777	PMS2::chr7:6048627-6048677(-)	AIMP2::chr7:6054776-6054826(+)	CCCCGAGGCGGATCGGGTGTTGCATCCATGGAGCGAGCTGAGAGCTCGAG*GAAGAGTCTAACCTGTCTCTGCAAGCTCTTGAGTCCCGCCAAGATGATAT	TCGA
PMS2	DNAH11	7	7	-1	1	6048628	21813384	PMS2::chr7:6048627-6048677(-)	DNAH11::chr7:21813383-21813433(+)	CCCCGAGGCGGATCGGGTGTTGCATCCATGGAGCGAGCTGAGAGCTCGAG*CCAGTGCACAAAGACTCTATTAGCCTTTTCATGGCACATGTTCACACCAC	TCGA
PMS2	USP42	7	7	-1	1	6048628	6150756	PMS2::chr7:6048627-6048677(-)	USP42::chr7:6150755-6150805(+)	CCCCGAGGCGGATCGGGTGTTGCATCCATGGAGCGAGCTGAGAGCTCGAG*AGTTGAACAATGACCATAGTTGACAAAGCTTCTGAATCTTCAGACCCATC	TCGA
POLE	ANKS1B	12	12	-1	-1	133263840	99225914	POLE::chr12:133263839-133263889(-)	ANKS1B::chr12:99225864-99225914(-)	AgcggcgggcggcggcgcgcggACCCAGGCGCGGATGGCGAGGCCAGCAG*GTTTTAAAAATCAATTTGATTGGCCACAGGAAACGTATTTTGGCATCTCT	TCGA
POLG	CGNL1	15	15	-1	1	89866635	57808978	POLG::chr15:89866634-89866684(-)	CGNL1::chr15:57808977-57809027(+)	ACAACGACGTGGACATCCCTGGCTGCTGGTTTTTCAAGCTGCCTCACAAG*AATGTCGAGGTCTTGGCGAGCAGGAGCAACACTTCAGAGCAAGACCAGGC	TCGA
POLR1A	SETD2	2	3	-1	-1	86292397	47079267	POLR1A::chr2:86292396-86292446(-)	SETD2::chr3:47079217-47079267(-)	TCCTTTCTCCTTCCATCCTGAAGCCCTTTCCGCTGTGGACAGGAAAACAG*GCAGACTCAGTGGGATCCTCCTACTTGGGAAAGCCCAGGAGATGATGCCA	TCGA
POT1	RTKN2	7	10	-1	-1	124568869	63959620	POT1::chr7:124568868-124568918(-)	RTKN2::chr10:63959570-63959620(-)	ATTTCGGATCCCTACAGCCAGGTTACAATTATAGCAAGAAATATATTCAG*GCCAATGGAAGCACTGTTGTGAAGAACTTATGAAAATTGAGATTATGTCA	TCGA
PPARG	SYN2	3	3	1	1	12330633	12187179	PPARG::chr3:12330583-12330633(+)	SYN2::chr3:12187178-12187228(+)	GGTGACCAGAAGCCTGCATTTCTGCATTCTGCTTAATTCCCTTTCCTTAG*GTCCTTCCGGCCAGACTTCGTGCTCATCCGGCAGCATGCATTTGGCATGG	TCGA
PPARG	SYN2	3	3	1	1	12330633	12228869	PPARG::chr3:12330583-12330633(+)	SYN2::chr3:12228868-12228918(+)	GGTGACCAGAAGCCTGCATTTCTGCATTCTGCTTAATTCCCTTTCCTTAG*GGGGCCCTGGGCAACCCCAAGGAATGCAGCCCCCAGGCAAGGTGCTGCCT	TCGA
PPFIA1	CBLB	11	3	1	-1	70208594	105459475	PPFIA1::chr11:70208544-70208594(+)	CBLB::chr3:105459425-105459475(-)	AGGAGATCATGTCGCTGACCAGCCCGTCTGCCCCGCCCACATCTAGAACG*CTATATTTTCCGGTTAAGTTGCACTCGATTGGGACAGTGGGCCATTGGCT	TCGA
PPM1H	WIF1	12	12	-1	-1	63131282	65462684	PPM1H::chr12:63131281-63131331(-)	WIF1::chr12:65462634-65462684(-)	TGTCTTCAGAATTTACCCCCGAGACGGAGCGCCAGCGACTTCAGTACCTG*TTGTTCAAGTTGGTTTCCCATGTCTTGGAAAACAGGATGGGGTGGCAGCA	TCGA
PPP2R1A	CENPP	19	9	1	1	52693427	95373596	PPP2R1A::chr19:52693377-52693427(+)	CENPP::chr9:95373595-95373645(+)	TGTACCCCATCGCGGTGCTCATAGACGAACTCCGCAATGAGGACGTTCAG*GAAAAGTACCCAGATGCCGTGTACCTCTCGGAGGGGCCCTCCTCCTGCTC	TCGA
PPP6C	C11orf84	9	11	-1	1	127933364	63594400	PPP6C::chr9:127933363-127933413(-)	C11orf84::chr11:63594399-63594449(+)	TTCAGCCAGTATCAACACCAGTAACAGTGTGTGGAGATATCCATGGACAG*CTCCCCCTCCGGGGCTCCGCGGGACACTGGATCTCCAGGTTATCCGCGTG	TCGA
PRDM1	SLC22A16	6	6	1	-1	106554374	110763978	PRDM1::chr6:106554324-106554374(+)	SLC22A16::chr6:110763928-110763978(-)	TGCAGAAACACTACCTGGTACACACGGGAGAAAAGCCACATGAATGCCAG*GTTGCAAGTGGCTATCTTGTGGTGGGGTTTGTCTATGTGATGGAATTCAT	TCGA
PREP	PTPRK	6	6	-1	-1	105729621	128643455	PREP::chr6:105729620-105729670(-)	PTPRK::chr6:128643405-128643455(-)	ACTGATTATGGGTGCTCGGACAGCAAACAACACTTTGAATGGCTTGTCAA*GTTCCTATATGATAGTGGACTCTTCAGATCACGACCCTGGAGAAAAAGCC	TCGA
PRKAR1A	PITPNC1	17	17	1	1	66511717	65528918	PRKAR1A::chr17:66511667-66511717(+)	PITPNC1::chr17:65528917-65528967(+)	CTGAGAGACCCATGGCATTCCTCAGGGAATACTTTGAGAGGTTGGAGAAG*TACAAAATTGGACAGCTGTACATGATCAGCAAACACAGCCATGAACAGAG	TCGA
PRKCA	NF1	17	17	1	1	64302245	29652838	PRKCA::chr17:64302195-64302245(+)	NF1::chr17:29652837-29652887(+)	CTTGTTTTTGTTTTTCAGGGGGTTTGGGAAACAAGGCTTCCAGTGCCAAG*GTTCAAAACTGGTCAAATCAATGGTGATTTGCTGATATACCATGTCTTAC	TCGA
PTCH1	IPPK	9	9	-1	-1	98268689	95381847	PTCH1::chr9:98268688-98268738(-)	IPPK::chr9:95381797-95381847(-)	ATTAAAAGCAGCGAACCTCGAGACCAACGTGGAGGAGCTGTGGGTGGAAG*GTGCAGCAGTACCGCGTCGCCATGACTGCCAAGGACTGCTCCATCATGAT	TCGA
PTEN	BTRC	10	10	1	1	89693008	103290994	PTEN::chr10:89692958-89693008(+)	BTRC::chr10:103290993-103291043(+)	CACAAGAGGCCCTAGATTTCTATGGGGAAGTAAGGACCAGAGACAAAAAG*GGGACAGTATTTATTCAAAAACAAACCTCCTGACGGGAATGCTCCTCCCA	TCGA
PTEN	C1orf226	10	1	1	1	89653866	162352972	PTEN::chr10:89653816-89653866(+)	C1orf226::chr1:162352971-162353021(+)	GCAGAAAGACTTGAAGGCGTATACAGGAACAATATTGATGATGTAGTAAG*GTCAGTCCTGCAAGAAACATTTCCTCGGCTGGATCCTCCACCTCCCATAA	TCGA
PTEN	CTNNA3	10	10	1	-1	89690846	68979628	PTEN::chr10:89690796-89690846(+)	CTNNA3::chr10:68979578-68979628(-)	TTTTAGTTGTGCTGAAAGACATTATGACACCGCCAAATTTAATTGCAGAG*GACTTAAAATCTCCAAATCAGAGAGATGAAATTGCAGGAGCCCGAGCTTC	TCGA
PTEN	GRID1	10	10	1	-1	89690846	87489371	PTEN::chr10:89690796-89690846(+)	GRID1::chr10:87489321-87489371(-)	TTTTAGTTGTGCTGAAAGACATTATGACACCGCCAAATTTAATTGCAGAG*TTGGCGACATGGGACTCAGAGAAGGGCTTGAATGGCAGCTTGCAAGAGAG	TCGA
PTEN	KIF20B	10	10	1	1	89653866	91497144	PTEN::chr10:89653816-89653866(+)	KIF20B::chr10:91497143-91497193(+)	GCAGAAAGACTTGAAGGCGTATACAGGAACAATATTGATGATGTAGTAAG*GGTCTATCCATGTTAGTTCAGCTATCACTGAAGACCAAAAGAAAAGTGAA	TCGA
PTEN	NRP1	10	10	1	-1	89693008	33559784	PTEN::chr10:89692958-89693008(+)	NRP1::chr10:33559734-33559784(-)	CACAAGAGGCCCTAGATTTCTATGGGGAAGTAAGGACCAGAGACAAAAAG*GTATGACTACGTGGAAGTCTTCGATGGAGAAAATGAAAATGGACATTTTA	TCGA
PTEN	PYGB	10	20	1	1	89693008	25249765	PTEN::chr10:89692958-89693008(+)	PYGB::chr20:25249764-25249814(+)	CACAAGAGGCCCTAGATTTCTATGGGGAAGTAAGGACCAGAGACAAAAAG*TTGGGGTTAGACTTGGAGGAACTCGAGGAGATAGAAGAAGATGCTGGCCT	TCGA
PTEN	RNLS	10	10	1	-1	89693008	90045263	PTEN::chr10:89692958-89693008(+)	RNLS::chr10:90045213-90045263(-)	CACAAGAGGCCCTAGATTTCTATGGGGAAGTAAGGACCAGAGACAAAAAG*GTTACAAATGCTGCTGCCAACTGTCCTGGCCAAATGACTCTGCATCACAA	TCGA
PTPN13	MAPK10	4	4	1	-1	87515942	87115560	PTPN13::chr4:87515892-87515942(+)	MAPK10::chr4:87115510-87115560(-)	CAGCCCTCGCCCGGCGCTCCAGTAGCAGGACCCGGTCTCGGGACCAGCCG*GTATTTATGAGCCTCCATTTCTTATACTACTGCAGTGAACCAACATTGGA	TCGA
PTPN6	LEPREL2	12	12	1	1	7066948	6948164	PTPN6::chr12:7066898-7066948(+)	LEPREL2::chr12:6948163-6948213(+)	ACACAACCGAATACAAACTCCGTACCTTACAGGTCTCCCCGCTGGACAAT*GCTCGGGTGCGTCCTCGCTGTGGGCGCCTTGTGGCCTTCAGCTCCGGTGT	TCGA
PTPN6	LRRC23	12	12	1	1	7061340	7014749	PTPN6::chr12:7061290-7061340(+)	LRRC23::chr12:7014748-7014798(+)	ATCATCCACCTCAAGTACCCGCTGAACTGCTCCGATCCCACTAGTGAGAG*GAGGAGGACTGAGCTTATCTGACTCCAGAGCTTTCAGGAGGGAAGAAAGA	TCGA
PTPRD	CYGB	9	17	-1	-1	9938507	74527224	PTPRD::chr9:9938506-9938556(-)	CYGB::chr17:74527174-74527224(-)	CTGACTGACAGCATGTTGGCACCGAGGGAAGCGATGGGCTTCGGCTCCAG*ATCCTCTCTGGGGTCATTCTGGAGGTGGTCGCCGAGGAATTTGCCAGTGA	TCGA
PTPRD	IDO1	9	8	-1	1	8733780	39771408	PTPRD::chr9:8733779-8733829(-)	IDO1::chr8:39771407-39771457(+)	CAGGCTGCTGCTGCTGCTCCTCACTTTCTTCCTCCGCACGGATGCTGAGA*ACACTGAGGGGCACCAGAGGAGCAGACTACAAGAATGGCACACGCTATGG	TCGA
PTPRD	RAC2	9	22	-1	-1	10612398	37637698	PTPRD::chr9:10612397-10612447(-)	RAC2::chr22:37637648-37637698(-)	AAAGAGAAGACTCCTCAGGGTTTCCAAGGAGGACTGGAGCGGCTGCTTTA*GGCCGTGGGCAAGACCTGCCTTCTCATCAGCTACACCACCAACGCCTTTC	TCGA
PTPRD	TRHDE	9	12	-1	1	8314247	72666463	PTPRD::chr9:8314246-8314296(-)	TRHDE::chr12:72666462-72666512(+)	CAAGTTCCATTTGTTACAAATGAATTCTAATAAAAATGTCAGTGTTATGC*aagaaaaagaagaagaaaaagaagaggaagaagaagaaggaggaggagga	TCGA
PTPRK	ARHGAP18	6	6	-1	-1	128505577	129939997	PTPRK::chr6:128505576-128505626(-)	ARHGAP18::chr6:129939947-129939997(-)	TGGAACGGGGCTCCCAGGACCTCCACTAATCACCAGAACAAAATGTGCAG*AGTTTCAGATTGCCAAAAGACAAAACGGGTACCACAAGGATTGGTGACCT	TCGA
PTPRK	BCKDHB	6	6	-1	1	128841404	80837264	PTPRK::chr6:128841403-128841453(-)	BCKDHB::chr6:80837263-80837313(+)	CCTCTCTCCTTGGCCTCTCCTGGGATCGGCCCAAGGCCAGTTCTCCGCAG*GGCAAACTCAGAAAATGAATCTTTTCCAGTCTGTAACAAGTGCCTTGGAT	TCGA
PTPRK	ECHDC1	6	6	-1	-1	128841404	127652175	PTPRK::chr6:128841403-128841453(-)	ECHDC1::chr6:127652125-127652175(-)	CCTCTCTCCTTGGCCTCTCCTGGGATCGGCCCAAGGCCAGTTCTCCGCAG*AAATGGCGAAAAGTCTTTTGAAGACAGCCTCTCTGTCTGGAAGGACAAAA	TCGA
PTPRK	ECHDC1	6	6	-1	-1	128561180	127611422	PTPRK::chr6:128561179-128561229(-)	ECHDC1::chr6:127611372-127611422(-)	AGTGCATTGCCACAGGGAGAGATGCTGTGCATAACAAGTTATGGCTCCAG*GTTAATGACTCCAGAGAGTAAGATCAGATTCGTCCACAAAGAGATGGGCA	TCGA
PTPRK	EPB41L2	6	6	-1	-1	128841404	131184858	PTPRK::chr6:128841403-128841453(-)	EPB41L2::chr6:131184808-131184858(-)	CCTCTCTCCTTGGCCTCTCCTGGGATCGGCCCAAGGCCAGTTCTCCGCAG*ACTGTAAAAGGTGGAATTTCTGAAACAAGAATTGAGAAACGCATTGTGAT	TCGA
PTPRK	EYA4	6	6	-1	1	128505577	133782252	PTPRK::chr6:128505576-128505626(-)	EYA4::chr6:133782251-133782301(+)	TGGAACGGGGCTCCCAGGACCTCCACTAATCACCAGAACAAAATGTGCAG*TAATTACAAGTAGTGGCTACAGCCCCAGATCAGCACATCAGTATTCCCCA	TCGA
PTPRK	EYS	6	6	-1	-1	128841404	65303202	PTPRK::chr6:128841403-128841453(-)	EYS::chr6:65303152-65303202(-)	CCTCTCTCCTTGGCCTCTCCTGGGATCGGCCCAAGGCCAGTTCTCCGCAG*ACCTGCTCCATTGGGCTTCTTTGTGGTGATGAAATAAGGAGAATTACCTG	TCGA
PTPRK	FBXO5	6	6	-1	-1	128718711	153296756	PTPRK::chr6:128718710-128718760(-)	FBXO5::chr6:153296706-153296756(-)	GCATGTTAGTGCTCAAGAGCCTCATTATCTACCACCCGAGATGCCCCAAG*GTTGTAAAGAAGAAAGTTCTACCCTTTCTGTCAAAATGAAGTGTGATTTT	TCGA
PTPRK	IL20RA	6	6	-1	-1	128841404	137338240	PTPRK::chr6:128841403-128841453(-)	IL20RA::chr6:137338190-137338240(-)	CCTCTCTCCTTGGCCTCTCCTGGGATCGGCCCAAGGCCAGTTCTCCGCAG*TTCCCTGTGTCTCTGGTGGTTTGCCTAAACCTGCAAACATCACCTTCTTA	TCGA
PTPRK	OXR1	6	8	-1	1	128841404	107531171	PTPRK::chr6:128841403-128841453(-)	OXR1::chr8:107531170-107531220(+)	CCTCTCTCCTTGGCCTCTCCTGGGATCGGCCCAAGGCCAGTTCTCCGCAG*GCTGAAGAAAAAGTCCCAGTCGGTGGATATTAATGCTCCAGGGTTCAACC	TCGA
PTPRK	PEX5L	6	3	-1	-1	128505577	179605572	PTPRK::chr6:128505576-128505626(-)	PEX5L::chr3:179605522-179605572(-)	TGGAACGGGGCTCCCAGGACCTCCACTAATCACCAGAACAAAATGTGCAG*CTGGTGAATGAGCAACAAGAAAGCAGACCCCTCCTGAGTCCCTCCATCGA	TCGA
PTPRK	POPDC3	6	6	-1	-1	128718711	105610035	PTPRK::chr6:128718710-128718760(-)	POPDC3::chr6:105609985-105610035(-)	GCATGTTAGTGCTCAAGAGCCTCATTATCTACCACCCGAGATGCCCCAAG*GAAATACCAAAATATTTGCAGACTGGATCCAAATCAGGAGCCCAGATGAA	TCGA
PTPRK	SAMD3	6	6	-1	-1	128718711	130505768	PTPRK::chr6:128718710-128718760(-)	SAMD3::chr6:130505718-130505768(-)	GCATGTTAGTGCTCAAGAGCCTCATTATCTACCACCCGAGATGCCCCAAG*AAGAAATGTGAAACAAATTCTAGCAAGAAGCAAAGCATTACAGTGGACGA	TCGA
PTPRK	SMNDC1	6	10	-1	-1	128561180	112058548	PTPRK::chr6:128561179-128561229(-)	SMNDC1::chr10:112058498-112058548(-)	AGTGCATTGCCACAGGGAGAGATGCTGTGCATAACAAGTTATGGCTCCAG*GAAGTTATAGAACTAACCAAAGACCTTCTGTCAACTCAACCTTCTGAGAC	TCGA
PTPRK	SPARCL1	6	4	-1	-1	128505577	88420737	PTPRK::chr6:128505576-128505626(-)	SPARCL1::chr4:88420687-88420737(-)	TGGAACGGGGCTCCCAGGACCTCCACTAATCACCAGAACAAAATGTGCAG*ATCTGGAAAGCATGAAGACTGGGCTTTTTTTCCTATGTCTCTTGGGAACT	TCGA
PTPRT	EXD2	20	14	-1	1	41385102	69695533	PTPRT::chr20:41385101-41385151(-)	EXD2::chr14:69695532-69695582(+)	CTCTGATGGTGGGTCTGGTGTGTCCAACTACGCGGAGCTGATCGTGAAAG*GTAAATTTGGAAGGCAAAGCCAGCCCTCTGTCACTTCTACAAATGGCCTC	TCGA
PTPRT	NCOA3	20	20	-1	1	40944363	46211927	PTPRT::chr20:40944362-40944412(-)	NCOA3::chr20:46211926-46211976(+)	CCCTGAAAAGCTACAGCATCTACTTCCAGGCACTCAGCAAAGCCAATGGA*GATCAAAATACTTGCTGGATGGTGGACTCAGAGACCAATAAAAATAAACT	TCGA
QKI	ATG5	6	6	1	-1	163836367	106764141	QKI::chr6:163836317-163836367(+)	ATG5::chr6:106764091-106764141(-)	GCCCAACTTCTGCGGGATCTTCAACCACCTCGAGCGGCTGCTGGACGAAG*TTTGGCTTTGGTTGAAATAAGAATTTAGCCTGTATGTACTGCTTTAACTC	TCGA
QKI	PACRG	6	6	1	1	163899928	163733811	QKI::chr6:163899878-163899928(+)	PACRG::chr6:163733810-163733860(+)	GATGTAAAATCATGGTCCGAGGCAAAGGCTCAATGAGGGATAAAAAAAAG*ggtcttactctttgcccaggctggagtgcagtggcgcgatcatggctcgt	TCGA
QKI	ZNF214	6	11	1	-1	163836367	7024086	QKI::chr6:163836317-163836367(+)	ZNF214::chr11:7024036-7024086(-)	GCCCAACTTCTGCGGGATCTTCAACCACCTCGAGCGGCTGCTGGACGAAG*AAAGCCTGATCTTTGACCAGATGGCAGTAACATTTGAAGATGTGACTATT	TCGA
RAB3GAP1	LRP1B	2	2	1	-1	135851263	141739845	RAB3GAP1::chr2:135851213-135851263(+)	LRP1B::chr2:141739795-141739845(-)	CTGGGTATGAATAATGACTTTCCTCCAAGAGCACATTGCCTGGTAAGATG*CCAGAACATGCCAGGTAGACCAGTTTTCTTGCGGAAATGGGCGTTGCATT	TCGA
RAB3IL1	NRG1	11	8	-1	1	61669914	32585467	RAB3IL1::chr11:61669913-61669963(-)	NRG1::chr8:32585466-32585516(+)	TCGGGGACTCCAAAAGCCATTACTACATCTCGCCATCTTCCCGGGCCAGG*CTACATCTACATCCACCACTGGGACAAGCCATCTTGTAAAATGTGCGGAG	TCGA
RAD17	CNTN5	5	11	1	1	68677884	100226848	RAD17::chr5:68677834-68677884(+)	CNTN5::chr11:100226847-100226897(+)	AGTTTTACCAGACTTCCAAAAAGATGATTTCAAGGGGATGTTTAATACTG*GTGGAAAAATCACAAGTGCACAGTCGACCCTTCACTCTCTCTCCACATCT	TCGA
RAD17	SEC24A	5	5	1	1	68670538	134050714	RAD17::chr5:68670488-68670538(+)	SEC24A::chr5:134050713-134050763(+)	AAGTCGAAACCTGGTTAAAAGCTCAAGTTTTAGAAAGGCAACCAAAACAG*AAATCATTCCAGACTGGGACAAATGCACGTCTAGATGAACGCATTTTTGC	TCGA
RANBP2	BMP5	2	6	1	-1	109371715	55659225	RANBP2::chr2:109371665-109371715(+)	BMP5::chr6:55659175-55659225(-)	ATCAGAATTCTTTACTGAAAATGATTTGCCAACAAGTAGAGGCCATTAAG*GGATGCAGATCTGTTCTTGTTAGACACAAGAAAGGCCCAAGCTTTAGATG	TCGA
RB1	CLEC2B	13	12	1	-1	48881542	10015172	RB1::chr13:48881492-48881542(+)	CLEC2B::chr12:10015122-10015172(-)	AGAGAGCTTGGTTAACTTGGGAGAAAGTTTCATCTGTGGATGGAGTATTG*GTATGATGACCAAACATAAAAAGTGTTTTATAATTGTTGGTGTTTTAATA	TCGA
RB1	CNIH3	13	1	1	1	48881542	224868660	RB1::chr13:48881492-48881542(+)	CNIH3::chr1:224868659-224868709(+)	AGAGAGCTTGGTTAACTTGGGAGAAAGTTTCATCTGTGGATGGAGTATTG*ATAATTGCCTTTGATGAGTTAAGGACAGATTTTAAGAGCCCCATAGACCA	TCGA
RB1	DIAPH3	13	13	1	-1	48881542	60707123	RB1::chr13:48881492-48881542(+)	DIAPH3::chr13:60707073-60707123(-)	AGAGAGCTTGGTTAACTTGGGAGAAAGTTTCATCTGTGGATGGAGTATTG*CATTTAAATATTAGGACACTGACGGATGATATGGTAAGATTATCCTCAAC	TCGA
RB1	ESR2	13	14	1	-1	48955579	64749793	RB1::chr13:48955529-48955579(+)	ESR2::chr14:64749743-64749793(-)	ATTTAGAACGATGTGAACATCGAATCATGGAATCCCTTGCATGGCTCTCA*CCATTATACTTGCCCACGAATCTTTGAGAACATTATAATGACCTTTGTGC	TCGA
RB1	FRYL	13	4	1	-1	49039504	48636507	RB1::chr13:49039454-49039504(+)	FRYL::chr4:48636457-48636507(-)	AAAATTTCAGAAGGTCTGCCAACACCAACAAAAATGACTCCAAGATCAAG*CTTCAGCGCCAGTCAGCAAAGTAAATAAATACTGTGCTTCTTCCAACTTT	TCGA
RB1	GADD45GIP1	13	19	1	-1	48955579	13065340	RB1::chr13:48955529-48955579(+)	GADD45GIP1::chr19:13065290-13065340(-)	ATTTAGAACGATGTGAACATCGAATCATGGAATCCCTTGCATGGCTCTCA*GGAGCAGCACATCGCAGAGTGCATGGCCAAGATGCCACAGATGATTGTGA	TCGA
RB1	HTR2C	13	X	1	1	48881542	114141152	RB1::chr13:48881492-48881542(+)	HTR2C::chrX:114141151-114141201(+)	AGAGAGCTTGGTTAACTTGGGAGAAAGTTTCATCTGTGGATGGAGTATTG*GTGTATCAGTTCCTATCCCTGTGATTGGACTGAGGGACGAAGAAAAGGTG	TCGA
RB1	KCNRG	13	13	1	1	48939107	50594350	RB1::chr13:48939057-48939107(+)	KCNRG::chr13:50594349-50594399(+)	TACCTTTTATGAATTCTCTTGGACTTGTAACATCTAATGGACTTCCAGAG*GTATGTTTCTATAAAACCTGATAACCGAAAATTGGCCAACGGAACAAATG	TCGA
RB1	WDFY2	13	13	1	1	48881542	52325446	RB1::chr13:48881492-48881542(+)	WDFY2::chr13:52325445-52325495(+)	AGAGAGCTTGGTTAACTTGGGAGAAAGTTTCATCTGTGGATGGAGTATTG*CGACAGAGTCCAGGCCCTCTCCTATGCACAGCACACGCGACAATTGATCT	TCGA
RBM10	CMAS	X	12	1	1	47006897	22208083	RBM10::chrX:47006847-47006897(+)	CMAS::chr12:22208082-22208132(+)	GGCCCCAGCAGCCCCCGAAGGCCCTATCAGGACATGGAGTATGAAAGACG*TGTATGGGTTTCGACAGACCATGATGAAATTGAGAATGTGGCCAAACAAT	TCGA
RBM10	PHF16	X	X	1	1	47028897	46857522	RBM10::chrX:47028847-47028897(+)	PHF16::chrX:46857521-46857571(+)	AGGAGGGCAAGCATGACTATGACGACTCATCTGAGGAGCAGAGTGCGGAG*GTATTCCGGAAGGACCTCATCAGTGCCATGAAACTTCCAGATTCTCACCA	TCGA
RCAN1	RUNX1	21	21	-1	-1	35987059	36171759	RCAN1::chr21:35987058-35987108(-)	RUNX1::chr21:36171709-36171759(-)	CCATCGCCTGTCACCTGGACCCGCGCGTGTTCGTGGACGGCCTGTGCCGG*ATACAAGGCAGATCCAACCATCCCCACCGTGGTCCTACGATCAGTCCTAC	TCGA
RFWD3	STK31	16	7	-1	1	74694830	23757100	RFWD3::chr16:74694829-74694879(-)	STK31::chr7:23757099-23757149(+)	GCTTCACGGAGGGCAAGAGCCGGAGGGTCTCAGAGGACAGACAGTGCCAG*AGTATCAATAGAAATAAGGATATCATGAAGATTGGTTGCTCACTGTCTGA	TCGA
RHOA	C3orf43	3	3	-1	-1	49449253	196236540	RHOA::chr3:49449252-49449302(-)	C3orf43::chr3:196236490-196236540(-)	GGACCGGCGTCCCCGGCGCGAAGAGGCTGGACTCGGATTCGTTGCCTGAG*AGTAGACCACAAACTCCAAGCGTTAGAAACACAGTTCAAAGAACTAGACT	TCGA
RHOA	NICN1	3	3	-1	-1	49449253	49463861	RHOA::chr3:49449252-49449302(-)	NICN1::chr3:49463811-49463861(-)	GGACCGGCGTCCCCGGCGCGAAGAGGCTGGACTCGGATTCGTTGCCTGAG*TTGCAGGAAATCACGTTTAAGAATTACTACACAGCTTTTTTGAGCATCCG	TCGA
RHOA	TMEM111	3	3	-1	-1	49405861	10011485	RHOA::chr3:49405860-49405910(-)	TMEM111::chr3:10011435-10011485(-)	TACCGATGTTATACTGATGTGTTTTTCCATCGACAGCCCTGATAGTTTAG*CCGCTGACCAATCACGAATGATGCAGGAGCAGATGACGGGAGCAGCCATG	TCGA
RNF217	PRDM1	6	6	1	1	125284572	106552700	RNF217::chr6:125284522-125284572(+)	PRDM1::chr6:106552699-106552749(+)	GCAAGAAGGCCGTGTGCGAGGAGTGCCTCAAAGTCTACCTGAGCGCCCAG*CACAAACACAGAGCAGTCTAAAGCAACCGAGCACTGAGAAAAATGAACTC	TCGA
RNF217	PTPRK	6	6	1	-1	125284572	128718833	RNF217::chr6:125284522-125284572(+)	PTPRK::chr6:128718783-128718833(-)	GCAAGAAGGCCGTGTGCGAGGAGTGCCTCAAAGTCTACCTGAGCGCCCAG*GTGGCTGTACTTTTGATGATGGTCCAGGGGCCTGTGATTACCACCAGGAT	TCGA
RNF43	HSF5	17	17	-1	-1	56492687	56499791	RNF43::chr17:56492686-56492736(-)	HSF5::chr17:56499741-56499791(-)	TGTTTGCTGGTGTTGCTGAAATAACTCCAGCAGAAGGAAAATTAATGCAG*ATCTTCATCTGCTGGTGGACGTGGCCTGCAAGCAGGAGCGCTTTCCAAAG	TCGA
RNF43	LIMCH1	17	4	-1	1	56492687	41496553	RNF43::chr17:56492686-56492736(-)	LIMCH1::chr4:41496552-41496602(+)	TGTTTGCTGGTGTTGCTGAAATAACTCCAGCAGAAGGAAAATTAATGCAG*CAAGTAACTGGCAGAAGTTTTGGTGATAAAGATTTTCGGACAGGTTTAGA	TCGA
ROBO2	ERLIN2	3	8	1	1	77147491	37607077	ROBO2::chr3:77147441-77147491(+)	ERLIN2::chr8:37607076-37607126(+)	GAACTATCTTGGTGAAGCAGTGAGTCGAAATGCGTCTCTGGAAGTGGCAT*ATCAGATTGATGAAAATCTCAAACTGGCTTTGCAACAGGACCTGACCTCC	TCGA
ROBO2	TNNT2	3	1	1	-1	77089997	201328791	ROBO2::chr3:77089947-77089997(+)	TNNT2::chr1:201328741-201328791(-)	GATGTTTACACAACTACTGCTCTGTGGATTTTTATATGTTCGGGTTGATG*ATCAATGTTCTCCGAAACAGGATCAACGATAACCAGAAAGTGTAAGTGTC	TCGA
RPL22	ACOT7	1	1	-1	-1	6252990	6324755	RPL22::chr1:6252989-6253039(-)	ACOT7::chr1:6324705-6324755(-)	AGGAGCAAGAGCAAGATCACCGTGACATCCGAGGTGCCTTTCTCCAAAAG*CCCGAGACCGAGGACGAGAAGAAGCGCTTTGAGGAAGGCAAAGGGCGGTA	TCGA
RPS6KA3	KDM6A	X	X	-1	1	20284682	44966655	RPS6KA3::chrX:20284681-20284731(-)	KDM6A::chrX:44966654-44966704(+)	CGGACCCGTGGCAGAAGATGGCTGTGGAGAGCCCGTCCGACAGCGCTGAG*GTATTGTCTTCTAAGAACTCTGAAGCAATGTCAGACATTGAGGGAAGCTC	TCGA
RPTOR	GPC3	17	X	1	-1	78519591	133087238	RPTOR::chr17:78519541-78519591(+)	GPC3::chrX:133087188-133087238(-)	AAATTGAAGGCTCCAAATCCTTAGCTCAGAGCTGGAGGATGAAGGATCGG*GATCAGATTTGCAAGTATGTCTCCCTAAGGGCCCAACATGCTGCTCAAGA	TCGA
RSU1	LARP4B	10	10	-1	-1	16858972	863829	RSU1::chr10:16858971-16859021(-)	LARP4B::chr10:863779-863829(-)	GGACATGAGTGACCGGGGCATCTCCAACATGCTGGATGTCAACGGCCTCT*AGCAGCCAGACACAGTCTCCAACGCCACCAAAGCCTCCGTCGCCAAGCTT	TCGA
RUNX1	CEP76	21	18	-1	-1	36206707	12686449	RUNX1::chr21:36206706-36206756(-)	CEP76::chr18:12686399-12686449(-)	CCTGAACCACTCCACTGCCTTTAACCCTCAGCCTCAGAGTCAGATGCAGG*GATGAAAATGGGATAAATAGACCAGTCTGTTCCTATGTTAAACCACTTCG	TCGA
RUNX1	DTD1	21	20	-1	1	36252854	18724744	RUNX1::chr21:36252853-36252903(-)	DTD1::chr20:18724743-18724793(+)	CCAGGTTGCAAGATTTAATGACCTCAGGTTTGTCGGTCGAAGTGGAAGAG*CTGTCAAAGCTCGAAAAACAGCAGCAGAGGAAAGAAAAGACCAGAGCTAA	TCGA
RUNX1	IFNAR1	21	21	-1	1	36206707	34725064	RUNX1::chr21:36206706-36206756(-)	IFNAR1::chr21:34725063-34725113(+)	CCTGAACCACTCCACTGCCTTTAACCCTCAGCCTCAGAGTCAGATGCAGG*AGAAAAATTATCGAGAAAAAAACTGATGTTACAGTTCCTAATTTGAAACC	TCGA
RUNX1	PROS1	21	3	-1	-1	36206707	93646251	RUNX1::chr21:36206706-36206756(-)	PROS1::chr3:93646201-93646251(-)	CCTGAACCACTCCACTGCCTTTAACCCTCAGCCTCAGAGTCAGATGCAGG*TTTTGTCAAAGCAACAGGCTTCACAAGTCCTGGTTAGGAAGCGTCGTGCA	TCGA
RUNX1	ZMAT4	21	8	-1	-1	36259140	40532450	RUNX1::chr21:36259139-36259189(-)	ZMAT4::chr8:40532400-40532450(-)	TGCTGCCTACGCACTGGCGCTGCAACAAGACCCTGCCCATCGCTTTCAAG*CAACACCCCTGAGCCCACTTAAGCCCCCACGGATGGACACTGCTCCGGTG	TCGA
RUNX1T1	E2F5	8	8	-1	1	93115085	86114382	RUNX1T1::chr8:93115084-93115134(-)	E2F5::chr8:86114381-86114431(+)	TGCAGCTCGGAGCCTGTGGCGGATGGTGGGACTCTCCGGCCCTGTGCAGT*GCTGCTGATACTTTGGCTGTGAGGCAAAAAAGGAGAATTTATGATATCAC	TCGA
RUNX1T1	FAM164A	8	8	-1	1	93088193	79590798	RUNX1T1::chr8:93088192-93088242(-)	FAM164A::chr8:79590797-79590847(+)	TTTAGTAATAGGTGACTGCCGGAAAAAAGGGAACTTTGAATATTGTCAAG*AAAAAACATGGACCCATTTGCCAGAAGACTGCAACTAAAAAACGGAAGAC	TCGA
RUNX2	MAX	6	14	1	-1	45399756	65544754	RUNX2::chr6:45399706-45399756(+)	MAX::chr14:65544704-65544754(-)	CCAAGTAGCAAGGTTCAACGATCTGAGATTTGTGGGCCGGAGTGGACGAG*GCATCCCGGGCCCAAATCCTAGACAAAGCCACAGAATATATCCAGTATAT	TCGA
RYR3	BUB1B	15	15	1	1	33765739	40457254	RYR3::chr15:33765689-33765739(+)	BUB1B::chr15:40457253-40457303(+)	AGGGACTTGGGAATCGCCTGTGCTTCTTGGAACCCACTTCAGAAGCCAAG*TGAAGCCATGTCCCTGGAGGGAGATGAATGGGAACTGAGTAAAGAAAATG	TCGA
SDHAF2	RIN1	11	11	1	-1	61205585	66101129	SDHAF2::chr11:61205535-61205585(+)	RIN1::chr11:66101079-66101129(-)	CCTGATTAACGAGCCTAGTAATGACTGGGATATTTACTACTGGGCCACAG*GGGAGGGCGCGGGTGCCGACGAGTTCCTGCCTCTGCTGAGCCTCGTCTTG	TCGA
SDHAF2	TPH1	11	11	1	-1	61205585	18062335	SDHAF2::chr11:61205535-61205585(+)	TPH1::chr11:18062285-18062335(-)	CCTGATTAACGAGCCTAGTAATGACTGGGATATTTACTACTGGGCCACAG*TTTTAGAGAATTACTCCAAATTCATCATGATTGAAGACAATAAGGAGAAC	TCGA
SDHB	PLN	1	6	-1	1	17380443	118879988	SDHB::chr1:17380442-17380492(-)	PLN::chr6:118879987-118880037(+)	CCTTGAGGCGCCGGTTGCCGGCCACAACCCTTGGCGGAGCCTGCCTGCAG*GCTACCTAAAAGAAGACAGTTATCTCATATTTGGCTGCCAGCTTTTTATC	TCGA
SEC16A	NOTCH1	9	9	-1	-1	139357339	139438554	SEC16A::chr9:139357338-139357388(-)	NOTCH1::chr9:139438504-139438554(-)	AGAGAGAGACCGAGAGGTTCAGGGAGCTGTTGCTGTATGGCCGTAAGAAG*GCCCGCGATGCTCCCAGCCCGGTGAGACCTGCCTGAATGGCGGGAAGTGT	TCGA
SEC16A	NOTCH1	9	9	-1	-1	139353586	139418431	SEC16A::chr9:139353585-139353635(-)	NOTCH1::chr9:139418381-139418431(-)	AGTACGCCCAGTCCCTGGGTGCCGAGACCTGCCCCCTGCCTAGTTTCCAG*CTGTGGCGGGGCCTTCGTGGGCCCGCGATGCCAGGACCCCAACCCGTGCC	TCGA
SETD2	CCRL2	3	3	-1	1	47139445	46449559	SETD2::chr3:47139444-47139494(-)	CCRL2::chr3:46449558-46449608(+)	GAGCAGCAGGAGGGAAAATGAAGAAGGAACGATCTCGTAAGAAGGATTCA*GGCAGTCTGAAGATGGCCAATTACACGCTGGCACCAGAGGATGAATATGA	TCGA
SETD2	MACROD2	3	20	-1	1	47125210	14066267	SETD2::chr3:47125209-47125259(-)	MACROD2::chr20:14066266-14066316(+)	ATATAAGTGATTTGGCCACCAAACTCCTGGACAGTTGGAAAGACCTAAAG*AAGAAAATACTCAGGAAACATCCCAGGTGAAGAAAAGTTTGACTGAAAAA	TCGA
SETD2	NISCH	3	3	-1	1	47125210	52504875	SETD2::chr3:47125209-47125259(-)	NISCH::chr3:52504874-52504924(+)	ATATAAGTGATTTGGCCACCAAACTCCTGGACAGTTGGAAAGACCTAAAG*GAGATAAATGGCATCACCGCGGCACTGGCTGAAGAGCTCTTTGAGAAAGG	TCGA
SETD2	PALMD	3	1	-1	1	47205344	100159575	SETD2::chr3:47205343-47205393(-)	PALMD::chr1:100159574-100159624(+)	CCGCCTCCGAAGATGGGGGATTTCTACGACCCGGAGCACCCGACCCCTGA*CTTTAAGGATGAGAATGGCAAAGCTGGGAAAAAAGGTGATCTAAGAGTTG	TCGA
SETD2	QRICH1	3	3	-1	-1	47205344	49070661	SETD2::chr3:47205343-47205393(-)	QRICH1::chr3:49070611-49070661(-)	CCGCCTCCGAAGATGGGGGATTTCTACGACCCGGAGCACCCGACCCCTGA*GCTATGTCTTGCCCAGCCACGTGACTGAGGAGATGCTATGGGAGTGCAAG	TCGA
SETD2	RBM6	3	3	-1	1	47205344	50112634	SETD2::chr3:47205343-47205393(-)	RBM6::chr3:50112633-50112683(+)	CCGCCTCCGAAGATGGGGGATTTCTACGACCCGGAGCACCCGACCCCTGA*TGATCGTAAACTTGTTGATAAAGAAGATATCGACACTAGCAGCAAAGGAG	TCGA
SETD2	SCAP	3	3	-1	-1	47139445	47484581	SETD2::chr3:47139444-47139494(-)	SCAP::chr3:47484531-47484581(-)	GAGCAGCAGGAGGGAAAATGAAGAAGGAACGATCTCGTAAGAAGGATTCA*GTACCTGCACATGTTGTTCTTTGTCAGTGCTGTCAAGTGTGTGCCAGGGT	TCGA
SETD2	SMARCC1	3	3	-1	-1	47205344	47632327	SETD2::chr3:47205343-47205393(-)	SMARCC1::chr3:47632277-47632327(-)	CCGCCTCCGAAGATGGGGGATTTCTACGACCCGGAGCACCCGACCCCTGA*GTCAGATACCAGGCCCAGGTTCCATGATGCCCGGGCAGCACATGCCAGGC	TCGA
SETD2	SPATA12	3	3	-1	1	47155366	57107394	SETD2::chr3:47155365-47155415(-)	SPATA12::chr3:57107393-57107443(+)	CTCACAGAAAAGAAAGGCTGGGGCTTGAGAGCTGCCAAAGACCTTCCTTC*CCAAAAGGGAAGGAAAGAGAGAGAAAGCCACTGGAGTTGGGCAGCGTGGG	TCGA
SH2B3	ATXN2	12	12	1	-1	111844081	111993723	SH2B3::chr12:111844031-111844081(+)	ATXN2::chr12:111993673-111993723(-)	GGGGCGCGCGACGCCATGGGCCGGCCGGGCCCAGAGCTCCTGTCTCTCAG*AGGTCGAAACAGTAACAAAGGACTGCCTCAGTCTACGGTGAGTAACTTTA	TCGA
SH2B3	CUX2	12	12	1	1	111844081	111757816	SH2B3::chr12:111844031-111844081(+)	CUX2::chr12:111757815-111757865(+)	GGGGCGCGCGACGCCATGGGCCGGCCGGGCCCAGAGCTCCTGTCTCTCAG*GCGAGCCCAAGACCTCGGTGGCCCCGCTGAGCATCGCCAACGGCACGACC	TCGA
SHB	CDKN2A	9	9	-1	-1	38067926	21968241	SHB::chr9:38067925-38067975(-)	CDKN2A::chr9:21968191-21968241(-)	AGTGCGCCGCCTCAGCCGCGGAGGAGAGCGGGGCCGGCAAGAAGGACAAG*ACATCCCCGATTGAAAGAACCAGAGAGGCTCTGAGAAACCTCGGGAAACT	TCGA
SHB	GRIN2A	9	16	-1	-1	37955880	9943818	SHB::chr9:37955879-37955929(-)	GRIN2A::chr16:9943768-9943818(-)	GGGATCCTAGGAGAAAGGGTGGATCCTGCCGTCCCCCTGGAGAAGCAAAT*GTGGGCAAGTGGGAGAACCATACGCTGAGCCTGAGGCACGCCGTGTGGCC	TCGA
SHC2	PTEN	19	10	-1	1	438718	89685270	SHC2::chr19:438717-438767(-)	PTEN::chr10:89685269-89685319(+)	TCCACATCTCCACTGATGGCCTCAGCCTCTCCGTGCCTGCCACGCGCCAG*GTTTTTGGATTCAAAGCATAAAAACCATTACAAGATATACAATCTGTAAG	TCGA
SLC12A7	TERT	5	5	-1	-1	1060459	1282739	SLC12A7::chr5:1060458-1060508(-)	TERT::chr5:1282689-1282739(-)	CGCAGATGCTGAAGCAGATGCAGCTGTCCAAGAACGAGCAGGAGCGAGAG*GGGTTGGCTGTGTTCCGGCCGCAGAGCACCGTCTGCGTGAGGAGATCCTG	TCGA
SLC22A23	CAMTA1	6	1	-1	1	3410422	6880241	SLC22A23::chr6:3410421-3410471(-)	CAMTA1::chr1:6880240-6880290(+)	CTTTGAAGGATTTTGCCTGGCTGGAATCATTCTCACCTTGTATGCTTTAC*agcgtttcccaaagtgtattctgcggaacTAGCACCTACTGTGTTCTCAA	TCGA
SLC25A14	BCORL1	X	X	1	1	129484705	129184692	SLC25A14::chrX:129484655-129484705(+)	BCORL1::chrX:129184691-129184741(+)	TGTCAGGAGTGATATCTTCCACTATAGCCAATCCCACCGATGTTCTAAAG*ATCACCTCTCGGATCTTCAGGGCCGGGCAGAGGGTGATCCCGGTGTATCC	TCGA
SLC2A13	TERT	12	5	-1	-1	40345059	1282739	SLC2A13::chr12:40345058-40345108(-)	TERT::chr5:1282689-1282739(-)	GGTTGTGGCCTACAAATGTTCCAGCAGCTCTCAGGCATTAACACCATCAT*GGGTTGGCTGTGTTCCGGCCGCAGAGCACCGTCTGCGTGAGGAGATCCTG	TCGA
SLC34A2	EEA1	4	12	1	-1	25680370	93229203	SLC34A2::chr4:25680320-25680370(+)	EEA1::chr12:93229153-93229203(-)	ttttttttaCTGGTTATGGGAAGGGAGAAATAAAATCATCAAACCCAAAA*aaaaaaaaaaaaaaaaaaaaaaaaaaaGGAGTGAAACTATCTCAAGGGTG	TCGA
SLC34A2	NDUFV1	4	11	1	1	25680370	67375697	SLC34A2::chr4:25680320-25680370(+)	NDUFV1::chr11:67375696-67375746(+)	ttttttttaCTGGTTATGGGAAGGGAGAAATAAAATCATCAAACCCAAAA*aaaaaaaaaaaaaTGCTTACTAAGTGGCAGTGGTATCTATGATGCTATAG	TCGA
SMAD2	C10orf90	18	10	-1	-1	45394694	128202508	SMAD2::chr18:45394693-45394743(-)	C10orf90::chr10:128202458-128202508(-)	AAACACTAACTTCCCAGCAGGAATTGAGCCACAGAGTAATTATATTCCAG*GATTACGGGACAGCTACCACAGTAGAAGAGATCAAATTGCCCTTAAAAAT	TCGA
SMAD2	CABLES1	18	18	-1	1	45456732	20768802	SMAD2::chr18:45456731-45456781(-)	CABLES1::chr18:20768801-20768851(+)	GTCCCGGACCCCCCGGATCTGACGGGGCGGGACCTGGCGCCACCTTGCAG*ACGGCGCCTCATCTCCCAGAGATCTTCCTTGGAGACCCTGGAAGATATTG	TCGA
SMAD2	CD226	18	18	-1	-1	45456732	67563281	SMAD2::chr18:45456731-45456781(-)	CD226::chr18:67563231-67563281(-)	GTCCCGGACCCCCCGGATCTGACGGGGCGGGACCTGGCGCCACCTTGCAG*ATAGTTTTGAGGCAGCTGTGCCATCAAATAGCCACATTGTTTCGGAACCT	TCGA
SMAD2	ZBTB7C	18	18	-1	-1	45456732	45864769	SMAD2::chr18:45456731-45456781(-)	ZBTB7C::chr18:45864719-45864769(-)	GTCCCGGACCCCCCGGATCTGACGGGGCGGGACCTGGCGCCACCTTGCAG*ATCCCCTCTGAGCAGCTGGGAGCTCAGAAGCTCTGTCCAACCCTGAGGAG	TCGA
SMAD2	ZBTB7C	18	18	-1	-1	45456732	45567494	SMAD2::chr18:45456731-45456781(-)	ZBTB7C::chr18:45567444-45567494(-)	GTCCCGGACCCCCCGGATCTGACGGGGCGGGACCTGGCGCCACCTTGCAG*GGCTCTGGCTGAGAACATGGCCAATGACATTGATGAGCTCATTGGCATTC	TCGA
SMAD3	AAGAB	15	15	1	-1	67430438	67529158	SMAD3::chr15:67430388-67430438(+)	AAGAB::chr15:67529108-67529158(-)	ACGTGGAAAGGCGCAGCTCTGGTACACCGGAAAGCATGGTGGATGGGGAG*ATATCCTTGGAACAGAAGATCTTATTGTGGAAGTGACTTCCAATGATGCT	TCGA
SMAD3	C15orf44	15	15	1	-1	67358698	65877226	SMAD3::chr15:67358648-67358698(+)	C15orf44::chr15:65877176-65877226(-)	AAGGCCATCACCACGCAGAACGTCAACACCAAGTGCATCACCATCCCCAG*ATGCTAAAGAAAACCCTTATGGCGAGGATGACAATAAGAGTCCATTCCCC	TCGA
SMAD3	DLGAP4	15	20	1	1	67358698	35125108	SMAD3::chr15:67358648-67358698(+)	DLGAP4::chr20:35125107-35125157(+)	AAGGCCATCACCACGCAGAACGTCAACACCAAGTGCATCACCATCCCCAG*GTTCATCATGCCTAGTGGCGTATAAGAAGACCCCGCCACCGGTCCCTCCA	TCGA
SMAD3	IL17RA	15	22	1	1	67358698	17577952	SMAD3::chr15:67358648-67358698(+)	IL17RA::chr22:17577951-17578001(+)	AAGGCCATCACCACGCAGAACGTCAACACCAAGTGCATCACCATCCCCAG*GGGCTAAACTGCACGGTCAAGAATAGTAAGTCATCTTTTTCTGTTCTTCT	TCGA
SMAD3	SENP8	15	15	1	1	67358698	72431918	SMAD3::chr15:67358648-67358698(+)	SENP8::chr15:72431917-72431967(+)	AAGGCCATCACCACGCAGAACGTCAACACCAAGTGCATCACCATCCCCAG*CTCTTGTTCAGCTTCTGGAATTTCTGAGCAGCCCTCGTCAGTACAAGATG	TCGA
SMAD4	SKAP1	18	17	1	-1	48593557	46474147	SMAD4::chr18:48593507-48593557(+)	SKAP1::chr17:46474097-46474147(-)	GTGCACCTGGAGATGCTGTTCATAAGATCTACCCAAGTGCATATATAAAG*ATGCTGAAGAGTTTCTGGCAGAAGGTTTGCGGAATGAGAACCTCAGCGCT	TCGA
SMARCA4	C19orf38	19	19	1	1	11101999	10979894	SMARCA4::chr19:11101949-11101999(+)	C19orf38::chr19:10979893-10979943(+)	AGAAGCAGCAGAAGATCGAGCAGGAGCGCAAGCGCCGGCAGAAGCACCAG*AAAACGATGCCAGAAGAAGACCCGGCCACCTTGGATGATCACTCAGGCAC	TCGA
SMARCA4	C19orf38	19	19	1	1	11098600	10979894	SMARCA4::chr19:11098550-11098600(+)	C19orf38::chr19:10979893-10979943(+)	AAGCCGCGGGGCCTCGACCCTGTGGAGATCCTGCAGGAGCGCGAGTACAG*AAAACGATGCCAGAAGAAGACCCGGCCACCTTGGATGATCACTCAGGCAC	TCGA
SMARCA4	CARM1	19	19	1	1	11100119	11022860	SMARCA4::chr19:11100069-11100119(+)	CARM1::chr19:11022859-11022909(+)	AAGCGACCATTGAGCTCAAGGCCCTCAGGCTGCTGAACTTCCAGAGGCAG*ATCGTTCTTGATGTTGGCTGTGGCTCTGGGATCCTGTCGTTTTTTGCCGC	TCGA
SMARCA4	DOCK6	19	19	1	-1	11130377	11311728	SMARCA4::chr19:11130327-11130377(+)	DOCK6::chr19:11311678-11311728(-)	TGCTGACGACGTACGAGTACATCATCAAAGACAAGCACATCCTCGCCAAG*ACGGTGCTGACGCCAGTGGAGGTGGCCATCGAGGACATGCAGAAGAAGAC	TCGA
SMARCA4	KDM4B	19	19	1	1	11100119	5071021	SMARCA4::chr19:11100069-11100119(+)	KDM4B::chr19:5071020-5071070(+)	AAGCGACCATTGAGCTCAAGGCCCTCAGGCTGCTGAACTTCCAGAGGCAG*GTACGCCATCCCACCAGAGCACGGCAAGCGCCTGGAGCGGCTGGCCATCG	TCGA
SMARCA4	RNF216	19	7	1	-1	11152236	5800769	SMARCA4::chr19:11152186-11152236(+)	RNF216::chr7:5800719-5800769(-)	ACCAAGAAGATGAAGAAGATTGTGGATGCCGTGATCAAGTACAAGGACAG*TTCTTTTGAAACAGATGGTCACCATGTTTAGATATTAGCAGTCCCATATA	TCGA
SMARCA4	SLC44A2	19	19	1	1	11107220	10745432	SMARCA4::chr19:11107170-11107220(+)	SLC44A2::chr19:10745431-10745481(+)	AGGCAGAAAATGCAGAAGGACAGACGCCTGCCATTGGGCCGGATGGCGAG*GAATATTTCACTGCTACATGGAGTACTCCCGACTGCGTGGTGAGGCCGGC	TCGA
SMARCA4	SLC44A2	19	19	1	1	11114073	10736929	SMARCA4::chr19:11114023-11114073(+)	SLC44A2::chr19:10736928-10736978(+)	TAGCTCCGAGGTCTGATAGTGAAGAAAGTGGCTCAGAAGAAGAGGAAGAG*GAACGCCACAGAAGTATGATCCCACTTTCAAAGGACCCATTTACAATAGG	TCGA
SMARCB1	HRASLS2	22	11	1	-1	24159123	63320537	SMARCB1::chr22:24159073-24159123(+)	HRASLS2::chr11:63320487-63320537(-)	CCACGGACAGCATCCTGGAGGACCAGTCAGACCAGCGCGTCATCATCAAG*GTCACTGGTGCAGTCACGACAGTAGGTGTGGCAGCAGGCCTGCTGGCTGC	TCGA
SMARCB1	SNW1	22	14	1	-1	24129449	78201355	SMARCB1::chr22:24129399-24129449(+)	SNW1::chr14:78201305-78201355(-)	TGAAGTTCCAGCTGGAGGACGACGGCGAGTTCTACATGATCGGCTCCGAG*ATGACTGTAAAGGAACAACAAGAGTGGAAGATTCCTCCTTGTATTTCTAA	TCGA
SPEN	CTRC	1	1	1	1	16199631	15768943	SPEN::chr1:16199581-16199631(+)	CTRC::chr1:15768942-15768992(+)	CCACCGTCACTTCATGCACGAGAAGGACGTTATGAGCGGAGACTTGATGG*CAACACCCGGACCTACCGTGTGGCCGTGGGAAAGAACAACCTGGAGGTGG	TCGA
SPEN	EFHD2	1	1	1	1	16174645	15752367	SPEN::chr1:16174595-16174645(+)	EFHD2::chr1:15752366-15752416(+)	AACTTACCCGAGAACGTGCGGGAAGAGAAGATCATCGAGCATTTCAAACG*GTATGATGCCGGGCGGGACGGCTTCATCGACCTGATGGAGCTAAAACTCA	TCGA
SPEN	FBLIM1	1	1	1	1	16203173	16101113	SPEN::chr1:16203123-16203173(+)	FBLIM1::chr1:16101112-16101162(+)	TCCTCCAGTAGTGATTCAATCAGCAGCAGCAGTAGTACCAGCAGTGACAG*GACACACTGGAGAGGTGCGGCAAGTGTGGCGAGGTGGTCCGGGACCACAT	TCGA
SPEN	FBLIM1	1	1	1	1	16203173	16090991	SPEN::chr1:16203123-16203173(+)	FBLIM1::chr1:16090990-16091040(+)	TCCTCCAGTAGTGATTCAATCAGCAGCAGCAGTAGTACCAGCAGTGACAG*AGCTGGCCTGAACCTCCAGGACTTCAGCCCTTCTAGGAGAATCTGATCCC	TCGA
SPEN	FBLIM1	1	1	1	1	16174645	16096904	SPEN::chr1:16174595-16174645(+)	FBLIM1::chr1:16096903-16096953(+)	AACTTACCCGAGAACGTGCGGGAAGAGAAGATCATCGAGCATTTCAAACG*ACATCTGTGCCTTCTGCCACAAGACCGTGTCCCCCCGAGAGCTGGCTGTG	TCGA
SPEN	FHAD1	1	1	1	1	16174645	15668232	SPEN::chr1:16174595-16174645(+)	FHAD1::chr1:15668231-15668281(+)	AACTTACCCGAGAACGTGCGGGAAGAGAAGATCATCGAGCATTTCAAACG*ATCAAGTTCAACAGTTCTCAGGAAACTCAGCAGTCTTTACTGCAGGAAAA	TCGA
SPEN	PLEKHM2	1	1	1	1	16203173	16060292	SPEN::chr1:16203123-16203173(+)	PLEKHM2::chr1:16060291-16060341(+)	TCCTCCAGTAGTGATTCAATCAGCAGCAGCAGTAGTACCAGCAGTGACAG*GTGGACCTCCCCCACACGGCGATCCAGGAAGCCTCCAACAAGAAGAAATT	TCGA
SPEN	PLEKHM2	1	1	1	1	16203173	16042732	SPEN::chr1:16203123-16203173(+)	PLEKHM2::chr1:16042731-16042781(+)	TCCTCCAGTAGTGATTCAATCAGCAGCAGCAGTAGTACCAGCAGTGACAG*TTGCAGAGCTATTTTGCTGCATGTGAGGATGAGATCCCTGCCATCCGGAA	TCGA
SPEN	TMEM51	1	1	1	1	16203173	15536986	SPEN::chr1:16203123-16203173(+)	TMEM51::chr1:15536985-15537035(+)	TCCTCCAGTAGTGATTCAATCAGCAGCAGCAGTAGTACCAGCAGTGACAG*GTGGATCTTTAACTCAAGACTAGCATGAAGAGTTGCCTTCTGGCCTGCCC	TCGA
SPEN	TNFRSF1B	1	1	1	1	16242774	12262024	SPEN::chr1:16242724-16242774(+)	TNFRSF1B::chr1:12262023-12262073(+)	CTACTTACCATGACCTTCGCAACATCTTCCAGCGCTTTGGAGAAATTGTG*CCTCACTTGCCTGCCGATAAGGCCCGGGGTACACAGGGCCCCGAGCAGCA	TCGA
SPOCK1	ARHGAP26	5	5	-1	1	136834062	142500553	SPOCK1::chr5:136834061-136834111(-)	ARHGAP26::chr5:142500552-142500602(+)	GCACCGTCTCCCAGTACGACCGGGACAAGTACTGGAACCGCTTTCGAGAC*TGTTGCTAACAACCACAAGCAGAATTTGATGACGGTGGCAAACCTTGGTG	TCGA
SPOP	AARSD1	17	17	-1	-1	47688642	41116254	SPOP::chr17:47688641-47688691(-)	AARSD1::chr17:41116204-41116254(-)	CTTGTGTGTTGCCGGCCAGGAATTCCAGGCTCACAAGGCTATCTTAGCAG*TTCACCACCACCGTGGTCTCCTGCTGTCCCGCGGAGCTGCAGACTGAAGG	TCGA
SPOP	ARL5C	17	17	-1	-1	47755295	37322870	SPOP::chr17:47755294-47755344(-)	ARL5C::chr17:37322820-37322870(-)	GAGGCAAGCGCAGGGGGACGGGGACCAGCAGCTGTCGCCGCCGCTCTCAG*CTTAAGCAAAGAAAGAAATTCACAAGCAACAGCAGGAAACTCCACCTTCC	TCGA
SPOP	C17orf57	17	17	-1	1	47755295	45351785	SPOP::chr17:47755294-47755344(-)	C17orf57::chr17:45351784-45351834(+)	GAGGCAAGCGCAGGGGGACGGGGACCAGCAGCTGTCGCCGCCGCTCTCAG*GGCCCAACATCTGTACCACGCGAGGTGTGAGCTCCTGCCAGCAGTGCCTG	TCGA
SPOP	CA10	17	17	-1	-1	47755295	50008492	SPOP::chr17:47755294-47755344(-)	CA10::chr17:50008442-50008492(-)	GAGGCAAGCGCAGGGGGACGGGGACCAGCAGCTGTCGCCGCCGCTCTCAG*TTCCTTCTTTCTGGGGATTGGTGAACTCAGCTTGGAATCTTTGCTCTGTG	TCGA
SPOP	EPHX2	17	8	-1	1	47755295	27358443	SPOP::chr17:47755294-47755344(-)	EPHX2::chr8:27358442-27358492(+)	GAGGCAAGCGCAGGGGGACGGGGACCAGCAGCTGTCGCCGCCGCTCTCAG*AGGACTTCTGAATGATGCTTTCCAGAAAGGGGGACCAGAGGGTGCCACTA	TCGA
SPOP	FAM117A	17	17	-1	-1	47745389	47810082	SPOP::chr17:47745388-47745438(-)	FAM117A::chr17:47810032-47810082(-)	tctgggaaccacccttctactttctgtctctaggaatttcactactctag*CCAGCGTCCCATGCTCGGTGGCCCCAGAAAAGTCAGTGTGTAGGCCTCAG	TCGA
SPOP	FAM117A	17	17	-1	-1	47755295	47799956	SPOP::chr17:47755294-47755344(-)	FAM117A::chr17:47799906-47799956(-)	GAGGCAAGCGCAGGGGGACGGGGACCAGCAGCTGTCGCCGCCGCTCTCAG*ACGCCCCTGTCCTGGCAAGAGCTAGAAGGTGAGCGTGCCAGTTCCTGTGC	TCGA
SPOP	GPATCH1	17	19	-1	1	47755295	33609916	SPOP::chr17:47755294-47755344(-)	GPATCH1::chr19:33609915-33609965(+)	GAGGCAAGCGCAGGGGGACGGGGACCAGCAGCTGTCGCCGCCGCTCTCAG*CTCTTGTGCCAGCACCCCAGGAGCCGCCACCTTCCTTCCCGATACAAAAG	TCGA
SPOP	NDUFS5	17	1	-1	1	47755295	39494395	SPOP::chr17:47755294-47755344(-)	NDUFS5::chr1:39494394-39494444(+)	GAGGCAAGCGCAGGGGGACGGGGACCAGCAGCTGTCGCCGCCGCTCTCAG*CCATGCCTTTCTTGGACATCCAGAAAAGGTTCGGCCTTAACATAGATCGA	TCGA
SPOP	SLC35B1	17	17	-1	-1	47755295	47783671	SPOP::chr17:47755294-47755344(-)	SLC35B1::chr17:47783621-47783671(-)	GAGGCAAGCGCAGGGGGACGGGGACCAGCAGCTGTCGCCGCCGCTCTCAG*GGTGGATCGTACCCGGAGCTGGCTCTATGCTGCCTGTTCTATCTCCTATC	TCGA
SPOP	SLC35B1	17	17	-1	-1	47684612	47781588	SPOP::chr17:47684611-47684661(-)	SLC35B1::chr17:47781538-47781588(-)	CTCCAAACCTCGACAAAATGGCTGATGATTTGCTGGCAGCTGCTGACAAG*CTATTATCGCTGACCCTGGATGGACTGACTGGTGTTTCCCAGGACCACAT	TCGA
SPOP	TAC4	17	17	-1	-1	47755295	47921519	SPOP::chr17:47755294-47755344(-)	TAC4::chr17:47921469-47921519(-)	GAGGCAAGCGCAGGGGGACGGGGACCAGCAGCTGTCGCCGCCGCTCTCAG*GAAGGCGCTGGCCCCAGCATTCAGCTCCAGCTGCAGGAGGTGAAGACGGG	TCGA
SPOP	XYLT2	17	17	-1	1	47755295	48430991	SPOP::chr17:47755294-47755344(-)	XYLT2::chr17:48430990-48431040(+)	GAGGCAAGCGCAGGGGGACGGGGACCAGCAGCTGTCGCCGCCGCTCTCAG*AAAGGAAGGCAGAGGAAGCCACGGCCACTGGACCCTGGCGAGGGTTCCAA	TCGA
ST6GALNAC2	BRIP1	17	17	-1	-1	74574838	59820495	ST6GALNAC2::chr17:74574837-74574887(-)	BRIP1::chr17:59820445-59820495(-)	CATTTGAAGCATTCTTTCAATCCAAGGCATCGAATTCTTGGACAGGAAAG*ATGGAGCTCTCCTGGTAGCAGTTTGTCGTGGTAAAGTGAGTGAGGGTCTG	TCGA
STAG1	ANKS1B	3	12	-1	-1	136183723	99548173	STAG1::chr3:136183722-136183772(-)	ANKS1B::chr12:99548123-99548173(-)	TCGGCACATCGCCCTGTTGCTGTGGCAGCTGGAGAGTTCCTTCACAAAAA*GACCCAGATGCCCTGTCCAAACAGTGGGACAATGGTTGGAAAGCATTGGG	TCGA
STAG1	CCDC77	3	12	-1	1	136471037	514677	STAG1::chr3:136471036-136471086(-)	CCDC77::chr12:514676-514726(+)	TTGGGGGGAAACTAGGTCGATGGTCGGCGGCGCCCGGATGGGCAGCTGAG*GTTATTTGGACAAGAGGCACATTGACCCAATTTGGAGACGTATTTTGGAA	TCGA
STAG1	FAM168A	3	11	-1	-1	136471037	73179537	STAG1::chr3:136471036-136471086(-)	FAM168A::chr11:73179487-73179537(-)	TTGGGGGGAAACTAGGTCGATGGTCGGCGGCGCCCGGATGGGCAGCTGAG*GATCCTCAGTCTTCCACAATGAACCCTGTTTACAGCCCCGTGCAGCCTGG	TCGA
STAG1	NCK1	3	3	-1	1	136221470	136646826	STAG1::chr3:136221469-136221519(-)	NCK1::chr3:136646825-136646875(+)	GGAAGAGAGCCAATGAAAGGTTGGAGTTACTACTTCAGAAACGCAAAGAG*TGCTGAAGCTGCTGAAAGATGGCAGAAGAAGTGGTGGTAGTAGCCAAATT	TCGA
STAG1	P2RY13	3	3	-1	-1	136471037	151046795	STAG1::chr3:136471036-136471086(-)	P2RY13::chr3:151046745-151046795(-)	TTGGGGGGAAACTAGGTCGATGGTCGGCGGCGCCCGGATGGGCAGCTGAG*GTGACACTGGAAGCAATGAACACCACAGTGATGCAAGGCTTCAACAGATC	TCGA
STAG1	SPSB4	3	3	-1	1	136117591	140865984	STAG1::chr3:136117590-136117640(-)	SPSB4::chr3:140865983-140866033(+)	ATTCGATTCTTTGGCAGTTGGTGAAAATTACTGATGGCTCTCCTTCCAAA*CCGAGCCCCTGCCACTGATGGACCTGTGCCGGAGATCCATCCGCTCGGCC	TCGA
STAG2	AMMECR1	X	X	1	-1	123094716	109507827	STAG2::chrX:123094666-123094716(+)	AMMECR1::chrX:109507777-109507827(-)	GGGGGAGGCGAACAGTCTCGTTGCTGCCTCTGTGTACGCTGAGGGGGGAG*CCCACTGTTTGTAACATGGAAGATTGGTCGAGACAAAAGATTACGTGGAT	TCGA
STAG2	C16orf45	X	16	1	1	123220620	15609162	STAG2::chrX:123220570-123220620(+)	C16orf45::chr16:15609161-15609211(+)	ACCATCTACAGGAAAACGGAAAGTGGTTGAGGGCATGCAGCTTTCACTCA*ATCAGCTGGACATCATCTCCATGGCGGAGACAACCATGATGCCAGAGGAG	TCGA
STAG2	FAM49B	X	8	1	-1	123164975	130916831	STAG2::chrX:123164925-123164975(+)	FAM49B::chr8:130916781-130916831(-)	AAAACATGATGTTGTTTGAAGTTGTTAAAATGGGCAAGAGTGCTATGCAG*gtaattcatttgcacacctgttagcaagaaacagaagttgaaggactgga	TCGA
STAG2	GRIA3	X	X	1	1	123164975	122459877	STAG2::chrX:123164925-123164975(+)	GRIA3::chrX:122459876-122459926(+)	AAAACATGATGTTGTTTGAAGTTGTTAAAATGGGCAAGAGTGCTATGCAG*GATTTTCCATCCTCCAAGCGATTATGGAAGCAGCAGTGCAAAACAACTGG	TCGA
STAG2	RGAG1	X	X	1	1	123094716	109693795	STAG2::chrX:123094666-123094716(+)	RGAG1::chrX:109693794-109693844(+)	GGGGGAGGCGAACAGTCTCGTTGCTGCCTCTGTGTACGCTGAGGGGGGAG*ATTTTCTTGCCTCCTGGGCTCCCTCCACACTATCCTGTGGCTGTGGCAGA	TCGA
STAT5B	ODZ4	17	11	-1	-1	40368032	78926954	STAT5B::chr17:40368031-40368081(-)	ODZ4::chr11:78926904-78926954(-)	ACAACAATGCGACGGCCACTGTTCTCTGGGACAATGCTTTTGCAGAGCCT*AAAAGATCCCGCACCATCCTCCAGGATCCAATGGCCTTGGAGAGAGGGCT	TCGA
STAT5B	PFAS	17	17	-1	1	40362189	8166238	STAT5B::chr17:40362188-40362238(-)	PFAS::chr17:8166237-8166287(+)	CAGTGACTCAGAAATTGGCGGCATCACCATTGCTTGGAAGTTTGATTCTC*GCATGGAAGTTGTAAAGGTTGGAGGTCCCGTCTACAGGATTGGAGTTGGA	TCGA
STK11	C19orf26	19	19	1	-1	1207202	1231274	STK11::chr19:1207152-1207202(+)	C19orf26::chr19:1231224-1231274(-)	AAGAAGAAGAAGTTGCGAAGGATCCCCAACGGGGAGGCCAACGTGAAGAA*GTTCCCCCAAGCGGCACCACTTCCAGCGGCAGCGGGCAGCCAGTGAGAGC	TCGA
STK11	HMHA1	19	19	1	1	1222005	1080254	STK11::chr19:1221955-1222005(+)	HMHA1::chr19:1080253-1080303(+)	GAGTACGAACCGGCCAAGAGGTTCTCCATCCGGCAGATCCGGCAGCACAG*GTCCCCCGTCATGCGTGCCCGGAAGAGCAGCTTCAACGTGAGTGATGTGG	TCGA
STK11	SRFBP1	19	5	1	1	1207202	121354955	STK11::chr19:1207152-1207202(+)	SRFBP1::chr5:121354954-121355004(+)	AAGAAGAAGAAGTTGCGAAGGATCCCCAACGGGGAGGCCAACGTGAAGAA*CCAGATTCTACTGCAACTGAAAGAGCAATTGCCAGACTAGCAGTACATCC	TCGA
SUFU	ADK	10	10	1	1	104309863	76468079	SUFU::chr10:104309813-104309863(+)	ADK::chr10:76468078-76468128(+)	ATGGCCCGCAGAGTTAATGCAGGGCTTGGCACGATACGTGTTCCAGTCAG*GTTTTCTGTCTCAACTGGTCTCTGACAAGCCTCTGACTGAATGTATCCGT	TCGA
SUFU	CYP26A1	10	10	1	1	104377185	94835583	SUFU::chr10:104377135-104377185(+)	CYP26A1::chr10:94835582-94835632(+)	CCTTTGCCACTGAGGAGCATCCTTACGCGGCTCATGGACCCTGGTTACAA*GCACTAAAGCAATCTTCAACCGAACTCCTCTTTGGAGGACACGAAACCAC	TCGA
SUFU	KCNH2	10	7	1	-1	104309863	150672029	SUFU::chr10:104309813-104309863(+)	KCNH2::chr7:150671979-150672029(-)	ATGGCCCGCAGAGTTAATGCAGGGCTTGGCACGATACGTGTTCCAGTCAG*GCCGTAAGTTCATCATCGCCAACGCTCGGGTGGAGAACTGCGCCGTCATC	TCGA
SUFU	ZCCHC24	10	10	1	-1	104309863	81154196	SUFU::chr10:104309813-104309863(+)	ZCCHC24::chr10:81154146-81154196(-)	ATGGCCCGCAGAGTTAATGCAGGGCTTGGCACGATACGTGTTCCAGTCAG*GCACGCCCCAAAGGCGAGGGCCTGACTCCATACCAGGGCAAAAAGCGCTG	TCGA
SUZ12	ADAP2	17	17	1	1	30267505	29271925	SUZ12::chr17:30267455-30267505(+)	ADAP2::chr17:29271924-29271974(+)	AGAACTCTTACTTACATGTCTCATCGAAACTCCAGAACAAACATCAAAAG*GGTAAAAGCCCCAAAGCTGTCATCAGCATTAAGGACTTGAATGCCACCTT	TCGA
SUZ12	VANGL1	17	1	1	1	30323896	116202262	SUZ12::chr17:30323846-30323896(+)	VANGL1::chr1:116202261-116202311(+)	GGAGAGAAAGAAGTGATGAAACTCTGGAATCTCCATGTCATGAAGCATGG*GGAAAGAACTAGAGAGAGACACAAGTCACCCCGGAATAAAGACGGCAGAG	TCGA
SYNE1	ESR1	6	6	-1	1	152565672	152415520	SYNE1::chr6:152565671-152565721(-)	ESR1::chr6:152415519-152415569(+)	ACAAGCTACAGGTCGAGCAGCCGTCCATGCAAGAACTCTCCAAGCTCCAG*GAGTGTACACATTTCTGTCCAGCACCCTGAAGTCTCTGGAAGAGAAGGAC	TCGA
SYT7	SDHAF2	11	11	-1	1	61290547	61213413	SYT7::chr11:61290546-61290596(-)	SDHAF2::chr11:61213412-61213462(+)	TCACTGTCATGGACAAGGACAAGCTCAGCCGCAATGACGTCATCGGCAAG*AAGCTAAACCAGCCCCAGAAATATTTGAAAATGAAGTCATGGCCCTGCTG	TCGA
TAOK1	NF1	17	17	1	1	27829741	29652838	TAOK1::chr17:27829691-27829741(+)	NF1::chr17:29652837-29652887(+)	CACACTATCGTAATCGAGAACACTTTGCTACTATACGGACAGCATCACTG*GTTCAAAACTGGTCAAATCAATGGTGATTTGCTGATATACCATGTCTTAC	TCGA
TBL1XR1	ADAM33	3	20	-1	-1	176914909	3657790	TBL1XR1::chr3:176914908-176914958(-)	ADAM33::chr20:3657740-3657790(-)	TGCCTCCATTCCCGGGAGGGGGGAGCGGCGTTGGAGGCCACCGTTTCCAG*GTCTCGAAGCCAGACATGGGGCTGGTGGCCCTGGAGGCTGAAGGCCAGGA	TCGA
TBL1XR1	ATG7	3	3	-1	1	176914909	11596285	TBL1XR1::chr3:176914908-176914958(-)	ATG7::chr3:11596284-11596334(+)	TGCCTCCATTCCCGGGAGGGGGGAGCGGCGTTGGAGGCCACCGTTTCCAG*ATCTGGGACATGAGCGATGATGAGACCATCTGAGATGGCCCCGCTGTGGG	TCGA
TBL1XR1	CACNA1C	3	12	-1	1	176816254	2721069	TBL1XR1::chr3:176816253-176816303(-)	CACNA1C::chr12:2721068-2721118(+)	CGGTGACCGGATATTCAGTTGCACATCCCCACATCAATGCACTGCCAATG*CACTACGGCCAGAGCTGCCTGTTCAAAATCGCCATGAACATCCTCAACAT	TCGA
TBL1XR1	DCUN1D1	3	3	-1	-1	176914909	182683541	TBL1XR1::chr3:176914908-176914958(-)	DCUN1D1::chr3:182683491-182683541(-)	TGCCTCCATTCCCGGGAGGGGGGAGCGGCGTTGGAGGCCACCGTTTCCAG*AACAAGTTGAAATCATCGCAGAAGGATAAAGTTCGTCAGTTTATGATCTT	TCGA
TBL1XR1	MAST3	3	19	-1	1	176914909	18245389	TBL1XR1::chr3:176914908-176914958(-)	MAST3::chr19:18245388-18245438(+)	TGCCTCCATTCCCGGGAGGGGGGAGCGGCGTTGGAGGCCACCGTTTCCAG*TCTGCTCATCACCTCGCTTGGCCACATCAAGCTCACGGACTTCGGCCTGT	TCGA
TBL1XR1	MCF2L2	3	3	-1	-1	176914909	183107567	TBL1XR1::chr3:176914908-176914958(-)	MCF2L2::chr3:183107517-183107567(-)	TGCCTCCATTCCCGGGAGGGGGGAGCGGCGTTGGAGGCCACCGTTTCCAG*ATGAAATTATGCAGCAGGAAGTCAGACCCCTGATGGCGGTGGAGATAATA	TCGA
TBL1XR1	MIPEP	3	13	-1	-1	176914909	24330757	TBL1XR1::chr3:176914908-176914958(-)	MIPEP::chr13:24330707-24330757(-)	TGCCTCCATTCCCGGGAGGGGGGAGCGGCGTTGGAGGCCACCGTTTCCAG*GGCTGCCGGGGAGCGCTATCGCAGGGAGATGCTGGCCCACGGTGGAGGCA	TCGA
TBL1XR1	ROCK1	3	18	-1	-1	176914909	18619524	TBL1XR1::chr3:176914908-176914958(-)	ROCK1::chr18:18619474-18619524(-)	TGCCTCCATTCCCGGGAGGGGGGAGCGGCGTTGGAGGCCACCGTTTCCAG*GGAAGTGAGGTTAGGGCGAAATGGTGTAGAAGAAATCAAACGACATCTCT	TCGA
TBL1XR1	TP73	3	1	-1	1	176771561	3624113	TBL1XR1::chr3:176771560-176771610(-)	TP73::chr1:3624112-3624162(+)	TCATCCAGAAAGGTCTACAGTATGTAGAAGCAGAAGTTAGTATTAATGAG*GCCCAGTTCAATCTGCTGAGCAGCACCATGGACCAGATGAGCAGCCGCGC	TCGA
TBL1XR1	USP13	3	3	-1	1	176763917	179478900	TBL1XR1::chr3:176763916-176763966(-)	USP13::chr3:179478899-179478949(+)	TTGGGACGCACATACTGGTGAAGCCAAGCAACAGTTTCCTTTTCATTCAG*CATCAGACATCGATGAGTCATCAGTGATGCAGCTGGCCGAGATGGGTTTC	TCGA
TCF20	MKL1	22	22	-1	-1	42605657	40831558	TCF20::chr22:42605656-42605706(-)	MKL1::chr22:40831508-40831558(-)	GTGGCAGGCTCTATGGCCTGCAGGAAGCGCTGGAAATAGCCAGAGAGATG*CTTTGAAAAGTCCAGCCGCATTTCATGAGCAGAGAAGGAGCTTGGAGCGG	TCGA
TCF3	AP3D1	19	19	-1	-1	1621837	2111827	TCF3::chr19:1621836-1621886(-)	AP3D1::chr19:2111777-2111827(-)	CGGCGTCTCCAGCCACACGCCGCCTGTCAGCGGGGCCGACAGCCTCCTGG*AAATCTCCCAAGCCTaagaagaagaagcacaggaaggagaaggaggagcg	TCGA
TCF3	APC2	19	19	-1	1	1619110	1452983	TCF3::chr19:1619109-1619159(-)	APC2::chr19:1452982-1453032(+)	CCAGCCAGGCACCCTCCCTGACCTGTCTCGGCCTCCCGACTCCTACAGTG*ACGCTGCAGGAGCTGAAGATGGCGAGCTCCGTGGCGCCCTACGAGCAGCT	TCGA
TCF3	DNAJC11	19	1	-1	-1	1619779	6714099	TCF3::chr19:1619778-1619828(-)	DNAJC11::chr1:6714049-6714099(-)	GAGCCCCCGGTGCCTTATCGCCCAGCTACGACGGGGGTCTCCACGGCCTG*GGAACGATCAGCGTTGGAGTAGATGCCACCGACCTTTTTGATCGCTATGA	TCGA
TET1	EFHC2	10	X	1	-1	70442730	44172002	TET1::chr10:70442680-70442730(+)	EFHC2::chrX:44171952-44172002(-)	GTGCTCATCCCCACAGGGACATTCACAACATGAATAATGGAAGCACTGTG*GTGGGAAAGGAGAAGTTTCACAAATCCCAACATTGGGGCTTTTGCAACAA	TCGA
TET1	TMEM222	10	1	1	1	70411693	27660449	TET1::chr10:70411643-70411693(+)	TMEM222::chr1:27660448-27660498(+)	CTTGGGGCAGGACCAAGTGTTGCTGCTGTCAGGGAAATCATGGAGAATAG*GTACTGGAAGTTGGACCCTGCTCAGGTCTATGCTAGCGGGCCCAACGCAT	TCGA
TET2	ADH6	4	4	1	-1	106111662	100137419	TET2::chr4:106111612-106111662(+)	ADH6::chr4:100137369-100137419(-)	GCAGCCAATAGGACATGATCCAGGAAGAGCAGTAAGGGACTGAGCTGCTG*GTCATCAGATGCAAAGCAGCCATACTCTGGAAGCCTGGTGCACCATTTTC	TCGA
TET2	KLK3	4	19	1	1	106200973	51358191	TET2::chr4:106200923-106200973(+)	KLK3::chr19:51358190-51358240(+)	tttttaataaaatttatatttatttaatGCACTCTAAGTGTTGTCTTCCT*CACCCGGAGAGCTGTGTCACCATGTGGGTCCCGGTTGTCTTCCTCACCCT	TCGA
TET2	LARP7	4	4	1	1	106068136	113565824	TET2::chr4:106068086-106068136(+)	LARP7::chr4:113565823-113565873(+)	GACCCGACTGCAACTGCTGGATTGCTGCAAGGCTGAGGGACGAGAACGAG*GAATGGAAACTGAAAGTGGAAATCAGGAAAAGGTAATGGAAGAAGAAAGC	TCGA
TFR2	NCOR2	7	12	-1	-1	100224386	124848345	TFR2::chr7:100224385-100224435(-)	NCOR2::chr12:124848295-124848345(-)	AGGAGAGAGACGAGCGACTGACACGCATGTACAACGTGCGCATAATGCGG*GCTGCTGTCCCCAAGGCCCAGCCTCCTCACCCCGACTGGCGACCCCCGGG	TCGA
TGFBR2	NR2C2	3	3	1	1	30648469	15055096	TGFBR2::chr3:30648419-30648469(+)	NR2C2::chr3:15055095-15055145(+)	CCTGTGGACGCGTATCGCCAGCACGATCCCACCGCACGTTCAGAAGTCGG*ATTGTCACAGACCAGCAGACAGGACAGAAAATCCAGATAGTCACCGCAGT	TCGA
THAP7	NRG1	22	8	-1	1	21354936	32453346	THAP7::chr22:21354935-21354985(-)	NRG1::chr8:32453345-32453395(+)	TACCCACCTGGCCCCGCTGAAGTCAGCCGGCTCAGACGATGCAGGAAGCG*CCTTGCCTCCCCGATTGAAAGAGATGAAAAGCCAGGAATCGGCTGCAGGT	TCGA
THBS1	NRG1	15	8	1	1	39876623	32585467	THBS1::chr15:39876573-39876623(+)	NRG1::chr8:32585466-32585516(+)	GAAATAACGAGGAATGGACTGTTGATAGCTGCACTGAGTGTCACTGTCAG*CTACATCTACATCCACCACTGGGACAAGCCATCTTGTAAAATGTGCGGAG	TCGA
THRA	CDK12	17	17	1	1	38245586	37686884	THRA::chr17:38245536-38245586(+)	CDK12::chr17:37686883-37686933(+)	ACCACCGCAAACACAACATTCCGCACTTCTGGCCCAAGCTGCTGATGAAG*AGAAGAGGCCCCCTGAGCCCCCCGGACCTCCACCGCCGCCACCTCCACCC	TCGA
TMCO7	CDH1	16	16	1	1	68877614	68772200	TMCO7::chr16:68877564-68877614(+)	CDH1::chr16:68772199-68772249(+)	CGGTCTGGATCGGATTTTGGAGGCATTGAAGCTGCTGCTGAGCCCGGGAG*GTCTCCTCTTGGCTCTGCCAGGAGCCGGAGCCCTGCCACCCTGGCTTTGA	TCGA
TMEM65	EXT1	8	8	-1	-1	125384095	118849440	TMEM65::chr8:125384094-125384144(-)	EXT1::chr8:118849390-118849440(-)	CTGCCTGCTCAAAGAGCTGCACCGCTTCGAGTCTATTGCCATTGCCCAAG*GTATGATTATCGGGAAATGCTGCACAATGCCACTTTCTGTCTGGTTCCTC	TCGA
TNFAIP3	IL26	6	12	1	-1	138192659	68595863	TNFAIP3::chr6:138192609-138192659(+)	IL26::chr12:68595813-68595863(-)	ACTCAACTGGTGTCGAGAAGTCCGGAAGCTTGTGGCGCTGAAAACGAACG*ATTTCCTGTGCTTCATCAGCTAGAGAGATGAAATCCATTACCAGGATGAA	TCGA
TNFRSF14	TXLNA	1	1	1	1	2489907	32659666	TNFRSF14::chr1:2489857-2489907(+)	TXLNA::chr1:32659665-32659715(+)	CCACCTCAATGGCCTAAGCAAGTGTCTGCAGTGCCAAATGTGTGACCCAG*ATGACTAAGAAGATCAAGAAGCTGGAGAAAGAAACCACCATGTACCGGTC	TCGA
TNRC6B	EP300	22	22	1	1	40552186	41572251	TNRC6B::chr22:40552136-40552186(+)	EP300::chr22:41572250-41572300(+)	GTAATGGAAGGGCATGGCAAGACTCCACCTCCTGGTGAAGAAAGCAAACA*GTCTTCTTTGTGATCCGCCTCATTGCTGGCCCTGCTGCCAACTCCCTGCC	TCGA
TNRC6B	STK11	22	19	1	1	40697337	1222984	TNRC6B::chr22:40697287-40697337(+)	STK11::chr19:1222983-1223033(+)	GGGGCTCCCAGACCTTCAAACCAAAGGGCCAATACCTGGATATGGTTCTG*CTGGTTCCGGAAGAAACATCCTCCGGCTGAAGCACCAGTGCCCATCCCAC	TCGA
TP53	C17orf39	17	17	-1	1	7590695	17948461	TP53::chr17:7590694-7590744(-)	C17orf39::chr17:17948460-17948510(+)	TCGGGCTGGGAGCGTGCTTTCCACGACGGTGACACGCTTCCCTGGATTGG*CACGTGGACACGGGGAACTCTTACCTTTGTGGGTACTTGAAGATTAAAGG	TCGA
TP53	CHD3	17	17	-1	1	7590695	7798657	TP53::chr17:7590694-7590744(-)	CHD3::chr17:7798656-7798706(+)	TCGGGCTGGGAGCGTGCTTTCCACGACGGTGACACGCTTCCCTGGATTGG*TGCCCCGTGCTGAAGGGTCGAGTGCAGAAGATCCTACATTGGCGGTGGGG	TCGA
TP53	ECSIT	17	19	-1	-1	7576853	11630008	TP53::chr17:7576852-7576902(-)	ECSIT::chr19:11629958-11630008(-)	CTCCCCAGCCAAAGAAGAAACCACTGGATGGAGAATATTTCACCCTTCAG*GTGATTGTCTGACAAGCAGAGGCATGAGCTGGGTCCAGGCCACCCTACTG	TCGA
TP53	FARP2	17	2	-1	1	7590695	242312499	TP53::chr17:7590694-7590744(-)	FARP2::chr2:242312498-242312548(+)	TCGGGCTGGGAGCGTGCTTTCCACGACGGTGACACGCTTCCCTGGATTGG*TGTTTTCTTCACTCATGGTGAAGAATGGGGGAGATAGAAGGAACATACAG	TCGA
TP53	KIAA0753	17	17	-1	-1	7590695	6498373	TP53::chr17:7590694-7590744(-)	KIAA0753::chr17:6498323-6498373(-)	TCGGGCTGGGAGCGTGCTTTCCACGACGGTGACACGCTTCCCTGGATTGG*AAATACCAGGAGTCTGTTCGTCAAAGATATAATAAAATCGCATATGCTGA	TCGA
TP63	LEPREL1	3	3	1	-1	189526315	189713231	TP63::chr3:189526265-189526315(+)	LEPREL1::chr3:189713181-189713231(-)	TCGACGTGTCCTTCCAGCAGTCGAGCACCGCCAAGTCGGCCACCTGGACG*CTTAACCAGCTCGAAAAAGCAGTGGAAGCAGCTCACACATTTTTCGTGGC	TCGA
TP63	TPRG1	3	3	1	1	189349366	189028175	TP63::chr3:189349316-189349366(+)	TPRG1::chr3:189028174-189028224(+)	ACTTCACGGTGTGCCACCCTACAGTACTGCCCTGACCCTTACATCCAGCG*GAGACAAGGAGAAGGCCTTAGGATCTACTGGGGGAGTCCGGAGGAGCAGT	TCGA
TRAF7	LRRC1	16	6	1	1	2215937	53743791	TRAF7::chr16:2215887-2215937(+)	LRRC1::chr6:53743790-53743840(+)	GGAAACGACCTTCGGACCCGCCTTTTCAGCCGTCACCACCATCACAAAAG*AGATTCCTGAAATTCCAGAAAGCATTTCATTCTGTAAAGCACTGCAGGTA	TCGA
TRAF7	MAPK8IP3	16	16	1	1	2214002	1816905	TRAF7::chr16:2213952-2214002(+)	MAPK8IP3::chr16:1816904-1816954(+)	GCTTCTCCGGGGGGCCCAGCAATCTTCCCACCCCAGACGTCACCACAGGG*GCATGTCAAAGGCCGTGTGCTGGTGGCTCTGGCGGACGGGACCCTGGCCA	TCGA
TRAF7	WDR24	16	16	1	-1	2205859	737739	TRAF7::chr16:2205809-2205859(+)	WDR24::chr16:737689-737739(-)	CATCATGAAGCGGGCTggcggcgctgccgctcccgggcggccgcgggcgg*GCCAGTCGGAGAGCGTGCGGGACGTGCAGTTCAGTATCCGGGACTACTTC	TCGA
TRAP1	CREBBP	16	16	-1	-1	3740828	3799684	TRAP1::chr16:3740827-3740877(-)	CREBBP::chr16:3799634-3799684(-)	CAAGGAGGAACCCCTGCACTCGATTATCAGCAGCACAGAGAGCGTGCAGG*GACAATTTCAAAGGATCAGTTTGAAAAGAAGAAAAATGATACCTTAGACC	TCGA
TRIM24	NTRK2	7	9	1	1	138258387	87482158	TRIM24::chr7:138258337-138258387(+)	NTRK2::chr9:87482157-87482207(+)	CAGAACGGTCCAGTCACCAAATTCATCAGTGCCATCTCCAGGCCTTGCAG*GCCCAGCCTCCGTTATCAGCAATGATGATGACTCTGCCAGCCCACTCCAT	TCGA
TRIM24	SVOPL	7	7	1	-1	138258387	138281275	TRIM24::chr7:138258337-138258387(+)	SVOPL::chr7:138281225-138281275(-)	CAGAACGGTCCAGTCACCAAATTCATCAGTGCCATCTCCAGGCCTTGCAG*GTTCTTATGAGTGCATCAATACTGGGGGCCCTGTGTCTCTTCTCATCTGT	TCGA
TRIM24	ULK4	7	3	1	-1	138189153	41497086	TRIM24::chr7:138189103-138189153(+)	ULK4::chr3:41497036-41497086(-)	TGAAGGACACTACTGAGGTTCCCAGCAGTACAGTAGAAAAGTCAAATCAG*GCCCAGAAGTCTGGCTCAGGAGAGGACCCTCAGGCTGCAGAAGACCTGCT	TCGA
TRIM33	BCAR3	1	1	-1	-1	115053172	94171698	TRIM33::chr1:115053171-115053221(-)	BCAR3::chr1:94171648-94171698(-)	CCAGCTCAGCGTGCCCATCCCGGGGGGCAGCAACGGCGACATCCAGCAAG*GAGCTGCTTCATCTGACCCAAGCTGGCCTGGAGAAAGGAGGAAGAGGCAA	TCGA
TRIM33	COL24A1	1	1	-1	-1	115005726	86334309	TRIM33::chr1:115005725-115005775(-)	COL24A1::chr1:86334259-86334309(-)	GATAGATTGACATGTAGAGACTGTCAGCTATTGGAACACAAAGAACATAG*GGAGTACCAGGAGGAAGGGGACTTCCTGGAGAGGATGGAGAAAAAGGAGA	TCGA
TRIM33	CSMD2	1	1	-1	-1	114948032	34128692	TRIM33::chr1:114948031-114948081(-)	CSMD2::chr1:34128642-34128692(-)	AAGGTCTTTCATCTAACTTGTCATGTTCCAACACTACTTAGCTTTCCAAG*GCTACACTTCCTGGTGTTTGACACAGAGGAGGTTCACGACGTGCTGCGCA	TCGA
TRIM33	SHC1	1	1	-1	-1	114963002	154942675	TRIM33::chr1:114963001-114963051(-)	SHC1::chr1:154942625-154942675(-)	ACTCCTGGTATGAGTTTGGAGCCAGAGAGAAGACCCAGGACCAAAATGTG*GACATGAACAAGCTGAGTGGAGGCGGCGGGCGCAGGACTCGGGTGGAAGG	TCGA
TRIO	TERT	5	5	1	-1	14406781	1282739	TRIO::chr5:14406731-14406781(+)	TERT::chr5:1282689-1282739(-)	CGATTTCCATCGCCTCACGGACGTCTCAGAACACGCTGGACAGCGATAAG*GGGTTGGCTGTGTTCCGGCCGCAGAGCACCGTCTGCGTGAGGAGATCCTG	TCGA
TSC1	CEL	9	9	-1	1	135796750	135945848	TSC1::chr9:135796749-135796799(-)	CEL::chr9:135945847-135945897(+)	CATCCGGAATTAGTGACTGGATCCAAGGACCATGAACTGGACCCTCGAAG*GAGTGCCAAGACCTACGCCTACCTGTTTTCCCATCCCTCTCGGATGCCCG	TCGA
TSC1	DOLPP1	9	9	-1	1	135796750	131848988	TSC1::chr9:135796749-135796799(-)	DOLPP1::chr9:131848987-131849037(+)	CATCCGGAATTAGTGACTGGATCCAAGGACCATGAACTGGACCCTCGAAG*GCCTGTCTCCGAGTTCTTCCTAATCCGAGACACAAGCCTCATTCCCAACG	TCGA
TSC1	SARDH	9	9	-1	-1	135796750	136578246	TSC1::chr9:135796749-135796799(-)	SARDH::chr9:136578196-136578246(-)	CATCCGGAATTAGTGACTGGATCCAAGGACCATGAACTGGACCCTCGAAG*AATCCTTCACGCCCGACCACAAGCCCCTGATGGGGGAGGCACCTGAGCTC	TCGA
TSC2	MAPK8IP3	16	16	1	1	2136872	1809959	TSC2::chr16:2136822-2136872(+)	MAPK8IP3::chr16:1809958-1810008(+)	CCATTGTCTACAATGACTCCGGTGAGGACTTCAAGCTTGGCACCATCAAG*GAATGGGCAAAGAAGTGGGGAATCTGCTACTGGAAAACTCACAGCTTCTG	TCGA
TTC28	EP300	22	22	-1	1	29025540	41531817	TTC28::chr22:29025539-29025589(-)	EP300::chr22:41531816-41531866(+)	CACTGGATGATGCAATCAAAGCTCGACTTCTCAATCCCAAGTGGCCAAAG*GTGCTAGTCCTATGGGAGTAAATGGAGGTGTAGGAGTTCAAACGCCGAGT	TCGA
TTC7B	RUNX1	14	21	-1	-1	91110392	36265260	TTC7B::chr14:91110391-91110441(-)	RUNX1::chr21:36265210-36265260(-)	GCTCTGAACATCATCGACATGGCCCTGAGTGAATACCCAGAAAATTTCAT*AATGCATACTTGGAATGAATCCTTCTAGAGACGTCCACGGTATGTTAAAT	TCGA
TUBD1	CDK12	17	17	-1	1	57943970	37667782	TUBD1::chr17:57943969-57944019(-)	CDK12::chr17:37667781-37667831(+)	TGCTAACTTGGTCATTCTTCGTGGGAAAGATGTGCAAAGTGCAGATGTGG*TCGCCCTTACACAAACAAAGTCATTACTTTGTGGTACCGACCTCCAGAAC	TCGA
TULP4	ESR1	6	6	1	1	158735300	152201790	TULP4::chr6:158735250-158735300(+)	ESR1::chr6:152201789-152201839(+)	GGAGTACTCCACAGAGGATAAATTTCAACCTCCGGGGCCACAATAGCGAG*GACATAACGACTATATGTGTCCAGCCACCAACCAGTGCACCATTGATAAA	TCGA
TXNL1	LRP1B	18	2	-1	-1	54305574	141299540	TXNL1::chr18:54305573-54305623(-)	LRP1B::chr2:141299490-141299540(-)	CTGAGCGGCGCGGGCTCCAGACTCGCCGTGGTCAAGTTCACCATGAGAGG*GTGATAGTTAAATCTGGGCCAGGGACTTTCCTCAGTTTGGCTGTTTATGA	TCGA
UACA	PTPN6	15	12	-1	1	70987356	7069090	UACA::chr15:70987355-70987405(-)	PTPN6::chr12:7069089-7069139(+)	GAATGCCATCCTTATACATGGAGTTGATATTACAACCAGTGACACTGCAG*CGCCGGCATCGGCCGCACAGGCACCATCATTGTCATCGACATGCTCATGG	TCGA
UGGT2	GPC5	13	13	-1	1	96529533	93518535	UGGT2::chr13:96529532-96529582(-)	GPC5::chr13:93518534-93518584(+)	ATACTGAGGTTACACCAAGGAAAATCTGAAGATATTTATCAAATAGTTGG*GGATGCCAGATGATATGAACTTCAGTGATGTAAAGCAAATCCATCAAACA	TCGA
UNC13B	PTPRD	9	9	1	-1	35386290	8636844	UNC13B::chr9:35386240-35386290(+)	PTPRD::chr9:8636794-8636844(-)	AATATATCTTCAACAACTGCCACGACTTATACAGCCGCCAGTACCAGCTG*CACCTCCAAGGTTTACACGAACACCCGTTGATCAGACAGGGGTCTCTGGC	TCGA
UNC45A	BLM	15	15	1	1	91483703	91358332	UNC45A::chr15:91483653-91483703(+)	BLM::chr15:91358331-91358381(+)	TGGCGGCTCTGCGTACGCTGGTTGGCATTTGCTCTGAGCATCAGTCACGG*GGGGTCTGCCACATGTAGAAAGATATCTTCCAAAACGAAATCCTCCAGCA	TCGA
USP4	RHOA	3	3	-1	-1	49377357	49405981	USP4::chr3:49377356-49377406(-)	RHOA::chr3:49405931-49405981(-)	TCCGAGCTTGGACCCTTAATGAGGACCACACTCCAACGCGGGGCGCAGTG*GTAGAGTTGGCTTTGTGGGACACAGCTGGGCAGGAAGATTATGATCGCCT	TCGA
USP9X	KDM6A	X	X	1	1	41031211	44870206	USP9X::chrX:41031161-41031211(+)	KDM6A::chrX:44870205-44870255(+)	GCCACCCCTTAGAGATGGAGCAAGAGTACTTATGAAACTTATGCCGCCAG*AATGCTGCCTTTTTATATGGTCTTGGTTTGGTCTACTTCCATTATAATGC	TCGA
VHL	C3orf24	3	3	1	-1	10183871	10123215	VHL::chr3:10183821-10183871(+)	C3orf24::chr3:10123165-10123215(-)	CTACCCAACGCTGCCGCCTGGCACGGGCCGCCGCATCCACAGCTACCGAG*TGCCTTGGTGACTGTCAAATAAAAGCAAGTATATACTCAGTTCTCTCCAC	TCGA
VHL	KIAA1430	3	4	1	-1	10188320	186128945	VHL::chr3:10188270-10188320(+)	KIAA1430::chr4:186128895-186128945(-)	ATCTCTCAATGTTGACGGACAGCCTATTTTTGCCAATATCACACTGCCAG*caaccccgatggataccattatctccatctacacagcggggaactgaagc	TCGA
VNN3	PTPRK	6	6	-1	-1	133055392	128563747	VNN3::chr6:133055391-133055441(-)	PTPRK::chr6:128563697-128563747(-)	GATATACCAGACCCTGGAGTGAACTGGATTCCATGTAGAGACCCCTGGAG*GTAATATTTGAAGCTGAAGTCTCAGGAGGGAGAAGTGGTTATATTGCCAT	TCGA
VPS13B	CCDC6	8	10	1	-1	100287482	61592411	VPS13B::chr8:100287432-100287482(+)	CCDC6::chr10:61592361-61592411(-)	GGCCTTCACAATCCAAGTTCCACAATATATTGACTACTGCCACAATTCCG*TTGCAGCATGAGAAAGCCGAACTAGAACAGCATCTTGAACAAGAGCAGGA	TCGA
WDFY2	FOXO1	13	13	1	-1	52158960	41134997	WDFY2::chr13:52158910-52158960(+)	FOXO1::chr13:41134947-41134997(-)	GCCGTGATCGTGCCCAAAGAGGAGGGCGTCATCAGCGTCTCCGAGGACAG*AATTCAATTCGTCATAATCTGTCCCTACACAGCAAGTTCATTCGTGTGCA	TCGA
WDR59	CDH11	16	16	-1	-1	75018862	64982690	WDR59::chr16:75018861-75018911(-)	CDH11::chr16:64982640-64982690(-)	CGGCGCGATGGAGCAGCGAAAACGTGGTTGTAGAGTTCCGTGACTCCCAG*GTTGCCCAAGCTTAATGGAACCCCCCTCTCCCAGGGAAGACATGAGATTG	TCGA
WLS	TBX3	1	12	-1	-1	68603463	115110107	WLS::chr1:68603462-68603512(-)	TBX3::chr12:115110057-115110107(-)	GTTCTTGTATGCACCATCCCATAAAAACTATGGAGAAGACCAGTCCAATG*GGCCTGGCCATGTCCCCTTTCGGAAGCCTGTTCCCTTACCCCTACACGTA	TCGA
WNK2	C9orf89	9	9	1	1	96052329	95869956	WNK2::chr9:96052279-96052329(+)	C9orf89::chr9:95869955-95870005(+)	CCCCACTCGAGGGGCCGTGATGGAGCAGGGCACGTCCTCGTCAATGACAG*ATCAGACCTATTGTGACCGCCTGGTGCAGGACACGCCTTTCCTGACAGGC	TCGA
WNK2	CENPP	9	9	1	1	96070866	95373596	WNK2::chr9:96070816-96070866(+)	CENPP::chr9:95373595-95373645(+)	AAGACATGGAGGCCCAGGCAGGCTGGGCTGCCCCTGGCGAGGCGCGGGCT*GAAAAGTACCCAGATGCCGTGTACCTCTCGGAGGGGCCCTCCTCCTGCTC	TCGA
WNK2	SECISBP2	9	9	1	1	96026315	91972326	WNK2::chr9:96026265-96026315(+)	SECISBP2::chr9:91972325-91972375(+)	TCAAGTTCGACTTGGACGGGGACGCACCCGATGAAATTGCCACGTATATG*GTGGGCTGGATGACACTTTGCACACAATTATTGATTATGCCTGTGAGCAG	TCGA
WNK2	SUSD3	9	9	1	1	96031028	95838066	WNK2::chr9:96030978-96031028(+)	SUSD3::chr9:95838065-95838115(+)	ATCTTCGCCCCCACTTCCTCTAAGCTCCCTGCCGCCAGAAGCCAGCCAAG*GCACGTGCGCTAAGCTGCGGCTACCCCCGCAAGCAACCTTCCAAGTCCTT	TCGA
WRN	LETM2	8	8	1	1	30891489	38245468	WRN::chr8:30891439-30891489(+)	LETM2::chr8:38245467-38245517(+)	CTCCACAGTCATCCGGCTGAAGAAGACCTGTTGGACTGGATCTTCTCGGG*GTCCCTATGTTAACTACTTGAGACAAAAATAAATATGGCCTTCTACAGTT	TCGA
XPA	CORO2A	9	9	-1	-1	100449378	100919942	XPA::chr9:100449377-100449427(-)	CORO2A::chr9:100919892-100919942(-)	ATCCACATCATTCACAATGGGGTGATATGAAACTCTACTTAAAGTTACAG*ATGTCATGGCACCCCCAGTACCGGAGCTCCAAGTTCCGTCATGTCTTTGG	TCGA
XPC	DAG1	3	3	-1	1	14219966	49547852	XPC::chr3:14219965-14220015(-)	DAG1::chr3:49547851-49547901(+)	CCAGAAATCCAAGGCCAAGAGCAAGGCCCGGCGTGAGGAGGAGGAGGAGG*GCTCTGTGTGCTCCGGGATGGAGCAGGTGTGCAGAGGGTGAGAACCCAGC	TCGA
YWHAE	GCGR	17	17	-1	1	1303341	79766718	YWHAE::chr17:1303340-1303390(-)	GCGR::chr17:79766717-79766767(+)	GGATCTGGTGTACCAGGCGAAGCTGGCCGAGCAGGCTGAGCGATACGACG*GACCCTGAGGCTCAGAGGGGCAGCTTCAGGGGAGGACACCCCACTGGCCA	TCGA
YWHAE	INPP5K	17	17	-1	-1	1303341	1417273	YWHAE::chr17:1303340-1303390(-)	INPP5K::chr17:1417223-1417273(-)	GGATCTGGTGTACCAGGCGAAGCTGGCCGAGCAGGCTGAGCGATACGACG*CATACACGTCGTGACTTGGAACGTGGCTTCGGCAGCGCCCCCTCTAGATC	TCGA
YWHAE	PITPNA	17	17	-1	-1	1303341	1424939	YWHAE::chr17:1303340-1303390(-)	PITPNA::chr17:1424889-1424939(-)	GGATCTGGTGTACCAGGCGAAGCTGGCCGAGCAGGCTGAGCGATACGACG*ATGAGACAAAAGGACCCAGTGAAAGGAATGACAGCAGATGACTAAAGCCG	TCGA
YWHAE	SLC43A2	17	17	-1	-1	1257505	1489345	YWHAE::chr17:1257504-1257554(-)	SLC43A2::chr17:1489295-1489345(-)	GTTGTTACGTGATAATCTGACACTATGGACTTCAGACATGCAGGGTGACG*TTGGCCTCTACACCTCCATCTTCGGCGTGCTCCAGCTGCTGTGCCTGCTG	TCGA
ZDHHC14	ARID1B	6	6	1	1	157803298	157431606	ZDHHC14::chr6:157803248-157803298(+)	ARID1B::chr6:157431605-157431655(+)	CTGACGCTCGTCCTCATCCTGGTCACTAGCGGACTCTTCTTCGCCTTCGA*GTAGTCAGATGCCTCCGCAGCCACCCGGGAGCCAGTCAGAATCCAGTTCC	TCGA
ZFHX3	ALS2CR11	16	2	-1	-1	72984368	202440049	ZFHX3::chr16:72984367-72984417(-)	ALS2CR11::chr2:202439999-202440049(-)	GGCTGCACACGGTCAACTCCAGGCACGAGGCCAGCCTGAAGTTGTACAAG*AAAGGGTGCTTCATTGAAGAGGTCCAAGTGTTGCATGGAAACATAGTAAG	TCGA
ZFHX3	ARL15	16	5	-1	-1	72816784	53183213	ZFHX3::chr16:72816783-72816833(-)	ARL15::chr5:53183163-53183213(-)	AGTATGTTTCCTGCTCATTGTGATACATTAAAAAAAAAATATGAGCAAAA*AAAATTCAGGACTGAAAAAGAAAAAAAAAGGTAGAAGATTTTACGCATAT	TCGA
ZFHX3	ENY2	16	8	-1	1	72845476	110355634	ZFHX3::chr16:72845475-72845525(-)	ENY2::chr8:110355633-110355683(+)	CCCACCTCCACAGCGTGGCACCTGACTGCGTGGAGAAGCTCATTATGACG*CCCTGGTACCTGACAGTGTAAAGAAGGAGCTCCTACAAAGAATAAGAACA	TCGA
ZFHX3	WWP2	16	16	-1	1	73081651	69874029	ZFHX3::chr16:73081650-73081700(-)	WWP2::chr16:69874028-69874078(+)	CCTGCAAGTGCCGCCTCCCTCCGGAGGTGCGCGGAGGCTTGGTGTGCCAG*TGGAGAACATGCAGCTGACCCTGAACCTGCAGACGGAGAACAAAGGCAGC	TCGA
ZFHX3	ZMAT4	16	8	-1	-1	72845476	40438780	ZFHX3::chr16:72845475-72845525(-)	ZMAT4::chr8:40438730-40438780(-)	CCCACCTCCACAGCGTGGCACCTGACTGCGTGGAGAAGCTCATTATGACG*GTCTGAGGCGCAATTACAGATGTACCATCTGCAGTGTCTCCCTAAACTCA	TCGA
ZFHX3	ZNF821	16	16	-1	-1	72923630	71901940	ZFHX3::chr16:72923629-72923679(-)	ZNF821::chr16:71901890-71901940(-)	GGACCTGGGGCAGATCTTCACCATCCGCAGGTGCCCCTCCACGGACCCAG*GGGATCAAGTATTTGCTGGGCTAGAAGAGCAAGCCCGCCAGGCGATGATG	TCGA
ZMAT3	TP63	3	3	-1	1	178785271	189455529	ZMAT3::chr3:178785270-178785320(-)	TP63::chr3:189455528-189455578(+)	TCTGCAATGTCACCTTGAACTCTGCACAGCAAGCCCAGGCTCATTATCAG*TTTCGTAGAAACCCCAGCTCATTTCTCTTGGAAAGAAAGTTATTACCGAT	TCGA
ZMYND8	RNF43	20	17	-1	-1	45976600	56448394	ZMYND8::chr20:45976599-45976649(-)	RNF43::chr17:56448344-56448394(-)	AACAGAACAGGAGGTGGTAGAGGGCATGGATATCTCTACTCGCTCCAAAG*TCCCACCCGCTGTACCTGTGCAATGCCAGTGATGACGACAATCTGGAGCC	TCGA
ZNF253	BAZ1A	19	14	1	-1	19976808	35280242	ZNF253::chr19:19976758-19976808(+)	BAZ1A::chr14:35280192-35280242(-)	TATTGGGAGAGCCACAGCTAAACCCCGGGACCCCTGGAAGCCTAGAAATG*GAAGAAAAAAGATGCAATTGATCCCTTACTATTCAAGTATAAAGTGCAAC	TCGA
ZNF331	NLRP11	19	19	1	-1	54074984	56313105	ZNF331::chr19:54074934-54074984(+)	NLRP11::chr19:56313055-56313105(-)	CCTGTACTGGGACGTGATGCTGGAGAACTACAGTAACTTGGTCTCACTGG*GTTGTCCTATGTCTCGACTGCTTCTGGTTTTGAAGACTTACTCAAGGCTT	TCGA
ZNF331	NLRP4	19	19	1	1	54025938	56363382	ZNF331::chr19:54025888-54025938(+)	NLRP4::chr19:56363381-56363431(+)	ATCCCGGAGGAGGAAGAAGAAGTGTTATATGTCCTAAAGTAAGGTTTCAG*GTTTTATTTATTTATTGTTCCTGGTCACTGTCTCTTTGAGGATTGGTATC	TCGA
ZNF496	WIF1	1	12	-1	-1	247491985	65471634	ZNF496::chr1:247491984-247492034(-)	WIF1::chr12:65471584-65471634(-)	GTGCCTGGGGCTCCCAAGCAGACCACCAAGCCAGCTCAGCGGGGACCCAG*GCAGAATACTTCTATGAATTCCTGTCCTTGCGCTCCCTGGATAAAGGCAT	TCGA
ZNF709	ELL	19	19	-1	-1	12595469	18557624	ZNF709::chr19:12595468-12595518(-)	ELL::chr19:18557574-18557624(-)	CCGCGGGAGAGGTAAACAGAACACCAGGACATCCCAGAGTCTGGGAAATG*GTTTAAACGGAACCTGCAGCGTTTCCAGTGTTCCCACGTCCACGTCGGAG	TCGA
ZNRF3	CRYBB2	22	22	1	1	29280054	25617371	ZNRF3::chr22:29280004-29280054(+)	CRYBB2::chr22:25617370-25617420(+)	GCTTCTCGCGGGCCGGGGCCACGCTCAGCGCCGAGGGCGAGATCGTGCAG*GTCATTCCTGCACAGGACAGTCCACCATGGCCTCAGATCACCAGACCCAG	TCGA
ZNRF3	FAM19A5	22	22	1	1	29383189	49042409	ZNRF3::chr22:29383139-29383189(+)	FAM19A5::chr22:49042408-49042458(+)	TGGAACAGCCAGAATTGGACCCGAAACCATGCCTCACTGTCCTAGGCAAG*GTCAGCTGGCCGCCGGCACCTGTGAGATTGTGACCTTGGACCGGGACAGC	TCGA
AARSD1	CCR7	17	17	-1	-1	41113209	38715194	AARSD1::chr17:41113208-41113258(-)	CCR7::chr17:38715144-38715194(-)	GGTCCGGGTAGATTGGGAGCGGAGGTTTGACCACATGCAGCAGCATTCAG*GGAAACCAATGAAAAGCGTGCTGGTGGTGGCTCTCCTTGTCATTTTCCAG	TCGA
ABL1	ADAMTSL2	9	9	1	1	133589842	136405720	ABL1::chr9:133589792-133589842(+)	ADAMTSL2::chr9:136405719-136405769(+)	GGAATCATCGAGGCATGGGGGTCCACACTGCAATGTTTTTGTGGAACATG*ATGACTATGTCCACATCTCCAGCAAACCGTGTGACCTGCACTGTACCACC	TCGA
ABL1	BCR	9	22	1	1	133589842	23595986	ABL1::chr9:133589792-133589842(+)	BCR::chr22:23595985-23596035(+)	GGAATCATCGAGGCATGGGGGTCCACACTGCAATGTTTTTGTGGAACATG*ATGGCTCGTTCGGAACACCACCTGGATACGGCTGCGCTGCAGACCGGGCA	TCGA
ABL1	CCBL1	9	9	1	-1	133589842	131607690	ABL1::chr9:133589792-133589842(+)	CCBL1::chr9:131607640-131607690(-)	GGAATCATCGAGGCATGGGGGTCCACACTGCAATGTTTTTGTGGAACATG*CTCGCCATGGCCAAACAGCTGCAGGCCCGAAGGCTAGACGGGATCGACTA	TCGA
ABL1	DDX27	9	20	1	1	133763062	47849303	ABL1::chr9:133763012-133763062(+)	DDX27::chr20:47849302-47849352(+)	AAATCTGTCCTCTGTAGTATTTTTTAAATAAATCAGTGTTTACATTAGAA*aaaaaaaaaaaaaaaaaaaaaaaaattaagtgggtgtggtggtgcatgcc	TCGA
ABL1	EXOSC2	9	9	1	1	133589842	133570879	ABL1::chr9:133589792-133589842(+)	EXOSC2::chr9:133570878-133570928(+)	GGAATCATCGAGGCATGGGGGTCCACACTGCAATGTTTTTGTGGAACATG*GGGCCATGGAACGTATATGGGAGAAGAGAAGCTCATTGCATCTGTTGCTG	TCGA
ABL1	PRDM12	9	9	1	1	133589842	133553916	ABL1::chr9:133589792-133589842(+)	PRDM12::chr9:133553915-133553965(+)	GGAATCATCGAGGCATGGGGGTCCACACTGCAATGTTTTTGTGGAACATG*ATGATCCCACCTGACCAGGAACTGCTGGTGTGGTACGGAAACTCACACAA	TCGA
ABL1	PTPRN2	9	7	1	-1	133589842	157475629	ABL1::chr9:133589792-133589842(+)	PTPRN2::chr7:157475579-157475629(-)	GGAATCATCGAGGCATGGGGGTCCACACTGCAATGTTTTTGTGGAACATG*AAAAGCAAACTCAAGTTCCTGCCTCCTCAGGCGGAGCAAGAAGACTCCAC	TCGA
ABL1	SLC38A10	9	17	1	-1	133730483	79246427	ABL1::chr9:133730433-133730483(+)	SLC38A10::chr17:79246377-79246427(-)	ACGAAGGGAGGGTGTACCATTACAGGATCAACACTGCTTCTGATGGCAAG*CAAAAAGATGGCACCTTTGCAGCAGGGGGCTACATGCCCCCTCTCCGGTT	TCGA
ABL2	XRRA1	1	11	-1	-1	179198376	74559507	ABL2::chr1:179198375-179198425(-)	XRRA1::chr11:74559457-74559507(-)	CCCGGCGGGGCGCACCACAGAGACCGGCTTCAATATCTTCACCCAGCATG*GTGAAAAGCGAAATCCCAAAGGTGCCGAAGCAGCCTCTGGTGCTCCATCA	TCGA
ACLY	TAF15	17	17	-1	1	40054002	34163136	ACLY::chr17:40054001-40054051(-)	TAF15::chr17:34163135-34163185(+)	GGCCGATGAGGTGGCGCCTGCAAAGAAGGCCAAGCCTGCCATGCCACAAG*ATTCAGAATCTGATAATTCAGATAACAACACAATCTTTGTGCAAGGACTT	TCGA
ACVR1	CCDC148	2	2	-1	-1	158674897	159035508	ACVR1::chr2:158674896-158674946(-)	CCDC148::chr2:159035458-159035508(-)	CACGCGGCTTGAAGGACTGTGGGCAGATGTGACCAAGAGCCTGCATTAAG*GGTTAAATATAGACAAGAATTATTGGAAAGGCGTTTGATGGAGAAAAAGG	TCGA
ACVR1	CCDC148	2	2	-1	-1	158655939	159145348	ACVR1::chr2:158655938-158655988(-)	CCDC148::chr2:159145298-159145348(-)	GATTCTTCCTGTGCTTATCATGATTGCTCTCCCCTCCCCTAGTATGGAAG*tctcaggtatgtctttatcagcagcatgaaaatggactaatacagtaaat	TCGA
ACVR1	NFATC1	2	18	-1	1	158674897	77246248	ACVR1::chr2:158674896-158674946(-)	NFATC1::chr18:77246247-77246297(+)	CACGCGGCTTGAAGGACTGTGGGCAGATGTGACCAAGAGCCTGCATTAAG*TTCCAATTATAAAAACAGAACCCACTGATGATTATGAGCCTGCTCCAACC	TCGA
AFF3	ASZ1	2	7	-1	-1	100453939	117066989	AFF3::chr2:100453938-100453988(-)	ASZ1::chr7:117066939-117066989(-)	AGGAGAGTAGATCTGGAGAAACCAACAGCTGTGTTGAAGAAATAATCCGG*AAATTGAAAAGGCTATTACCCATTGAAGAAAAGAAAGAAAAATTTAAGAA	TCGA
AFF3	HDAC5	2	17	-1	-1	100623094	42171202	AFF3::chr2:100623093-100623143(-)	HDAC5::chr17:42171152-42171202(-)	CCAGAGCCAAGGCCAAGCTCTCCAAGTTCAGCATCCCCAAGCAGGGGGAG*TGGAGGTGAAGCCGGTGCTGCCAAGAGCCATGCCCAGTTCCATGGGGGGT	TCGA
AFF3	NPAS2	2	2	-1	1	100623094	101604541	AFF3::chr2:100623093-100623143(-)	NPAS2::chr2:101604540-101604590(+)	CCAGAGCCAAGGCCAAGCTCTCCAAGTTCAGCATCCCCAAGCAGGGGGAG*ATGTTCCTGCAGCAGCCAGCTGTATCCCTGAGCTTCAGCAGCACCCAGCG	TCGA
AFF3	TMEM182	2	2	-1	1	100209657	103379046	AFF3::chr2:100209656-100209706(-)	TMEM182::chr2:103379045-103379095(+)	CGGACACACCTGCAGAAAAGGCTTTGCCAAAATCCAAGAGGAAACGCAAG*ATAGAGAACGTCACTTTTCACCATGAAGGGTTCTTCTGGAGGTGTTGGTT	TCGA
AFF4	FSTL4	5	5	-1	-1	132227856	132561511	AFF4::chr5:132227855-132227905(-)	FSTL4::chr5:132561461-132561511(-)	AGCAGAAGAAGACCGAAGGGAAGACTTCCAGTAGCTCCAAGGAGGTTAAG*TGCCGCCAGTCATCCGTGTCTATCCAGAGAGCCAGGCACAGGAGCCTGGA	TCGA
AFF4	SNTG2	5	2	-1	1	132227856	1204789	AFF4::chr5:132227855-132227905(-)	SNTG2::chr2:1204788-1204838(+)	AGCAGAAGAAGACCGAAGGGAAGACTTCCAGTAGCTCCAAGGAGGTTAAG*GCCCCATCGTCACCTTCCTCGCCCATAGCTAAGGACCCGAGGTATGAGAA	TCGA
AFF4	SPATA21	5	1	-1	-1	132298951	16757917	AFF4::chr5:132298950-132299000(-)	SPATA21::chr1:16757867-16757917(-)	CACTGCCGCAGCCAGGAGATGGTTCGGGCCTAGCGGAGCCGGGACTGGAG*GAGCACACTAGGTGATGCCCCTCACTTGGCACCCGTGTTGGCGCTGGCAT	TCGA
AHCYL2	SND1	7	7	1	1	128865280	127714554	AHCYL2::chr7:128865230-128865280(+)	SND1::chr7:127714553-127714603(+)	TGGTCAGCCCCGACGGCACCGTCACCGAGGCGCCGCGCACAGTCAAGAAG*GTGGAGGTGGAGGTGGAGAGCATGGACAAGGCCGGCAACTTTATCGGCTG	TCGA
AHI1	MYB	6	6	-1	1	135679270	135539002	AHI1::chr6:135679269-135679319(-)	MYB::chr6:135539001-135539051(+)	TCAGCATAGAAAGAAAGCCTTGTAACCATCAGGTAGATACAGCACCAACG*CCTTGTAGCAGTACCTGGGAACCTGCATCCTGTGGAAAGATGGAGGAGCA	TCGA
AKAP13	NTRK3	15	15	1	-1	86213061	88576276	AKAP13::chr15:86213011-86213061(+)	NTRK3::chr15:88576226-88576276(-)	ATTGACAAAATCCATCTCATTAATGACAATCAGCCATCCTGGATTGGACA*GTCCCGTGGCTGTCATCAGTGGTGAGGAGGACTCAGCCAGCCCACTGCAC	TCGA
AKAP13	RET	15	10	1	1	86284726	43612032	AKAP13::chr15:86284676-86284726(+)	RET::chr10:43612031-43612081(+)	GGGAGGCAGAGCGGCTCAGCCAGCGGCAGACAGAACGGGACCTGTGTCAG*GAGGATCCAAAGTGGGAATTCCCTCGGAAGAACTTGGTTCTTGGAAAAAC	TCGA
AKT1	ANKS1A	14	6	-1	1	105235689	34977682	AKT1::chr14:105235688-105235738(-)	ANKS1A::chr6:34977681-34977731(+)	AATATAATATGGAACCTTCCCTCCAAATTCTTCAATAAAAGTTGCTTTTC*aaaaaaaaaaaaaaaaaaaaaaaaaaaaaaGTCCATTGCTGAGAGACGAG	TCGA
AKT2	ELK3	19	12	-1	1	40736224	96588323	AKT2::chr19:40736223-40736273(-)	ELK3::chr12:96588322-96588372(+)	TTCGTTTGGTGCTACCAGCAGTCCTGTAATAAACTAGCTATCCATCTGTA*AAAAAAAAAGAGGAGCGAGAGAAAGAAAAAAAGGGGGAAAAATCAGGATC	TCGA
AKT2	SRRM5	19	19	-1	1	40771129	44101246	AKT2::chr19:40771128-40771178(-)	SRRM5::chr19:44101245-44101295(+)	CACCATGAATGAGGTGTCTGTCATCAAAGAAGGCTGGCTCCACAAGCGTG*AAGGGTCCCAGCACCATGGAGGACCCGAACCCTGAAGAGAACATGAAGCA	TCGA
AKT2	UPF1	19	19	-1	1	40791088	18956789	AKT2::chr19:40791087-40791137(-)	UPF1::chr19:18956788-18956838(+)	TGGGCGGGGGTAGAGCCCCGCCGGAGAGGCTGGGCGGCTGCCGGTGACAG*GTTGGGCCCGAAGGCATCCTGCAGAACGGGGCTGTGGACGACAGTGTAGC	TCGA
AKT2	YIF1B	19	19	-1	-1	40791088	38800283	AKT2::chr19:40791087-40791137(-)	YIF1B::chr19:38800233-38800283(-)	TGGGCGGGGGTAGAGCCCCGCCGGAGAGGCTGGGCGGCTGCCGGTGACAG*CCTCGAAGCGGAGGATCCCTGTGTCCCAGCCGGGCATGGCCGACCCCCAC	TCGA
AKT3	ADSS	1	1	-1	-1	244006427	244601070	AKT3::chr1:244006426-244006476(-)	ADSS::chr1:244601020-244601070(-)	CATCATGAGCGATGTTACCATTGTGAAAGAAGGTTGGGTTCAGAAGAGGG*GGAGGAAATAATGCTGGCCATACAGTTGTTGTGGATTCTGTGGAATATGA	TCGA
AKT3	C1orf150	1	1	-1	1	244006427	247690242	AKT3::chr1:244006426-244006476(-)	C1orf150::chr1:247690241-247690291(+)	CATCATGAGCGATGTTACCATTGTGAAAGAAGGTTGGGTTCAGAAGAGGG*GATTTACTGCCTCAAGATGGTTATGTTGGAGGATTCCAATAGTTCTACTG	TCGA
AKT3	HEATR1	1	1	-1	-1	243800913	236714290	AKT3::chr1:243800912-243800962(-)	HEATR1::chr1:236714240-236714290(-)	GAAAATACTATGCTATGAAGATTCTGAAGAAAGAAGTCATTATTGCAAAG*ATGAATGTGAAGAAGTAGAACATCAGTGCCAAAAGACTATTCAGCAACTG	TCGA
AKT3	PPP2R2A	1	8	-1	1	244006427	26211984	AKT3::chr1:244006426-244006476(-)	PPP2R2A::chr8:26211983-26212033(+)	CATCATGAGCGATGTTACCATTGTGAAAGAAGGTTGGGTTCAGAAGAGGG*AACAAAATCCAGTCTCATAGCAGAGGAGAATATAATGTTTACAGCACCTT	TCGA
AKT3	PTPRR	1	12	-1	-1	243776973	71078044	AKT3::chr1:243776972-243777022(-)	PTPRR::chr12:71077994-71078044(-)	AGACAAAAGACCGTTTGTGTTTTGTGATGGAATATGTTAATGGGGGCGAG*GGCTACAGTGGCAAGGAGAAAGCCTTCATTGCCACGCAGGGCCCCATGAT	TCGA
AKT3	RGS7	1	1	-1	-1	244006427	240990472	AKT3::chr1:244006426-244006476(-)	RGS7::chr1:240990422-240990472(-)	CATCATGAGCGATGTTACCATTGTGAAAGAAGGTTGGGTTCAGAAGAGGG*CCTGGATGTGTAAATACAACTGAAGTGGACATTAAGAAGTCATCCAGAAT	TCGA
ALG14	JAK1	1	1	-1	-1	95492685	65313358	ALG14::chr1:95492684-95492734(-)	JAK1::chr1:65313308-65313358(-)	ACTCCATGTGGCTCTCCTTTCCCCTAATTCACAGGGTGAAGCCAGATTTG*GGCGAGCACCTTGGGAGAGGCACGAGAACACACATCTATTCTGGGACCCT	TCGA
ALK	GALNT14	2	2	-1	-1	29519754	31152353	ALK::chr2:29519753-29519803(-)	GALNT14::chr2:31152303-31152353(-)	TTGAGCCTGTGGCAGTGGATGGTGTTGCCTCTCCTCGATGTGTCTGACAG*GAACACCAAGCGGACAGCTGAAGTGTGGATGGATGAATACAAGCAATACT	TCGA
ALK	SCEL	2	13	-1	1	29754781	78202082	ALK::chr2:29754780-29754830(-)	SCEL::chr13:78202081-78202131(+)	AACGAGGCTGCAAGAGAGATCCTCCTGATGCCCACTCCAGGGAAGCATGG*AGACCAGAACCTGGAAAATTTAATTGAAGTAAATTCTCATGTGTCTGAAA	TCGA
ALK	STK39	2	2	-1	-1	29940444	169038600	ALK::chr2:29940443-29940493(-)	STK39::chr2:169038550-169038600(-)	CTGGATAATGAAAGACTCCTTCCCTTTCCTGTCTCATCGCAGCCGATATG*GCAGTGGAGCTACTGCTGTGGTTCAGGCAGCCCTATGCAAACCCAGGCAA	TCGA
ARHGAP5	C18orf10	14	18	1	-1	32546641	34387897	ARHGAP5::chr14:32546591-32546641(+)	C18orf10::chr18:34387847-34387897(-)	gccggggccgctgccgTTGAGGAGGAGACGGAGGAGACCGACGTTGTTAG*AAGAATAACTGTGTGATGCCTGAAGATGTGAAGAACTTTTACCTGATGAC	TCGA
ARHGAP5	L2HGDH	14	14	1	-1	32563592	50760964	ARHGAP5::chr14:32563542-32563592(+)	L2HGDH::chr14:50760914-50760964(-)	ATGATAAGAAGATGAAGAAGAAAACCCACAAAGTGAAAGAAGATAAAAAG*CTTATAGTAGCTGTTGAACAAGAAGAAATTCCCAGACTTCAGGCCCTATA	TCGA
ARHGAP5	LSAMP	14	3	1	-1	32546641	116163802	ARHGAP5::chr14:32546591-32546641(+)	LSAMP::chr3:116163752-116163802(-)	gccggggccgctgccgTTGAGGAGGAGACGGAGGAGACCGACGTTGTTAG*GACTGCCTGTTCGCAGCGTGGATTTTAACCGAGGCACGGACAACATCACC	TCGA
ARHGAP5	NPAS3	14	14	1	1	32563592	33836392	ARHGAP5::chr14:32563542-32563592(+)	NPAS3::chr14:33836391-33836441(+)	ATGATAAGAAGATGAAGAAGAAAACCCACAAAGTGAAAGAAGATAAAAAG*TTATAGGTGCACAGCGAAGGAGAAGCCCCAGTGCACTAGCCATTGAAGTA	TCGA
ARHGAP5	NUBPL	14	14	1	1	32586493	32142561	ARHGAP5::chr14:32586443-32586493(+)	NUBPL::chr14:32142560-32142610(+)	GCCCATACCACTATTTGTTGAGAAATGTGTGGAATTTATTGAAGATACAG*GCAACCTAATGAGGCCTCTCTTGAATTATGGTATTGCTTGGTGAGCATAT	TCGA
ATF1	GRIP1	12	12	1	-1	51174021	66990707	ATF1::chr12:51173971-51174021(+)	GRIP1::chr12:66990657-66990707(-)	AACCTGGTTCAGCAGTTCAGGGAGCTCACATTTCTCATATTGCTCAACAG*ATGAGAGTCCCTACACTAAATCCGCCAGCCAGACAAAGCCGCCTGATGGA	TCGA
ATG7	BRAF	3	7	1	-1	11468400	140487384	ATG7::chr3:11468350-11468400(+)	BRAF::chr7:140487334-140487384(-)	AAGACTTGACTGGTCTTACATTGCTGCATCAAGAAACCCAAGCTGCTGAG*GACTTGATTAGAGACCAAGGATTTCGTGGTGATGGAGGTAAGTAGTGATT	TCGA
B4GALT5	GNAS	20	20	-1	1	48330113	57470667	B4GALT5::chr20:48330112-48330162(-)	GNAS::chr20:57470666-57470716(+)	TTCTCTCTCGTCCTCGCTGCTGTACTTCGTCTATGTGGCGCCCGGCATAG*GTGCTGGAGAATCTGGTAAAAGCACCATTGTGAAGCAGATGAGGATCCTG	TCGA
BAG4	FGFR1	8	8	1	-1	38050313	38283763	BAG4::chr8:38050263-38050313(+)	FGFR1::chr8:38283713-38283763(-)	GGGCTCCTTACCCAAGTACATATCCTGTAAGACCAGAATTGCAAGGCCAG*GTCCGTTATGCCACCTGGAGCATCATAATGGACTCTGTGGTGCCCTCTGA	TCGA
BCL11A	PTPLA	2	10	-1	-1	60773106	17646046	BCL11A::chr2:60773105-60773155(-)	PTPLA::chr10:17645996-17646046(-)	TTTATCAACGTCATCTAGAGGAATTTGCCCCAAACAGGAACACATAGCAG*GTGGTTGGTTCTAGCTATTGCCATGGTACGTTTTTATATGGAAAAAGGAA	TCGA
BCL2L11	BRAF	2	7	1	-1	111881716	140482957	BCL2L11::chr2:111881666-111881716(+)	BRAF::chr7:140482907-140482957(-)	AACCCCAAGTCCTCCTTGCCAGGCCTTCAACCACTATCTCAGTGCAATGG*GATCAACCACAGGTTTGTCTGCTACCCCCCCTGCCTCATTACCTGGCTCA	TCGA
BCL2L12	FLT3LG	19	19	1	1	50173745	49989272	BCL2L12::chr19:50173695-50173745(+)	FLT3LG::chr19:49989271-49989321(+)	TGGAGCACGTGCACAGCTTCACGCCCTGGATCCAGGCCCACGGGGGCTGG*gggaggatactgaggcacacagaggggagtcaccagccagaggatgcata	TCGA
BCL3	ATP9B	19	18	1	1	45251385	77013381	BCL3::chr19:45251335-45251385(+)	ATP9B::chr18:77013380-77013430(+)	ggaggaaacggctcagagaggggaagtgtttggccaaggtcacccagcga*GTTGGTTTGTTGGACCTTGAACTCAATCGGCTGACGAAAGCGCTATTTTT	TCGA
BCL9	BEST3	1	12	1	-1	147013444	70049593	BCL9::chr1:147013394-147013444(+)	BEST3::chr12:70049543-70049593(-)	CCCCCCTCAGTTTCTGAAATGATTCTCCAGAATTTCTCCTCATAAAAAAG*GCTGTCTGGGTCCGACTTTCCTGACGAGGAGTGGCTGTGGGATTATGAGA	TCGA
BCL9	C1orf21	1	1	1	1	147087702	184588652	BCL9::chr1:147087652-147087702(+)	C1orf21::chr1:184588651-184588701(+)	ACATCCAGAACATTTCTAACAACAAGACAGAGAGAAGCACAGCGCCTCTG*GGTCGGGATTACTGTTCGGAAGAAGAGGATATCACATAGCACCAATTTTA	TCGA
BCL9	GOLPH3L	1	1	1	-1	147013444	150636239	BCL9::chr1:147013394-147013444(+)	GOLPH3L::chr1:150636189-150636239(-)	CCCCCCTCAGTTTCTGAAATGATTCTCCAGAATTTCTCCTCATAAAAAAG*GGGTACACATCTTTCTGGAATGACTGCATATCATCAGGCCTGCGAGGGGG	TCGA
BCR	ABL1	22	9	1	1	23524426	133729451	BCR::chr22:23524376-23524426(+)	ABL1::chr9:133729450-133729500(+)	CGGGCAGATCTGGCCCAACGATGGCGAGGGCGCCTTCCATGGAGACGCAG*AAGCCCTTCAGCGGCCAGTAGCATCTGACTTTGAGCCTCAGGGTCTGAGT	TCGA
BICC1	FGFR2	10	10	1	-1	60563002	123239535	BICC1::chr10:60562952-60563002(+)	FGFR2::chr10:123239485-123239535(-)	ACTCCGAAAGGGCCCACCTTGCTCCACGGTCATCATATGTCAACATGCAG*GAATACTTGGACCTCAGCCAACCTCTCGAACAGTATTCACCTAGTTACCC	TCGA
BIRC6	ABCC11	2	16	1	-1	32738221	48211024	BIRC6::chr2:32738171-32738221(+)	ABCC11::chr16:48210974-48211024(-)	CTGCTTGTAGAATATGACTTACCAGCACTCCTGGACCAAGAGCTCTTTGA*ATGTGTGTCTCGGAAGCTCCTTTACACATGGAAGGCACAAGTTGTCCCCA	TCGA
BIRC6	EML4	2	2	1	1	32774548	42515367	BIRC6::chr2:32774498-32774548(+)	EML4::chr2:42515366-42515416(+)	TCAGTCCTGCCTCATCCCAGCCATGTCATCTTATCTACGAAATGATTCAG*GATTCAGGTGTTCATTTATGTATTATTGATGACTCCAATGAGCATATGCT	TCGA
BIRC6	EML6	2	2	1	1	32679010	55071184	BIRC6::chr2:32678960-32679010(+)	EML6::chr2:55071183-55071233(+)	TACTTGTGTGTCAACTAGTGATGGAACCAGAATAGAAAGGGATGATGCAA*GCCTCTCTATCCGGAGCGTGTGCTGGAAAGCAGACCGCCTTCTAGCAGGG	TCGA
BIRC6	FAM82A1	2	2	1	1	32823035	38294125	BIRC6::chr2:32822985-32823035(+)	FAM82A1::chr2:38294124-38294174(+)	CCTCTAGTGTGTTTGTACGCTGTGATGAGGAGCGACTTGATATCATGAAG*GAGCTGTAGTCTGGAAGATAAAGAGCCTTTGGTACCGCAAGCCCTGTCAT	TCGA
BIRC6	MATN3	2	2	1	-1	32641231	20206071	BIRC6::chr2:32641181-32641231(+)	MATN3::chr2:20206021-20206071(-)	TTCTGTGATTTACTGTTCTGGCACAGACAGGCTGTGTGCATGCACCAAAG*GTGTTTGCAAGAGCAGACCCTTGGACCTGGTGTTTATCATTGATAGTTCT	TCGA
BIRC6	SLC30A6	2	2	1	1	32582554	32396356	BIRC6::chr2:32582504-32582554(+)	SLC30A6::chr2:32396355-32396405(+)	AGTCATCGACGGCACCTCGGGGGCCACACTGCAGGCCTCCGCGCTCAGTG*GGGACAATTCATCTCTTTCGAAAACCACAAAGATCCTTTTTTGGCAAGTT	TCGA
BIRC6	SLC30A6	2	2	1	1	32774548	32409342	BIRC6::chr2:32774498-32774548(+)	SLC30A6::chr2:32409341-32409391(+)	TCAGTCCTGCCTCATCCCAGCCATGTCATCTTATCTACGAAATGATTCAG*TTTAATGACATGTTTAATAAGTTACTGGGTAACATTGAGGAAACCTAGCC	TCGA
BIRC6	SPAST	2	2	1	1	32631625	32339707	BIRC6::chr2:32631575-32631625(+)	SPAST::chr2:32339706-32339756(+)	ACTGGAGGATTCAGACAGTGAAGAGCATTCCAGATCAGATTCTGTGACAG*AAAGTGGAGCTGTTCCAAAAAGAAAAGACCCCTTAACACACACTAGTAAT	TCGA
BIRC6	SPAST	2	2	1	1	32658872	32323865	BIRC6::chr2:32658822-32658872(+)	SPAST::chr2:32323864-32323914(+)	ACAAGTGACACTGCTGAAAAATAAAGCTCCAGGATTAGGGAAAGTCAATG*AGAAGATGCAACCAGTTTTGCCATTTTCCAAGTCACAAACGGACGTCTAT	TCGA
BIRC6	SPAST	2	2	1	1	32774548	32372287	BIRC6::chr2:32774498-32774548(+)	SPAST::chr2:32372286-32372336(+)	TCAGTCCTGCCTCATCCCAGCCATGTCATCTTATCTACGAAATGATTCAG*AACTAAAACCAGAACAGGTGAAGAATATGTCTGCCAGTGAGGTATAGTAT	TCGA
BIRC6	YIPF4	2	2	1	1	32582554	32515552	BIRC6::chr2:32582504-32582554(+)	YIPF4::chr2:32515551-32515601(+)	AGTCATCGACGGCACCTCGGGGGCCACACTGCAGGCCTCCGCGCTCAGTG*ATCTCAGTGGTTCAATAGCATCCCCAGATGTCAAATTAAATCTTGGTGGA	TCGA
BIRC6	YIPF4	2	2	1	1	32664754	32515552	BIRC6::chr2:32664704-32664754(+)	YIPF4::chr2:32515551-32515601(+)	ACAAGGGTTATTCACTTGCTTCACTTTTGGCTAAAGTTGCAGCAGGCAAG*ATCTCAGTGGTTCAATAGCATCCCCAGATGTCAAATTAAATCTTGGTGGA	TCGA
BRAF	AP3B1	7	5	-1	-1	140494108	77335098	BRAF::chr7:140494107-140494157(-)	AP3B1::chr5:77335048-77335098(-)	CATCAGCTCCCAATGTGCATATAAACACAATAGAACCTGTCAATATTGAT*GTCAGTACTCCTGCATTTGTACCAACGAAAACTCACGTGCTGCTTCATCG	TCGA
BRAF	ATG7	7	3	-1	1	140507760	11596285	BRAF::chr7:140507759-140507809(-)	ATG7::chr3:11596284-11596334(+)	AATTGCATGTGGAAGTGTTGGAGAATGTTCCACTTACAACACACAACTTT*ATCTGGGACATGAGCGATGATGAGACCATCTGAGATGGCCCCGCTGTGGG	TCGA
BRAF	C7orf10	7	7	-1	1	140624366	40789033	BRAF::chr7:140624365-140624415(-)	C7orf10::chr7:40789032-40789082(+)	gcgccggcgccgcggccTCTTCGGCTGCGGACCCTGCCATTCCGGAGGAG*GTATTACACAATGGCCTCGTTATGGAGATGGAGCATCCAACTGTGGGGAA	TCGA
BRAF	CUL1	7	7	-1	1	140549911	148427054	BRAF::chr7:140549910-140549960(-)	CUL1::chr7:148427053-148427103(+)	TATTGGACAAATTTGGTGGGGAGCATAATCCACCATCAATATATCTGGAG*GTTTGCCTGCAATGAGATTTCATTCTCTACATTTAAAGGACATCCTTTCT	TCGA
BRAF	FAM114A2	7	5	-1	-1	140482821	153382529	BRAF::chr7:140482820-140482870(-)	FAM114A2::chr5:153382479-153382529(-)	CTCAGCGAGAAAGGAAGTCATCTTCATCCTCAGAAGACAGGAATCGAATG*GCAAGAAATACCGCCCACGAATGGATCAGGAAGTCTCTGACCAAGCCATT	TCGA
BRAF	HIBADH	7	7	-1	-1	140500162	27582719	BRAF::chr7:140500161-140500211(-)	HIBADH::chr7:27582669-27582719(-)	GCCCTAACATCTGGATCATCCCCTTCCGCACCCGCCTCGGACTCTATTGG*GTGTAGGAGCTGCACGATCTGGGAACCTCACGTTTATGGTGGGAGGAGTT	TCGA
BRAF	MACF1	7	1	-1	1	140494108	39898207	BRAF::chr7:140494107-140494157(-)	MACF1::chr1:39898206-39898256(+)	CATCAGCTCCCAATGTGCATATAAACACAATAGAACCTGTCAATATTGAT*TATGAGCAAGCTGCCGATGCAGAACTAGCTTGGGTTGCTGAAACAAAACG	TCGA
BRAF	SLC26A4	7	7	-1	1	140534409	107323647	BRAF::chr7:140534408-140534458(-)	SLC26A4::chr7:107323646-107323696(+)	CACAAAAACCTATCGTTAGAGTCTTCCTGCCCAACAAACAGAGGACAGTG*ACGCTGGTTGAGATTTTTCAAAATATTGGTGATACCAATCTTGCTGATTT	TCGA
BRD4	AKAP8L	19	19	-1	-1	15443101	15491423	BRD4::chr19:15443100-15443150(-)	AKAP8L::chr19:15491373-15491423(-)	cggcagcgggcggacggccggcgggggcggcgtgcggcCTAGCGTCTCAG*CTCATGATGGAGCAGTCCAAGAAGTCCTCCCTCATGGTGGCCCGCAGTAT	TCGA
BRD4	AKAP8L	19	19	-1	-1	15443101	15514853	BRD4::chr19:15443100-15443150(-)	AKAP8L::chr19:15514803-15514853(-)	cggcagcgggcggacggccggcgggggcggcgtgcggcCTAGCGTCTCAG*GATATGGAACTTGGAACTCTGGGACAAATAGAGGCAAGTGTCATTCCTGT	TCGA
BRD4	CSN2	19	4	-1	-1	15443101	70826725	BRD4::chr19:15443100-15443150(-)	CSN2::chr4:70826675-70826725(-)	cggcagcgggcggacggccggcgggggcggcgtgcggcCTAGCGTCTCAG*GACTTAGTAGCCATGAAGGTCCTCATCCTCGCCTGCCTGGTGGCTCTTGC	TCGA
BRD4	ZC3H15	19	2	-1	1	15443101	187367223	BRD4::chr19:15443100-15443150(-)	ZC3H15::chr2:187367222-187367272(+)	cggcagcgggcggacggccggcgggggcggcgtgcggcCTAGCGTCTCAG*ATACTATGGATAATTGGGATGAGAAAAAGCTGGAAGAAGTAGTGAACAAG	TCGA
BRD9	TERT	5	5	-1	-1	892721	1282739	BRD9::chr5:892720-892770(-)	TERT::chr5:1282689-1282739(-)	GGGCAAGAAGCACAAGAAGCACAAGGCCGAGTGGCGCTCGTCCTACGAGG*GGGTTGGCTGTGTTCCGGCCGCAGAGCACCGTCTGCGTGAGGAGATCCTG	TCGA
BRD9	TERT	5	5	-1	-1	891270	1282739	BRD9::chr5:891269-891319(-)	TERT::chr5:1282689-1282739(-)	GGTGGAGCCGCCCCCAGATCGGCCAGTCCGAGCGTGCCGGACACAGCCAG*GGGTTGGCTGTGTTCCGGCCGCAGAGCACCGTCTGCGTGAGGAGATCCTG	TCGA
BSPRY	NPM1	9	5	1	1	116123017	170837531	BSPRY::chr9:116122967-116123017(+)	NPM1::chr5:170837530-170837580(+)	GCACTGGCCTGGTGGGCATGCTTACTCACCTGGATGACCTCCAGCTGATT*GCTATTCAAGATCTCTGGCAGTGGAGGAAGTCTCTTTAAGAAAATAGTTT	TCGA
C11orf49	NUP98	11	11	1	-1	47182741	3735225	C11orf49::chr11:47182691-47182741(+)	NUP98::chr11:3735175-3735225(-)	AAGGGGGATCTGATGCACGACCCAGCAATGGATGAAGAGCTGGAACGGCT*GAAGGCTGAAGTTACATTGGATGGAGTTTGGCCAACAGATAAAACATCTC	TCGA
C12orf49	MDM2	12	12	-1	1	117175595	69229609	C12orf49::chr12:117175594-117175644(-)	MDM2::chr12:69229608-69229658(+)	TGGTCTTCGGGCTGTCGCTCGTCTACTTCCTCAGCAGCACCTTCAAGCAG*GATCTTGATGCTGGTGTAAGTGAACATTCAGGTGATTGGTTGGATCAGGA	TCGA
C3orf21	ETV5	3	3	-1	-1	194877178	185783861	C3orf21::chr3:194877177-194877227(-)	ETV5::chr3:185783811-185783861(-)	CTGCCAGGCGCCATCATCGGCATAGCCCGGGAGATGCAGCCAGTTTACAG*ATTTCAGAGACAACTGTCTGAACCCTGCCACCCCTTCCCTCCTCAGCCAG	TCGA
C6orf204	ROS1	6	6	-1	-1	118802942	117641193	C6orf204::chr6:118802941-118802991(-)	ROS1::chr6:117641143-117641193(-)	TTAATATGCCAGAAAAAGAAAGAAAAGGAGTTAGTAACTACCGTTCAGAG*TACTCTTCCAACCCAAGAGGAGATTGAAAATCTTCCTGCCTTCCCTCGGG	TCGA
C8orf34	MET	8	7	1	1	69351881	116414935	C8orf34::chr8:69351831-69351881(+)	MET::chr7:116414934-116414984(+)	AAGAACTTTGTCTGGATCTGCAGCTCTATGGGCAGAAAGTGAAAAATCAG*ATCAGTTTCCTAATTCATCTCAGAACGGTTCATGCCGACAAGTGCAGTAT	TCGA
CACNA1D	GNL3	3	3	1	1	53804579	52724608	CACNA1D::chr3:53804529-53804579(+)	GNL3::chr3:52724607-52724657(+)	GGGGGGAAGGCATCCGGACATTGCTGTGGACTTTTATTAAGTCCTTTCAG*ATCTGGTACCAAAGGAGAATTTGGAGAGCTGGCTAAATTATTTGAAGAAA	TCGA
CACNA1D	PRKCD	3	3	1	1	53535747	53217468	CACNA1D::chr3:53535697-53535747(+)	PRKCD::chr3:53217467-53217517(+)	TTTACATCCCATTCCCTGAAGATGATTCTAATTCAACAAATCATAACTTG*TTCCAGAAAGAACGCTTCAACATCGACATGCCGCACCGCTTCAAGGTTCA	TCGA
CALR	BRD2	19	6	1	1	13055304	32944339	CALR::chr19:13055254-13055304(+)	BRD2::chr6:32944338-32944388(+)	AATGTAAGAACTACAAACAAAATTTCTATTAAATTAAATTTTGTGTCTCC*AAAAAAGGCGTAAAGCGGAAAGCAGATACTACCACCCCTACACCTACAGC	TCGA
CALR	PLEKHB2	19	2	1	1	13055304	131876464	CALR::chr19:13055254-13055304(+)	PLEKHB2::chr2:131876463-131876513(+)	AATGTAAGAACTACAAACAAAATTTCTATTAAATTAAATTTTGTGTCTCC*aaaaaaaaGCTAAAGCAGAAAACAAAAGTGGCCCATGGTCTCAGCTTCCA	TCGA
CALR	TNNT1	19	19	1	-1	13055304	55646910	CALR::chr19:13055254-13055304(+)	TNNT1::chr19:55646860-55646910(-)	AATGTAAGAACTACAAACAAAATTTCTATTAAATTAAATTTTGTGTCTCC*aaaaaaaaaaaaaaaaaggctgaggtgagaggatcactagagcctgagag	TCGA
CAPZA2	MET	7	7	1	1	116528244	116414935	CAPZA2::chr7:116528194-116528244(+)	MET::chr7:116414934-116414984(+)	AAAATTCATCATTCATGCCCCTCCTGGAGAATTTAATGAGGTTTTCAATG*ATCAGTTTCCTAATTCATCTCAGAACGGTTCATGCCGACAAGTGCAGTAT	TCGA
CAPZA2	MET	7	7	1	1	116550365	116409699	CAPZA2::chr7:116550315-116550365(+)	MET::chr7:116409698-116409748(+)	TTACAATCACTCCTTCAACCACTCAAGTGGTTGGCATCTTGAAAATTCAG*GGAAATGATATTGACCCTGAAGCAGTTAAAGGTGAAGTGTTAAAAGTTGG	TCGA
CARD11	ZNRD1	7	6	-1	1	3083301	30029292	CARD11::chr7:3083300-3083350(-)	ZNRD1::chr6:30029291-30029341(+)	CGTGGAGGAGGCGCCCCGCGCAGCTGGCTGGCGGAGCATGAGCGCCCCAG*ACCCGACCGCATGTCTGTCATGGACCTCGCCAATACTTGCTCCAGCTTTC	TCGA
CCDC127	TERT	5	5	-1	-1	216844	1282739	CCDC127::chr5:216843-216893(-)	TERT::chr5:1282689-1282739(-)	CAGGTGGAATTATGCCCTGTTGGTTCCAATGCTGGGATTGGCTGCTTTTC*GGGTTGGCTGTGTTCCGGCCGCAGAGCACCGTCTGCGTGAGGAGATCCTG	TCGA
CCND3	C6orf89	6	6	-1	1	42016239	36846784	CCND3::chr6:42016238-42016288(-)	C6orf89::chr6:36846783-36846833(+)	GAGCGCCTGCGACCCCAGTCGGTGCTCCGGGGAGGTCACCTGACGAGGAG*atggtgtcaggaatgggatctaaagtggagcttctagcgacccccaggag	TCGA
CCND3	EHMT2	6	6	-1	-1	42016239	31848625	CCND3::chr6:42016238-42016288(-)	EHMT2::chr6:31848575-31848625(-)	GAGCGCCTGCGACCCCAGTCGGTGCTCCGGGGAGGTCACCTGACGAGGAG*GATGGAGAGGTGTACTGCATAGATGCCCGTTACTATGGCAACATCAGCCG	TCGA
CCND3	EXOC4	6	7	-1	1	42016239	133682245	CCND3::chr6:42016238-42016288(-)	EXOC4::chr7:133682244-133682294(+)	GAGCGCCTGCGACCCCAGTCGGTGCTCCGGGGAGGTCACCTGACGAGGAG*TGCTTTCTCCTGCTCAAGACAGCCACACGAACACGGATCTCCCCCCAGTG	TCGA
CCND3	GUCA1B	6	6	-1	-1	42016239	42156469	CCND3::chr6:42016238-42016288(-)	GUCA1B::chr6:42156419-42156469(-)	GAGCGCCTGCGACCCCAGTCGGTGCTCCGGGGAGGTCACCTGACGAGGAG*GACAACACCATCGACTTCCTGGAGTACGTGGCAGCTCTGAATCTCGTGCT	TCGA
CCND3	LUZP1	6	1	-1	-1	42016239	23415546	CCND3::chr6:42016238-42016288(-)	LUZP1::chr1:23415496-23415546(-)	GAGCGCCTGCGACCCCAGTCGGTGCTCCGGGGAGGTCACCTGACGAGGAG*GAGGAAGAAGGGGAAGACTGTACACTCAGTGTCTACAGGCAACTGCACAA	TCGA
CCND3	TRERF1	6	6	-1	-1	42016239	42330817	CCND3::chr6:42016238-42016288(-)	TRERF1::chr6:42330767-42330817(-)	GAGCGCCTGCGACCCCAGTCGGTGCTCCGGGGAGGTCACCTGACGAGGAG*GCCCTGGCTGTGGAGAATGCTGAAGGAAGAAGACGCAGAAGCAGGACGAC	TCGA
CCND3	TRERF1	6	6	-1	-1	42016239	42222664	CCND3::chr6:42016238-42016288(-)	TRERF1::chr6:42222614-42222664(-)	GAGCGCCTGCGACCCCAGTCGGTGCTCCGGGGAGGTCACCTGACGAGGAG*GTTGCTCTGGAAATGCTGCTACTGCGGAAGCCTGTCAGGTTAAAATGTCA	TCGA
CCND3	VPS52	6	6	-1	-1	42016239	33237596	CCND3::chr6:42016238-42016288(-)	VPS52::chr6:33237546-33237596(-)	GAGCGCCTGCGACCCCAGTCGGTGCTCCGGGGAGGTCACCTGACGAGGAG*GGTGTAGATCTCCGTCACTATTCAAAGCAAGTTGAGCTGGAGCTACAGCA	TCGA
CCNY	BRAF	10	7	1	-1	35626135	140482957	CCNY::chr10:35626085-35626135(+)	BRAF::chr7:140482907-140482957(-)	GGACACGGGCTGCAACCTGCAGCACATCAGCGACCGGGAGAACATAGACG*GATCAACCACAGGTTTGTCTGCTACCCCCCCTGCCTCATTACCTGGCTCA	TCGA
CCT4	BIRC6	2	2	-1	1	62107421	32756422	CCT4::chr2:62107420-62107470(-)	BIRC6::chr2:32756421-32756471(+)	CATCATTGCTGGCTCCCTCTTAGATTCTTGTACCAAGCTTCTTCAGAAAG*ATCATGGAGACTTACTTGCTAGCTGTCCAGAAGATGAGGCTCTCACTCCA	TCGA
CD74	CD40	5	20	-1	1	149781200	44754189	CD74::chr5:149781199-149781249(-)	CD40::chr20:44754188-44754238(+)	AGCTTTCAGGGCCATGGTTCACATTAGAATAAAAGGTAGTAATTAGAACA*aaaaaaaaaaaaaaaaaaaaaaGACTAAAGTACATGGTTTCTTCAAAGCT	TCGA
CD74	CXCR5	5	11	-1	1	149781200	118754475	CD74::chr5:149781199-149781249(-)	CXCR5::chr11:118754474-118754524(+)	AGCTTTCAGGGCCATGGTTCACATTAGAATAAAAGGTAGTAATTAGAACA*AAAAAAAAAAAGTGATGAGTTGTGAGGCAGGTCGCGGCCCTACTGCCTCA	TCGA
CD74	DDX27	5	20	-1	1	149781200	47849303	CD74::chr5:149781199-149781249(-)	DDX27::chr20:47849302-47849352(+)	AGCTTTCAGGGCCATGGTTCACATTAGAATAAAAGGTAGTAATTAGAACA*aaaaaaaaaaaaaaaaaaaaaaaaattaagtgggtgtggtggtgcatgcc	TCGA
CD74	IQCE	5	7	-1	1	149781200	2641075	CD74::chr5:149781199-149781249(-)	IQCE::chr7:2641074-2641124(+)	AGCTTTCAGGGCCATGGTTCACATTAGAATAAAAGGTAGTAATTAGAACA*AAAAAAAAGGCTGTTCTGGATGAGGTAAGCGAGGTTTATTTCTTGTTTCA	TCGA
CD74	NDUFV1	5	11	-1	1	149781200	67375697	CD74::chr5:149781199-149781249(-)	NDUFV1::chr11:67375696-67375746(+)	AGCTTTCAGGGCCATGGTTCACATTAGAATAAAAGGTAGTAATTAGAACA*aaaaaaaaaaaaaTGCTTACTAAGTGGCAGTGGTATCTATGATGCTATAG	TCGA
CD74	THSD4	5	15	-1	1	149781200	72072881	CD74::chr5:149781199-149781249(-)	THSD4::chr15:72072880-72072930(+)	AGCTTTCAGGGCCATGGTTCACATTAGAATAAAAGGTAGTAATTAGAACA*AAAAAAAAAAGCCATTTAAAGCCAGCCACTAGAGGGAGTCAGTTCAGTTC	TCGA
CD74	UTRN	5	6	-1	1	149781200	144665237	CD74::chr5:149781199-149781249(-)	UTRN::chr6:144665236-144665286(+)	AGCTTTCAGGGCCATGGTTCACATTAGAATAAAAGGTAGTAATTAGAACA*aaaaaaaaaaCCCAAAATAACACAGGACATCCCAGTGTGCAGTTCGAAGG	TCGA
CDC27	BRAF	17	7	-1	-1	45206759	140487384	CDC27::chr17:45206758-45206808(-)	BRAF::chr7:140487334-140487384(-)	TATGCAAATTTCACAGAGCCTCAGTTTTATTTGCAAATGAAAAATATAAG*GACTTGATTAGAGACCAAGGATTTCGTGGTGATGGAGGTAAGTAGTGATT	TCGA
CDH17	RAD54B	8	8	-1	-1	95160972	95423543	CDH17::chr8:95160971-95161021(-)	RAD54B::chr8:95423493-95423543(-)	CAGAGAAGCCGGAAGTCCATATCGGGTACAAGTGGTGGCCACAGAAGTAG*TTCATTCGGCTCCTAAAGAAGTAGCAGTGTCCAAGGAACAAGAAGAGAAA	TCGA
CDH18	TERT	5	5	-1	-1	19612543	1282739	CDH18::chr5:19612542-19612592(-)	TERT::chr5:1282689-1282739(-)	CAACATCACCTTAACCGATGTCAATGACAACCCACCACGCTTTCCTCAAA*GGGTTGGCTGTGTTCCGGCCGCAGAGCACCGTCTGCGTGAGGAGATCCTG	TCGA
CDK6	ANKIB1	7	7	-1	1	92404010	91924203	CDK6::chr7:92404009-92404059(-)	ANKIB1::chr7:91924202-91924252(+)	CTTACTTGGATAAAGTTCCAGAGCCTGGAGTGCCCACTGAAACCATAAAG*AATGTGAAAGATGTTGCAGAAGTGTTCCAGAAGTGGCTGAAGATAGAAGG	TCGA
CDK6	ANKIB1	7	7	-1	1	92462405	91936673	CDK6::chr7:92462404-92462454(-)	ANKIB1::chr7:91936672-91936722(+)	GTGGCGGTGCTGAGGCACCTGGAGACCTTCGAGCACCCCAACGTGGTCAG*GACTTTTCTTGGTAGAGATGGAAATCCAAATAAACGGAATGTGCACAATG	TCGA
CDK6	HEPACAM2	7	7	-1	-1	92404010	92821676	CDK6::chr7:92404009-92404059(-)	HEPACAM2::chr7:92821626-92821676(-)	CTTACTTGGATAAAGTTCCAGAGCCTGGAGTGCCCACTGAAACCATAAAG*ATCCCAAGCAGGTCTGTTCCAGCCTCTGATTGTGTATCGGGGCAAGATTT	TCGA
CDK6	STXBP6	7	14	-1	-1	92462405	25281938	CDK6::chr7:92462404-92462454(-)	STXBP6::chr14:25281888-25281938(-)	GTGGCGGTGCTGAGGCACCTGGAGACCTTCGAGCACCCCAACGTGGTCAG*CTTGCCATGAAGCACAAATGTTGAGAAACTGCCTATCCTGGTGACTCTTC	TCGA
CEP170	AKT3	1	1	-1	-1	243349081	243736350	CEP170::chr1:243349080-243349130(-)	AKT3::chr1:243736300-243736350(-)	TAGAGAATCCCAACAGTGAGGAAGTGGAAGCAAGAAAAATGATTGACAAG*CTGTTTTTCCATTTGTCGAGAGAGCGGGTGTTCTCTGAGGACCGCACACG	TCGA
CHD4	CLEC9A	12	12	-1	1	6686951	10194065	CHD4::chr12:6686950-6687000(-)	CLEC9A::chr12:10194064-10194114(+)	GTGGCAATTTCTTAGAGATCAAGAATAAATTTCTAGCTCGAAGGTTTAAG*GTGACTATAAACGCAGCCCCTGTGATGCCAACTGGACATATTATGGAGAT	TCGA
CHD4	CPM	12	12	-1	-1	6700632	69265736	CHD4::chr12:6700631-6700681(-)	CPM::chr12:69265686-69265736(-)	TGGTGGAATCACTGGGAACATGCGGCAAGAGGCCATTGACCGCTTCAATG*ACTGTTGGGCGGGAGCTGCTGCTCCATCTGATTGACTATCTCGTAACCAG	TCGA
CHD4	DTX1	12	12	-1	1	6690210	113515229	CHD4::chr12:6690209-6690259(-)	DTX1::chr12:113515228-113515278(+)	GGCAGAGGTGAAGGAGAGAACAGAGGAACCTATGGAGACAGAGCCCAAAG*GCACCATGCGGCCCGTGCGGCGCAACTTCTACGACCCGTCGTCGGCGCCG	TCGA
CHD7	TCF7L2	8	10	1	1	61655656	114900943	CHD7::chr8:61655606-61655656(+)	TCF7L2::chr10:114900942-114900992(+)	AGCTCCACCCATCACCCCAGAACACCCCGCAGAAAGTGCCTGTGCATCAG*TCTAACAAAGTGCCAGTGGTGCAGCACCCTCACCATGTCCACCCCCTCAC	TCGA
CHST11	ATP1B4	12	X	1	1	104995769	119500380	CHST11::chr12:104995719-104995769(+)	ATP1B4::chrX:119500379-119500429(+)	GCCGGAAGGGGTCCCGAAGCCCCCTGCAGGAACTCTACAACCCAATCCAG*GATGATCCGGATGAAGCGAACCAGAACTACTTAGCAGATGAAGAGGAGGA	TCGA
CHST11	HCFC2	12	12	1	1	104851292	104459945	CHST11::chr12:104851242-104851292(+)	HCFC2::chr12:104459944-104459994(+)	GCTGGCCACTTGCTTGGGATCCTTTATCCTGGTCATCTTCTATTTCCAAA*CTACGAATCAGTGGTTTCTGCCAGCTGTTAGAGGAGATATCCCTCCAGGC	TCGA
CHST11	PTPRR	12	12	1	-1	104995769	71158558	CHST11::chr12:104995719-104995769(+)	PTPRR::chr12:71158508-71158558(-)	GCCGGAAGGGGTCCCGAAGCCCCCTGCAGGAACTCTACAACCCAATCCAG*ACACTGCAAATGGATGTAAACAAGCTGAACATAACCTTGCTTCGGATCTT	TCGA
CHST11	RFX4	12	12	1	1	104995769	107075771	CHST11::chr12:104995719-104995769(+)	RFX4::chr12:107075770-107075820(+)	GCCGGAAGGGGTCCCGAAGCCCCCTGCAGGAACTCTACAACCCAATCCAG*ATCATAAGGCAGCAGTTTCCTCAGTTAACCACCAGAAGACTCGGGACCCG	TCGA
CHST11	TXNRD1	12	12	1	1	104995769	104732917	CHST11::chr12:104995719-104995769(+)	TXNRD1::chr12:104732916-104732966(+)	GCCGGAAGGGGTCCCGAAGCCCCCTGCAGGAACTCTACAACCCAATCCAG*GAACGTGTTGTGGGCTTTCACGTACTGGGTCCAAATGCTGGAGAAGTTAC	TCGA
CLCN6	RAF1	1	3	1	-1	11867247	12641914	CLCN6::chr1:11867197-11867247(+)	RAF1::chr3:12641864-12641914(-)	GAGAAACACAGGAGGAGGAGGATGAGATTCTTCCAAGGAAAGACTATGAG*GATGCAATTCGAAGTCACAGCGAATCAGGTACTTTTCCATAGTCATTTAG	TCGA
CLPTM1	CBLC	19	19	1	1	45465332	45293261	CLPTM1::chr19:45465282-45465332(+)	CBLC::chr19:45293260-45293310(+)	GCCCAGCCGGCACCCAATGCCTGGCAGGTCATCAAAGGTGTGCTGTTTAG*CTACCTCTACCCAGATGGAAAGACCCACAACCCAGACCTGACTGAGCTCG	TCGA
CREB1	SUCNR1	2	3	1	1	208425884	151597640	CREB1::chr2:208425834-208425884(+)	SUCNR1::chr3:151597639-151597689(+)	CTTCACAGTCTTCCTGTAAGGACTTAAAAAGACTTTTCTCCGGAACACAG*GTTATGGTTTAACTCAGCAGAATTTGTTGAACAACTACGACATGCTGGGG	TCGA
CREB3L2	CPA2	7	7	-1	1	137686350	129921944	CREB3L2::chr7:137686349-137686399(-)	CPA2::chr7:129921943-129921993(+)	TGAGCGAGCTGTCAGAGCCCGGGGACGGCGAGGCCCTCATGTACCACACG*AGTGAAGTGGCCCAAAAGGCTGCCCAATCTCTGAGAAGCCTGCATGGCAC	TCGA
CREB3L2	SHANK2	7	11	-1	-1	137686350	70349036	CREB3L2::chr7:137686349-137686399(-)	SHANK2::chr11:70348986-70349036(-)	TGAGCGAGCTGTCAGAGCCCGGGGACGGCGAGGCCCTCATGTACCACACG*GTTAACAATGAGAATGTTGTCAAAGTCGGCCACAGGCAGGTGGTGAACAT	TCGA
CRTC1	KCNN1	19	19	1	1	18794638	18084617	CRTC1::chr19:18794588-18794638(+)	KCNN1::chr19:18084616-18084666(+)	CGGCCTTCGAGGAGGTCATGAAGGACCTGAGCCTGACGCGGGCCGCGCGG*GTCAGTGCAGGAGCCCAGCCGCTGAGCCATGCCGGGCCCCGGGCGGCCTG	TCGA
CRTC1	LYPD4	19	19	1	-1	18860685	42343098	CRTC1::chr19:18860635-18860685(+)	LYPD4::chr19:42343048-42343098(-)	GCAGCCAGAATCCTTTAGCAGTGGGTCCCAGGACGTGCACCAGAAAAGAG*GGGCTGGAGCTCTTTTGTGCTATGAAGCAACAGCCTCAAGATTCAGAGCT	TCGA
CTNNA2	REG3G	2	2	1	1	79878784	79253109	CTNNA2::chr2:79878734-79878784(+)	REG3G::chr2:79253108-79253158(+)	AAATCCGGACGCTAACAGTGGAAAGGCTGTTGGAGCCACTTGTTACACAG*TCCTAGGGGACTACAGAAGGAAAAAGACAAGAGGCAGTAGGATATCTGTG	TCGA
CTNNB1	DOCK3	3	3	1	1	41280845	50927457	CTNNB1::chr3:41280795-41280845(+)	DOCK3::chr3:50927456-50927506(+)	ACAGCAATCAGCTGGCCTGGTTTGATACTGACCTGTAAATCATCCTTTAG*GGGATCTTTCCTGCAAATTACATTCACTTGAAAAAGGCAATTGTCAGTAA	TCGA
CTNNB1	IQCE	3	7	1	1	41281934	2641075	CTNNB1::chr3:41281884-41281934(+)	IQCE::chr7:2641074-2641124(+)	AGAAAATGCGGTTATAAAAAATGGTTCAGAATTAAACTTTTAATTCATTC*AAAAAAAAGGCTGTTCTGGATGAGGTAAGCGAGGTTTATTTCTTGTTTCA	TCGA
CTNNB1	SLC38A5	3	X	1	-1	41281934	48327824	CTNNB1::chr3:41281884-41281934(+)	SLC38A5::chrX:48327774-48327824(-)	AGAAAATGCGGTTATAAAAAATGGTTCAGAATTAAACTTTTAATTCATTC*GAAAAAAAAAAAAGTACCGCTCCAGAGCAGGAGCCTAGGCAGCCGAGAGG	TCGA
CTNNB1	TCOF1	3	5	1	1	41281934	149777917	CTNNB1::chr3:41281884-41281934(+)	TCOF1::chr5:149777916-149777966(+)	AGAAAATGCGGTTATAAAAAATGGTTCAGAATTAAACTTTTAATTCATTC*GaaaaaaagacaaagaaaaaaaagaaaagaagaagaaagcaaaaaaGGCC	TCGA
CTNNB1	THRB	3	3	1	-1	41241161	24270492	CTNNB1::chr3:41241111-41241161(+)	THRB::chr3:24270442-24270492(-)	AGGTCGAGGACGGTCGGACTCCCGCGGCGGGAGGAGCCTGTTCCCCTGAG*GAGATGTCAGTGAAAAAAGGGATCCAGAATGATTACTAACCTATGACTCC	TCGA
CTNND2	DAP	5	5	-1	-1	11565056	10683683	CTNND2::chr5:11565055-11565105(-)	DAP::chr5:10683633-10683683(-)	CTGGAGCGATGCAAGCTCGGATCCGAGACTGGCAGCATGAGCAGCATGAG*TCCACCTAAACCCACTGTGTTCATCTCTGGGGTCATCGCCCGGGTAAGTC	TCGA
CTNND2	NRBP1	5	2	-1	1	11732248	27656540	CTNND2::chr5:11732247-11732297(-)	NRBP1::chr2:27656539-27656589(+)	GCTCTGAAACAGAAACCACCTCTGCCATCCTCGCCTCAGTCAAAGAACAG*GTGAATCAACGGAATGTACCAGGTATTGACAGTGCATACCTGGCCATGGA	TCGA
CTNND2	P4HA2	5	5	-1	-1	11903929	131554337	CTNND2::chr5:11903928-11903978(-)	P4HA2::chr5:131554287-131554337(-)	CGGCGGAGGGTGCATGTTTGCGAGGAAGCCGCCGGGCGCCGCGCCTTTGG*ACACTTCCCTCTGTGACCATGAAACTCTGGGTGTCTGCATTGCTGATGGC	TCGA
CTNND2	POLR1A	5	2	-1	-1	11732248	86257519	CTNND2::chr5:11732247-11732297(-)	POLR1A::chr2:86257469-86257519(-)	GCTCTGAAACAGAAACCACCTCTGCCATCCTCGCCTCAGTCAAAGAACAG*GTGACAGTGAAGCTCCCTCTGATGAAGATCAACTTTGACATGAGCTCCCT	TCGA
CTNND2	PPARGC1B	5	5	-1	1	11082808	149199996	CTNND2::chr5:11082807-11082857(-)	PPARGC1B::chr5:149199995-149200045(+)	CACTGCGCTGCGGAACATGGCCTTGGACGTCAGAAATAAGGAGCTCATCG*GGTGGAGGGTCCGGGGAGGAGCAACTCTATGCTGACTTTCCAGAACTTGA	TCGA
CXCR4	CFLAR	2	2	-1	1	136875616	201994452	CXCR4::chr2:136875615-136875665(-)	CFLAR::chr2:201994451-201994501(+)	CAGTAGCCACCGCATCTGGAGAACCAGCGGTTACCATGGAGGGGATCAGT*AACTCCCCCACTGGAAAGGATTCTGAAAGAAATGAAGTCAGCCCTCAGAA	TCGA
DDR2	CHD1L	1	1	1	1	162625164	146724278	DDR2::chr1:162625114-162625164(+)	CHD1L::chr1:146724277-146724327(+)	AGCTGTTTTTGAGGATCCTGCTCCACAGAGAATGCTCTGCACCCGTTGAT*GGATTCACCTACGCTCTTACCAGCTGGAGGGAGTAAACTGGCTCGCCCAG	TCGA
DDR2	FMO4	1	1	1	1	162625164	171293277	DDR2::chr1:162625114-162625164(+)	FMO4::chr1:171293276-171293326(+)	AGCTGTTTTTGAGGATCCTGCTCCACAGAGAATGCTCTGCACCCGTTGAT*ACCACTGTGTGCAGCATAACGAAGCGTCCAGACTTCTCCGAAACTGGTCA	TCGA
DDX5	PFKP	17	10	-1	1	62495741	3177928	DDX5::chr17:62495740-62495790(-)	PFKP::chr10:3177927-3177977(+)	CAATAAATGAAGGCAATGCATGGCCTTCCAATAAAAAATATTTGAAGACT*GAAAAAAATTTACCACCGATGATTCCATTTGTGTGCTGGGAATAAGCAAA	TCGA
DDX52	STAT5B	17	17	-1	-1	35988605	40354826	DDX52::chr17:35988604-35988654(-)	STAT5B::chr17:40354776-40354826(-)	AGCAGCAGTGGCAGCCAAGAAATTTGGACCTAAATCATCTAAAAAGTTTG*CTAAAGCTGTTGATGGATACGTGAAGCCACAGATCAAGCAAGTGGTCCCT	TCGA
DDX6	TSPAN18	11	11	-1	1	118627880	44927958	DDX6::chr11:118627879-118627929(-)	TSPAN18::chr11:44927957-44928007(+)	TTTCTCAACTGGGTTATTCTTGCTTCTATATTCATGCTAAAATGAGGCAG*GTGGAGCACCATGGAAGGCGACTGTCTGAGCTGCATGAAGTATCTGATGT	TCGA
DEK	KIF25	6	6	-1	1	18264074	168431453	DEK::chr6:18264073-18264123(-)	KIF25::chr6:168431452-168431502(+)	cgaggaggaagaggacgaggacgacgaggaggaggaggaggaggaAAAAG*GGTTTATGGTCCAGCAGAGTCTCAGAGCGCGGTCTTTGGAGATGTGTGCC	TCGA
DEK	NUP210L	6	1	-1	-1	18249882	154000073	DEK::chr6:18249881-18249931(-)	NUP210L::chr1:154000023-154000073(-)	AAAACAAGGAAGAGTCTTCAGATGATGAAGATAAAGAAAGTGAAGAGGAG*GTGTTTGAAAAACTCCAACTCTTCTATCCAGAGTGCCAACCAGAGCAGAT	TCGA
DGCR8	COMT	22	22	1	1	20067906	19950050	DGCR8::chr22:20067856-20067906(+)	COMT::chr22:19950049-19950099(+)	CCGGCTGTGGTTTGGCTGCGGGCGGCTTGGGCAGCCCGCGGGCGCCTCAG*ATGCCGGAGGCCCCGCCTctgctgttggcagctgtgttgctgggcctggt	TCGA
DGCR8	CRKL	22	22	1	1	20096526	21288067	DGCR8::chr22:20096476-20096526(+)	CRKL::chr22:21288066-21288116(+)	ACATCCTCAGCAAGCTCCAAGAGGAGATGAAGAGGCTAGCTGAGGAAAGG*GTATCCAAGCCCACCAATGGGATCTGTCTCAGCACCCAACCTGCCTACAG	TCGA
DGCR8	DGCR14	22	22	1	-1	20082318	19127242	DGCR8::chr22:20082268-20082318(+)	DGCR14::chr22:19127192-19127242(-)	TTGTTAAACAGACCTCTGAAGAGAAGCCCAAAGACAGTGAAGAACTCGAG*AGGCAGAAAGATAATCTCGAACTCCCGTCAGCAGAGCACCAGGCCATCGA	TCGA
DGCR8	ITGA2	22	5	1	1	20080430	52385776	DGCR8::chr22:20080380-20080430(+)	ITGA2::chr5:52385775-52385825(+)	TTACGGATCTGGAACTGCAAGCAGCAAAAAACTTGCGAAGAATAAAGCTG*ATTCCCCTGATGATAATGAAACCTGATGAGAAAGCCGAAGTACCAACAGG	TCGA
DGCR8	SGSM1	22	22	1	1	20067906	25240864	DGCR8::chr22:20067856-20067906(+)	SGSM1::chr22:25240863-25240913(+)	CCGGCTGTGGTTTGGCTGCGGGCGGCTTGGGCAGCCCGCGGGCGCCTCAG*GTGAAGCAGATCATGGAGGAGGCTGTGACACGCAAGTTTGTCCACGAAGA	TCGA
DHX15	ETV1	4	7	-1	-1	24585946	13975521	DHX15::chr4:24585945-24585995(-)	ETV1::chr7:13975471-13975521(-)	GACCTAGGGGAGGATTACCCCTCTGGCAAGAAGCGTGCGGGGACCGATGG*TGCCTATGATCAGAAGCCACAAGTGGGAATGAGGCCCTCCAACCCCCCCA	TCGA
DHX8	MSI2	17	17	1	1	41567831	55674229	DHX8::chr17:41567781-41567831(+)	MSI2::chr17:55674228-55674278(+)	GCGTCTCATACAAACCATGCGGCCTCCAGCGAAGCCTTCCACTAGCAAAG*GGTTTGGCTTTGTCACTTTTGAGAATGAAGATGTTGTGGAGAAAGTCTGT	TCGA
DLG5	RET	10	10	-1	1	79588640	43612032	DLG5::chr10:79588639-79588689(-)	RET::chr10:43612031-43612081(+)	GCCCTGCCGCTAAAGAAGGGTCCCTTGCTGTGGGAGACAGGATCGTTGCG*GAGGATCCAAAGTGGGAATTCCCTCGGAAGAACTTGGTTCTTGGAAAAAC	TCGA
DNAH1	CACNA1D	3	3	1	1	52418047	53834276	DNAH1::chr3:52417997-52418047(+)	CACNA1D::chr3:53834275-53834325(+)	TCAATGAGATCCCAGAACTGGAATCCTCCCAGGAAGAAATCCAAGGACTG*GCGGGATTAAGGACACTGCATGACATTGGGCCAGAAATCCGGCGTGCTAT	TCGA
DSTYK	BRAF	1	7	-1	-1	205180399	140482957	DSTYK::chr1:205180398-205180448(-)	BRAF::chr7:140482907-140482957(-)	ggccgagcgcggcccTGCAGGCGATGTCGCCGAAACCGGGCTGCAGGCGG*GATCAACCACAGGTTTGTCTGCTACCCCCCCTGCCTCATTACCTGGCTCA	TCGA
DTNA	ZNF521	18	18	1	-1	32346005	22902151	DTNA::chr18:32345955-32346005(+)	ZNF521::chr18:22902101-22902151(-)	CACCTACAGAACAGCATGCAAGCTTAGGTTTGTTCAGAAGAAATGCAATT*ACCCCAACTGTAAACTTGAAGACAAGACTGAAGATGGAGAGGCACTAGAT	TCGA
DVL2	TFE3	17	X	-1	-1	7133127	48896935	DVL2::chr17:7133126-7133176(-)	TFE3::chrX:48896885-48896935(-)	CTGGAGAGTACCAGCCTGGGGGACTCGGACGAGGAGGACACCATGAGCAG*CCTCCCAATATCACTGCAGGCCACACCAGCCACCCCAGCTACACTCTCTG	TCGA
EGFR	ACADM	7	1	1	1	55087058	76198329	EGFR::chr7:55087008-55087058(+)	ACADM::chr1:76198328-76198378(+)	GCTGCTGGCTGCGCTCTGCCCGGCGAGTCGGGCTCTGGAGGAAAAGAAAG*AGTTCACCGAACAGCAGAAAGAATTTCAAGCTACTGCTCGTAAATTTGCC	TCGA
EGFR	DYM	7	18	1	-1	55087058	46918015	EGFR::chr7:55087008-55087058(+)	DYM::chr18:46917965-46918015(-)	GCTGCTGGCTGCGCTCTGCCCGGCGAGTCGGGCTCTGGAGGAAAAGAAAG*TAGTGAGTTGAAACTCTTGGAGGAAGCAACCATTTCAGTCTGCAGGTCAT	TCGA
EGFR	ERP44	7	9	1	-1	55087058	102784508	EGFR::chr7:55087008-55087058(+)	ERP44::chr9:102784458-102784508(-)	GCTGCTGGCTGCGCTCTGCCCGGCGAGTCGGGCTCTGGAGGAAAAGAAAG*CTGACATAGCCCAGAGATACAGGATAAGCAAATACCCAACCCTCAAATTG	TCGA
EGFR	GNS	7	12	1	-1	55240817	65110599	EGFR::chr7:55240767-55240817(+)	GNS::chr12:65110549-65110599(-)	GCCACATCGTTCGGAAGCGCACGCTGCGGAGGCTGCTGCAGGAGAGGGAG*ATACAGGTTTGACCCCCGTCTCATGTTCAGCAATCGCGGCAGTGTCAGGA	TCGA
EGFR	GRB10	7	7	1	-1	55087058	50742355	EGFR::chr7:55087008-55087058(+)	GRB10::chr7:50742305-50742355(-)	GCTGCTGGCTGCGCTCTGCCCGGCGAGTCGGGCTCTGGAGGAAAAGAAAG*AGGATGATGTGGACCTGGAAGCCCTGGTGAACGATATGAATGCATCCCTG	TCGA
EGFR	LYST	7	1	1	-1	55087058	235996967	EGFR::chr7:55087008-55087058(+)	LYST::chr1:235996917-235996967(-)	GCTGCTGGCTGCGCTCTGCCCGGCGAGTCGGGCTCTGGAGGAAAAGAAAG*GTGAAGCTTTGTTCTAAGAATATTTGTTTCATCTAGTTTATGAGTCCAAA	TCGA
EGFR	PPM1H	7	12	1	-1	55087058	63195940	EGFR::chr7:55087008-55087058(+)	PPM1H::chr12:63195890-63195940(-)	GCTGCTGGCTGCGCTCTGCCCGGCGAGTCGGGCTCTGGAGGAAAAGAAAG*GAATCCGAGGGTGTTTCCTGCCACTATTGGTCGCTGTTTGACGGGCACGC	TCGA
EGFR	2020-09-14	7	7	1	-1	55087058	55874951	EGFR::chr7:55087008-55087058(+)	Sep-14::chr7:55874901-55874951(-)	GCTGCTGGCTGCGCTCTGCCCGGCGAGTCGGGCTCTGGAGGAAAAGAAAG*TGGAAAATGAAAATCACTGTGACTTCGTTAAGCTCCGAGATATGCTTCTT	TCGA
EGFR	TEAD2	7	19	1	-1	55087058	49862756	EGFR::chr7:55087008-55087058(+)	TEAD2::chr19:49862706-49862756(-)	GCTGCTGGCTGCGCTCTGCCCGGCGAGTCGGGCTCTGGAGGAAAAGAAAG*GTCGGAATGAACTGATCGCCCGCTACATCAAGCTGAGAACGGGGAAGACC	TCGA
ELK4	SLC26A9	1	1	-1	-1	205592804	205904966	ELK4::chr1:205592803-205592853(-)	SLC26A9::chr1:205904916-205904966(-)	ACATGAATTATGACAAACTCAGCCGAGCCCTCAGATACTATTATGTAAAG*CTTGTAAATGCCCCAGATATGAGCCAGCCCAGGCCCCGCTACGTGGTAGA	TCGA
ELK4	VCL	1	10	-1	1	205592804	75855414	ELK4::chr1:205592803-205592853(-)	VCL::chr10:75855413-75855463(+)	ACATGAATTATGACAAACTCAGCCGAGCCCTCAGATACTATTATGTAAAG*GTCAGGCTGCCATCCGGGGGCTTGTGGCCGAAGGGCATCGTCTGGCTAAT	TCGA
ELK4	ZNF350	1	19	-1	-1	205588085	52477784	ELK4::chr1:205588084-205588134(-)	ZNF350::chr19:52477734-52477784(-)	TTGCTCCCCTAAGTCCAGCCAGACTGCAAGGTGCTAACACACTTTTCCAG*GTTCTGACTCCTCAGGAGCAAAAAACATAACCTGAAGAGGGAGGAAGTGG	TCGA
EML4	ALK	2	2	1	-1	42472827	29446394	EML4::chr2:42472777-42472827(+)	ALK::chr2:29446344-29446394(-)	AATCTCTGAAGATCATGTGGCCTCAGTGAAAAAATCAGTCTCAAGTAAAG*TGTACCGCCGGAAGCACCAGGAGCTGCAAGCCATGCAGATGGAGCTGCAG	TCGA
EML4	ALK	2	2	1	-1	42491871	29446394	EML4::chr2:42491821-42491871(+)	ALK::chr2:29446344-29446394(-)	GTGTTTCTTAAATTTCTTTTCTAGGCATAAAGATGTCATCATCAACCAAG*TGTACCGCCGGAAGCACCAGGAGCTGCAAGCCATGCAGATGGAGCTGCAG	TCGA
EML4	ALK	2	2	1	-1	42522656	29446394	EML4::chr2:42522606-42522656(+)	ALK::chr2:29446344-29446394(-)	TATATGGAGCAAAACTACTGTAGAGCCCACACCTGGGAAAGGACCTAAAG*TGTACCGCCGGAAGCACCAGGAGCTGCAAGCCATGCAGATGGAGCTGCAG	TCGA
EML4	ALK	2	2	1	-1	42552694	29446394	EML4::chr2:42552644-42552694(+)	ALK::chr2:29446344-29446394(-)	AGACAACAAGTATATAATGTCTAACTCGGGAGACTATGAAATATTGTACT*TGTACCGCCGGAAGCACCAGGAGCTGCAAGCCATGCAGATGGAGCTGCAG	TCGA
EML4	ALK	2	2	1	-1	42492091	29449940	EML4::chr2:42492041-42492091(+)	ALK::chr2:29449890-29449940(-)	ATTTTTGTCTCAACCAGCAAAAATGTCAACTCGCGAAAAAAACAGCCAAG*TGATGGAAGGCCACGGGGAAGTGAATATTAAGCATTATCTAAACTGCAGT	TCGA
EML4	NTRK3	2	15	1	-1	42491871	88576276	EML4::chr2:42491821-42491871(+)	NTRK3::chr15:88576226-88576276(-)	GTGTTTCTTAAATTTCTTTTCTAGGCATAAAGATGTCATCATCAACCAAG*GTCCCGTGGCTGTCATCAGTGGTGAGGAGGACTCAGCCAGCCCACTGCAC	TCGA
EPHB2	NTRK1	1	1	1	1	23111569	156843425	EPHB2::chr1:23111519-23111569(+)	NTRK1::chr1:156843424-156843474(+)	CATGTGCAAAGCAGGCTTCGAGGCCGTTGAGAATGGCACCGTCTGCCGAG*TCCCGGCCAGTGTGCAGCTGCACACGGCGGTGGAGATGCACCACTGGTGC	TCGA
ERBB2	CLDN7	17	17	1	-1	37884915	7166264	ERBB2::chr17:37884865-37884915(+)	CLDN7::chr17:7166214-7166264(-)	TTCTCCACACCCACTTTGTCCATTTGCAAATATATTTTGGAAAACAGCTA*GGAAAAAAAAGGAGAGCAGCGGGTGGGGGCGAAAGCAGGGCCGAGGAGAG	TCGA
ERBB2	DNAJC7	17	17	1	-1	37844531	40134419	ERBB2::chr17:37844481-37844531(+)	DNAJC7::chr17:40134369-40134419(-)	CCTGATGGGTTAATGAGCAAACTGAAGTGTTTTCCATGATCTTTTTTGAG*AACACAAACAGCTCCTAAAAAATGCGCAGCTGGAACTGAAGAAGAGTAAG	TCGA
ERBB2	IKZF3	17	17	1	-1	37872858	37985741	ERBB2::chr17:37872808-37872858(+)	IKZF3::chr17:37985691-37985741(-)	GCCACCCTGAGTGTCAGCCCCAGAATGGCTCAGTGACCTGTTTTGGACCG*AAAGTGCAGCGGTTTTGAATGACTACAGTTTAACCAAATCTCATGAAATG	TCGA
ERBB2	NEUROD2	17	17	1	-1	37856564	37762857	ERBB2::chr17:37856514-37856564(+)	NEUROD2::chr17:37762807-37762857(-)	CTGGGGGCTCCTCCTCGCCCTCTTGCCCCCCGGAGCCGCGAGCACCCAAG*GCACCATGCTGACCCGCCTGTTCAGCGAGCCCGGCCTTCTCTCGGACGTG	TCGA
ERBB2	PPP1R1B	17	17	1	1	37866734	37790136	ERBB2::chr17:37866684-37866734(+)	PPP1R1B::chr17:37790135-37790185(+)	TCCCGAGGGCCGGTATACATTCGGCGCCAGCTGTGTGACTGCCTGTCCCT*CTGTGCAGCGCATTGCTGAGTCTCACCTGCAGTCTATCAGCAATTTGAAT	TCGA
ERBB2	PSMB3	17	17	1	1	37876087	36916684	ERBB2::chr17:37876037-37876087(+)	PSMB3::chr17:36916683-36916733(+)	AGCTGTGTGGACCTGGATGACAAGGGCTGCCCCGCCGAGCAGAGAGCCAG*GTTTGGCCCTTACTACACTGAGCCAGTCATTGCCGGGTTGGACCCGAAGA	TCGA
ERBB2	SLC29A3	17	10	1	1	37883256	73121711	ERBB2::chr17:37883206-37883256(+)	SLC29A3::chr10:73121710-73121760(+)	CGGGCGCTGGGGGCATGGTCCACCACAGGCACCGCAGCTCATCTACCAGG*GTACTACATGAGGCCTGTTCTTGCGGCCCATGTGTTTTCTGGTGAAGAGG	TCGA
ERBB2	SLC39A11	17	17	1	-1	37871789	71084914	ERBB2::chr17:37871739-37871789(+)	SLC39A11::chr17:71084864-71084914(-)	CTCAGCGTCTTCCAGAACCTGCAAGTAATCCGGGGACGAATTCTGCACAA*CTGTATCCAGCATGCTCCAAGGCCACAGCTCTGTGTTCCAGGCCTTGCTG	TCGA
ERBB2	SUPT16H	17	14	1	-1	37884915	21829491	ERBB2::chr17:37884865-37884915(+)	SUPT16H::chr14:21829441-21829491(-)	TTCTCCACACCCACTTTGTCCATTTGCAAATATATTTTGGAAAACAGCTA*aaaaaaaaaaaaaaaaaaaaaGCAAAGTAGAGATTAAGCTGCTTAGAAGA	TCGA
ERBB2	TCAP	17	17	1	1	37872858	37821969	ERBB2::chr17:37872808-37872858(+)	TCAP::chr17:37821968-37822018(+)	GCCACCCTGAGTGTCAGCCCCAGAATGGCTCAGTGACCTGTTTTGGACCG*CTGCTCCCTGCATGAGGAGGACACCCAGAGACATGAGACCTACCACCAGC	TCGA
ERBB3	COX4I2	12	20	1	1	56474166	30231207	ERBB3::chr12:56474116-56474166(+)	COX4I2::chr20:30231206-30231256(+)	CTTGCTTTTCAGCCTGGCCCGGGGCTCCGAGGTGGGCAACTCTCAGGCAG*TGTACCGGCTCCAGTTCAATGAGACCTTTGCGGAGATGAACCGTCGCTCC	TCGA
ERBB3	RPL30	12	8	1	-1	56497283	99058697	ERBB3::chr12:56497233-56497283(+)	RPL30::chr8:99058647-99058697(-)	AGTTTTTTGTTTTGTTTTTATACGTGTCTGAATAAAAATGCCAAAGTTTT*TTTTAAAAAATTAGACCTGTTTATCGCGCTCTCAGTGCAAACTCGGCTCA	TCGA
ERBB3	SUOX	12	12	1	1	56494029	56395996	ERBB3::chr12:56493979-56494029(+)	SUOX::chr12:56395995-56396045(+)	CATCTGGATACATGCCCATGAACCAGGGTAATCTTGGGGAGTCTTGCCAG*GTCTGCTACAATGCTGCTGCTGCACAGAGCTGTGGTCCTCAGGCTCCAAC	TCGA
ERC1	RET	12	10	1	1	1250953	43612032	ERC1::chr12:1250903-1250953(+)	RET::chr10:43612031-43612081(+)	AGGACATGTTGGATGTGAAGGAGCGGAAGGTTAATGTTCTTCAGAAGAAG*GAGGATCCAAAGTGGGAATTCCCTCGGAAGAACTTGGTTCTTGGAAAAAC	TCGA
ERC1	RET	12	10	1	1	1346070	43612032	ERC1::chr12:1346020-1346070(+)	RET::chr10:43612031-43612081(+)	AGGCGCGACGACGGGAGGACAATCTCAACGACAGCTCTCAGCAGCTACAG*GAGGATCCAAAGTGGGAATTCCCTCGGAAGAACTTGGTTCTTGGAAAAAC	TCGA
ERC1	RET	12	10	1	1	1553916	43612032	ERC1::chr12:1553866-1553916(+)	RET::chr10:43612031-43612081(+)	ATGACCAGGCGGCTTGGGAGAATGAGCTGCAGAAGATGACCCGGGGGCAG*GAGGATCCAAAGTGGGAATTCCCTCGGAAGAACTTGGTTCTTGGAAAAAC	TCGA
ERG	ABCC4	21	13	-1	-1	39947586	95900007	ERG::chr21:39947585-39947635(-)	ABCC4::chr13:95899957-95900007(-)	TACTGAAGGACATGATTCAGACTGTCCCGGACCCAGCAGCTCATATCAAG*GTGGCTCAATCCCTTGTTTAAAATTGGCCATAAACGGAGATTAGAGGAAG	TCGA
ERG	KCNJ6	21	21	-1	-1	39947586	38997786	ERG::chr21:39947585-39947635(-)	KCNJ6::chr21:38997736-38997786(-)	TACTGAAGGACATGATTCAGACTGTCCCGGACCCAGCAGCTCATATCAAG*GGATGACATGCCAAGCTCGAAGCTCCTACATCACCAGTGAGATCCTGTGG	TCGA
ERG	PLEKHH1	21	14	-1	1	39947586	68022542	ERG::chr21:39947585-39947635(-)	PLEKHH1::chr14:68022541-68022591(+)	TACTGAAGGACATGATTCAGACTGTCCCGGACCCAGCAGCTCATATCAAG*ATGCAGGAGCTGGAGCAGAGGCTGCTGGAGGCAGAGCAGAGAGCAGAGAA	TCGA
ERG	SON	21	21	-1	1	39947586	34918519	ERG::chr21:39947585-39947635(-)	SON::chr21:34918518-34918568(+)	TACTGAAGGACATGATTCAGACTGTCCCGGACCCAGCAGCTCATATCAAG*TGGAAGGAATGAAGGCCAGCTGAATGGTGAAACAAATACACCCATTGAAG	TCGA
ERG	TAF8	21	6	-1	1	39947586	42019095	ERG::chr21:39947585-39947635(-)	TAF8::chr6:42019094-42019144(+)	TACTGAAGGACATGATTCAGACTGTCCCGGACCCAGCAGCTCATATCAAG*AGATCGGGAAGTAAACAGTCCACTAACCCTGCCGATAACTATCATCTGGC	TCGA
ERG	TMPRSS2	21	21	-1	-1	39947586	42870116	ERG::chr21:39947585-39947635(-)	TMPRSS2::chr21:42870066-42870116(-)	TACTGAAGGACATGATTCAGACTGTCCCGGACCCAGCAGCTCATATCAAG*GTCATATTGAACATTCCAGATACCTATCATTACTCGATGCTGTTGATAAC	TCGA
ERG	TMPRSS2	21	21	-1	-1	39947586	42852529	ERG::chr21:39947585-39947635(-)	TMPRSS2::chr21:42852479-42852529(-)	TACTGAAGGACATGATTCAGACTGTCCCGGACCCAGCAGCTCATATCAAG*TTCGCCTCTACGGACCAAACTTCATCCTTCAGGTGTACTCATCTCAGAGG	TCGA
ETV1	BTBD9	7	6	-1	-1	13971127	38224292	ETV1::chr7:13971126-13971176(-)	BTBD9::chr6:38224242-38224292(-)	CCCTCCTCTGATGATTAAACAGGAACCCAGAGATTTTGCATATGACTCAG*GTTACTACTTTGGGATTGTGATGATCGAAGCTATAGCTACTACGTTGAGG	TCGA
ETV1	CACNA2D1	7	7	-1	-1	14017052	81695840	ETV1::chr7:14017051-14017101(-)	CACNA2D1::chr7:81695790-81695840(-)	GGTACCTGACAATGATGAGCAGTTTGTACCAGACTATCAGGCTGAAAGTT*CTTCACCATGGGTTGATAATAGTAGAACTCCAAATAAGATTGACCTTTAT	TCGA
ETV4	CCL16	17	17	-1	-1	41610042	34305299	ETV4::chr17:41610041-41610091(-)	CCL16::chr17:34305249-34305299(-)	GGCGGGGGTGGTGATCAAACAGGAACAGACGGACTTCGCCTACGACTCAG*AAGTTCCTGAGTGGGTGAACACCCCATCCACCTGCTGCCTGAAGTATTAT	TCGA
ETV4	TCAP	17	17	-1	1	41610042	37821969	ETV4::chr17:41610041-41610091(-)	TCAP::chr17:37821968-37822018(+)	GGCGGGGGTGGTGATCAAACAGGAACAGACGGACTTCGCCTACGACTCAG*CTGCTCCCTGCATGAGGAGGACACCCAGAGACATGAGACCTACCACCAGC	TCGA
ETV5	DGKG	3	3	-1	-1	185797606	185929674	ETV5::chr3:185797605-185797655(-)	DGKG::chr3:185929624-185929674(-)	CTGCAGATGCCAAAGATGATGCCTGAAAACCAGTATCCATCAGAACAGAG*GATGAAGAACAAGCTGTGGTACTTTGAATTTGGCACCTCGGAGACTTTTG	TCGA
EWSR1	ABR	22	17	1	-1	29669853	1028702	EWSR1::chr22:29669803-29669853(+)	ABR::chr17:1028652-1028702(-)	AACCTATGGGCAGACCGCCTATGCAACTTCTTATGGACAGCCTCCCACTG*ACTTCAGCTACGGGACGGACGAGTACGACGGAGAGGGGAATGAGGAGCAG	TCGA
EXOSC10	MTOR	1	1	-1	-1	11139768	11190834	EXOSC10::chr1:11139767-11139817(-)	MTOR::chr1:11190784-11190834(-)	ACGAAATGCACCTTTTAATCCAGCAGGCCCGAGAGATGCCCCTGCTCAAG*GCCTGGCATGCGTGGGCAGTGATGAACTTCGAAGCTGTGCTACACTACAA	TCGA
FAM114A2	BRAF	5	7	-1	-1	153390801	140481493	FAM114A2::chr5:153390800-153390850(-)	BRAF::chr7:140481443-140481493(-)	AGCTGTTTTCCCAGCTGCACGTTTCCTCCAAACCAGAGAAACTTGCCAGG*AAAACACTTGGTAGACGGGACTCGAGTGATGATTGGGAGATTCCTGATGG	TCGA
FARSA	LYL1	19	19	-1	-1	13039156	13210548	FARSA::chr19:13039155-13039205(-)	LYL1::chr19:13210498-13210548(-)	GCCCCAGCAGCACCCAGCCCGTGACCAGCACGACACCTTCTTCCTTCGAG*GGCACCAGCCCCAGAAGGTGGCCCGGCGCGTGTTCACCAACAGCCGGGAG	TCGA
FGFR1	ADAM18	8	8	-1	1	38314874	39463826	FGFR1::chr8:38314873-38314923(-)	ADAM18::chr8:39463825-39463875(+)	CACAGCCACACTCTGCACCGCTAGGCCGTCCCCGACCTTGCCTGAACAAG*ATGATTTACATCATTACAATTGATGGACAACCTTACACTCTACATCTCGG	TCGA
FGFR1	SLC20A2	8	8	-1	-1	38277057	42330172	FGFR1::chr8:38277056-38277106(-)	SLC20A2::chr8:42330122-42330172(-)	GCCAGATGGCTGTGCACAAGCTGGCCAAGAGCATCCCTCTGCGCAGACAG*GAGGAGACATCACAGCTTTCCCAGATCGGGAGGAAAAATATGGAATGTGT	TCGA
FGFR2	ATE1	10	10	-1	-1	123298106	123683844	FGFR2::chr10:123298105-123298155(-)	ATE1::chr10:123683794-123683844(-)	GGAGAATGAATACGGGTCCATCAATCACACGTACCACCTGGATGTTGTGG*GCATGTGGGCACATTCCATGACAGTACAGGATTATCAGGATCTCATAGAC	TCGA
FGFR2	BICC1	10	10	-1	1	123243212	60566344	FGFR2::chr10:123243211-123243261(-)	BICC1::chr10:60566343-60566393(+)	AGCAGTTGGTAGAAGACTTGGATCGAATTCTCACTCTCACAACCAATGAG*GCATTTGACTATGAACAGAAGAAGCTATTAGCCACCAAAGGTATGTAATA	TCGA
FGFR2	C10orf118	10	10	-1	-1	123243212	115910979	FGFR2::chr10:123243211-123243261(-)	C10orf118::chr10:115910929-115910979(-)	AGCAGTTGGTAGAAGACTTGGATCGAATTCTCACTCTCACAACCAATGAG*TTAGAATCAAGAATAGAAGAACTTAATAAAGAAGTTAAAGCTTCCAGAGA	TCGA
FGFR2	ENPP2	10	8	-1	-1	123274637	120650767	FGFR2::chr10:123274636-123274686(-)	ENPP2::chr8:120650717-120650767(-)	GCCAGCCGGCTGTGCACAAGCTGACCAAACGTATCCCCCTGCGGAGACAG*ATAATATCCCTGTTCACTTTTGCCGTTGGAGTCAATATCTGCTTAGGATT	TCGA
FGFR2	KIAA1967	10	8	-1	1	123243212	22464120	FGFR2::chr10:123243211-123243261(-)	KIAA1967::chr8:22464119-22464169(+)	AGCAGTTGGTAGAAGACTTGGATCGAATTCTCACTCTCACAACCAATGAG*GGTGGGGAGAAACAGCGGGTCTTCACTGGTATTGTTACCAGCTTGCATGA	TCGA
FGFR2	OFD1	10	X	-1	1	123243212	13754597	FGFR2::chr10:123243211-123243261(-)	OFD1::chrX:13754596-13754646(+)	AGCAGTTGGTAGAAGACTTGGATCGAATTCTCACTCTCACAACCAATGAG*ACACAACTTCGAAACCAGCTAATTCATGAGTTGATGCACCCTGTATTGAG	TCGA
FGFR2	TACC2	10	10	-1	1	123243212	123996910	FGFR2::chr10:123243211-123243261(-)	TACC2::chr10:123996909-123996959(+)	AGCAGTTGGTAGAAGACTTGGATCGAATTCTCACTCTCACAACCAATGAG*AGAGAGGCTGCTCACCCAACAGACGTCTCCATCTCCAAAACAGCCTTGTA	TCGA
FGFR2	USP10	10	16	-1	1	123353223	84792322	FGFR2::chr10:123353222-123353272(-)	USP10::chr16:84792321-84792371(+)	GGCCCGGCCCTCCTTCAGTTTAGTTGAGGATACCACATTAGAGCCAGAAG*AGTTGCTGGAGAATGTAACCCTAATCCATAAACCAGTGTCGTTGCAACCC	TCGA
FGFR3	AES	4	19	1	-1	1808661	3061255	FGFR3::chr4:1808611-1808661(+)	AES::chr19:3061205-3061255(-)	AGCAGCTGGTGGAGGACCTGGACCGTGTCCTTACCGTGACGTCCACCGAC*GGCTCCTCGCACCTACCCCAGCAACTCAAATTCACCACCTCGGACTCCTG	TCGA
FGFR3	ELAVL3	4	19	1	-1	1808661	11577642	FGFR3::chr4:1808611-1808661(+)	ELAVL3::chr19:11577592-11577642(-)	AGCAGCTGGTGGAGGACCTGGACCGTGTCCTTACCGTGACGTCCACCGAC*CAGATACTGGGGGCCATGGAGTCTCAGGTgggggggggcccggccggccc	TCGA
FGFR3	FBXO28	4	1	1	1	1808661	224340844	FGFR3::chr4:1808611-1808661(+)	FBXO28::chr1:224340843-224340893(+)	AGCAGCTGGTGGAGGACCTGGACCGTGTCCTTACCGTGACGTCCACCGAC*GTGATTGATGAGATTTATCGTGTGTTGAGATATGTCAATTCTACCAGAGC	TCGA
FGFR3	TACC3	4	4	1	1	1808661	1737000	FGFR3::chr4:1808611-1808661(+)	TACC3::chr4:1736999-1737049(+)	AGCAGCTGGTGGAGGACCTGGACCGTGTCCTTACCGTGACGTCCACCGAC*TTCTAGGCACGGGCGCGGAGGTGGATTACCTGGAGCAGTTTGGAACTTCC	TCGA
FGFR3	TACC3	4	4	1	1	1803470	1746245	FGFR3::chr4:1803420-1803470(+)	TACC3::chr4:1746244-1746294(+)	GGAGAACAAGTTTGGCAGCATCCGGCAGACGTACACGCTGGACGTGCTGG*AACGAAGAGTCACTGAAGAAGTGCGTGGAGGATTACCTGGCAAGGATCAC	TCGA
FGFR3	TACC3	4	4	1	1	1808661	1746245	FGFR3::chr4:1808611-1808661(+)	TACC3::chr4:1746244-1746294(+)	AGCAGCTGGTGGAGGACCTGGACCGTGTCCTTACCGTGACGTCCACCGAC*AACGAAGAGTCACTGAAGAAGTGCGTGGAGGATTACCTGGCAAGGATCAC	TCGA
FGFR3	TACC3	4	4	1	1	1808661	1739325	FGFR3::chr4:1808611-1808661(+)	TACC3::chr4:1739324-1739374(+)	AGCAGCTGGTGGAGGACCTGGACCGTGTCCTTACCGTGACGTCCACCGAC*GTGCCAGGCCCACCCCCAGGTGTTCCCGCGCCTGGGGGCCCACCCCTGTC	TCGA
FGFR3	TACC3	4	4	1	1	1801539	1746245	FGFR3::chr4:1801489-1801539(+)	TACC3::chr4:1746244-1746294(+)	AGATGACGAAGACGGGGAGGACGAGGCTGAGGACACAGGTGTGGACACAG*AACGAAGAGTCACTGAAGAAGTGCGTGGAGGATTACCTGGCAAGGATCAC	TCGA
FGFR3	TACC3	4	4	1	1	1808661	1732899	FGFR3::chr4:1808611-1808661(+)	TACC3::chr4:1732898-1732948(+)	AGCAGCTGGTGGAGGACCTGGACCGTGTCCTTACCGTGACGTCCACCGAC*GAGAGAGCCTTGAACTCTGCCAGCACCTCGCTTCCCACAAGCTGTCCAGG	TCGA
FGFR3	TACC3	4	4	1	1	1795770	1746245	FGFR3::chr4:1795720-1795770(+)	TACC3::chr4:1746244-1746294(+)	CTCCTCGGAGTCCTTGGGGACGGAGCAGCGCGTCGTGGGGCGAGCGGCAG*AACGAAGAGTCACTGAAGAAGTGCGTGGAGGATTACCTGGCAAGGATCAC	TCGA
FGFR3	TPRG1	4	3	1	1	1795770	189028175	FGFR3::chr4:1795720-1795770(+)	TPRG1::chr3:189028174-189028224(+)	CTCCTCGGAGTCCTTGGGGACGGAGCAGCGCGTCGTGGGGCGAGCGGCAG*GAGACAAGGAGAAGGCCTTAGGATCTACTGGGGGAGTCCGGAGGAGCAGT	TCGA
FGGY	CDH17	1	8	1	-1	59978111	95174390	FGGY::chr1:59978061-59978111(+)	CDH17::chr8:95174340-95174390(-)	TGGGATTGCGGTCGCAGCTTCACTCATTGATGCCCATGCAGGAGGACTAG*ATTTCAAGACCCTTTGTTTTGTGCAAATCAACGTTATTGATATCAATGAT	TCGA
FKBP15	RET	9	10	-1	1	115932802	43612032	FKBP15::chr9:115932801-115932851(-)	RET::chr10:43612031-43612081(+)	AATCTTACAATGGCAGGACCATTCTGGGAACCATCATGAATACGATCAAG*GAGGATCCAAAGTGGGAATTCCCTCGGAAGAACTTGGTTCTTGGAAAAAC	TCGA
FOXP1	ACTR3B	3	7	-1	1	71408301	152549211	FOXP1::chr3:71408300-71408350(-)	ACTR3B::chr7:152549210-152549260(+)	CCCAGTGACCCCAGGCTTTTTATGGCTGTGAGACACGTTAAAATTTCAGG*AATGTCGTACTCTCAGGAGGCTCCACCATGTTCAGGGATTTCGGACGCCG	TCGA
FOXP1	ARMC8	3	3	-1	1	71247353	137928659	FOXP1::chr3:71247352-71247402(-)	ARMC8::chr3:137928658-137928708(+)	TGGACATCGGGGCAGCTGACCTCGCCCACGCCCAGCAGCAGCAGCAACAG*GAAGTAACAGCTAGCAGTCGCCACTATGTTGACAGGCTATTTGACCCTGA	TCGA
FOXP1	C5orf51	3	5	-1	1	71348971	41907838	FOXP1::chr3:71348970-71349020(-)	C5orf51::chr5:41907837-41907887(+)	ACCTTTTGAGGTGACTATAACTGAAGATTGCTTTACAGAAGCCAAAAAAG*ATCACTTTTTAATTCGGGCCTCTGCAGCATTAGAAAAATTGAAACTCCTG	TCGA
FOXP1	COQ10B	3	2	-1	1	71090479	198334794	FOXP1::chr3:71090478-71090528(-)	COQ10B::chr2:198334793-198334843(+)	CATGCCTCTACCAATGGACAGCTCTCAGTCCACACTCCCAAAAGGGAAAG*GCATCTTGTACTGATGGGAGACTTTTCAATCATTTGGAGACTATTTGGCG	TCGA
FOXP1	EIF4E3	3	3	-1	-1	71542577	71759635	FOXP1::chr3:71542576-71542626(-)	EIF4E3::chr3:71759585-71759635(-)	ATTTGCTGTCAGCCATGAACGGATGGATGTGATGCCTGCTAGCCAAAAGG*ATCCCTCCCTGGTGCCACAGCAGCTGAGTGCGCATCAAATCTGAAGAAAA	TCGA
FOXP1	HRH1	3	3	-1	1	71247353	11300689	FOXP1::chr3:71247352-71247402(-)	HRH1::chr3:11300688-11300738(+)	TGGACATCGGGGCAGCTGACCTCGCCCACGCCCAGCAGCAGCAGCAACAG*GGAGTGAGCCATAACTGGTGGCTGCTCTTGCGCCAATGAGCCTCCCCAAT	TCGA
FOXP1	PXDNL	3	8	-1	-1	71542577	52412330	FOXP1::chr3:71542576-71542626(-)	PXDNL::chr8:52412280-52412330(-)	ATTTGCTGTCAGCCATGAACGGATGGATGTGATGCCTGCTAGCCAAAAGG*GTATATTCATTTCAACCAACTAGAAATGCTACAGCCAGAGACCTTTGGAG	TCGA
FOXP1	RGAG4	3	X	-1	-1	71542577	71347560	FOXP1::chr3:71542576-71542626(-)	RGAG4::chrX:71347510-71347560(-)	ATTTGCTGTCAGCCATGAACGGATGGATGTGATGCCTGCTAGCCAAAAGG*ctgattttatctgatttcctcaagagtgcattccagaaggggaCCTGCTA	TCGA
FOXP1	RUFY1	3	5	-1	1	71348971	179036377	FOXP1::chr3:71348970-71349020(-)	RUFY1::chr5:179036376-179036426(+)	ACCTTTTGAGGTGACTATAACTGAAGATTGCTTTACAGAAGCCAAAAAAG*CACCACTGCCGGAACTGTGGCCACATCTTCTGCAACACCTGCTCCAGCAA	TCGA
FOXP1	SH3RF2	3	5	-1	1	71090479	145379621	FOXP1::chr3:71090478-71090528(-)	SH3RF2::chr5:145379620-145379670(+)	CATGCCTCTACCAATGGACAGCTCTCAGTCCACACTCCCAAAAGGGAAAG*GTGCCTCGAGCAAAGGCCTTATGCAACTACAGAGGGCAGAATCCCGGTGA	TCGA
FOXP1	UBA3	3	3	-1	-1	71542577	69112654	FOXP1::chr3:71542576-71542626(-)	UBA3::chr3:69112604-69112654(-)	ATTTGCTGTCAGCCATGAACGGATGGATGTGATGCCTGCTAGCCAAAAGG*AATTTCATATTATTGTATGTGGACTGGACTCTATCATCGCCAGAAGATGG	TCGA
FOXP1	UGGT1	3	2	-1	1	71037145	128941249	FOXP1::chr3:71037144-71037194(-)	UGGT1::chr2:128941248-128941298(+)	TGACCCACCTGCATGTGAAGTCTACAGAACCCAAAGCCGCCCCTCAGCCC*TGCACTATATGTTGTGGATCTGAAGAAGTTTAGGAAAATAGCTGCTGGTG	TCGA
FUBP1	DNAJB4	1	1	-1	1	78444569	78478735	FUBP1::chr1:78444568-78444618(-)	DNAJB4::chr1:78478734-78478784(+)	gtggAGGAGTTAACGACGCTTTCAAAGATGCACTGCAGAGAGCCCGGCAG*GGTTGAAAGGAGGAGCAGGAGGTACTGATGGACAAGGAGGTACCTTCCGG	TCGA
FUBP1	LRRC7	1	1	-1	1	78432378	70144064	FUBP1::chr1:78432377-78432427(-)	LRRC7::chr1:70144063-70144113(+)	GGCCTTCCAGAAAGGTCCTGTATGTTAACTGGAACACCTGAATCTGTCCA*GATGGAGAACCTAATAAGGGGAAGGAATCCCCCGCAATACCAGAGAAGTC	TCGA
FUBP1	SLC44A5	1	1	-1	-1	78444569	75766370	FUBP1::chr1:78444568-78444618(-)	SLC44A5::chr1:75766320-75766370(-)	gtggAGGAGTTAACGACGCTTTCAAAGATGCACTGCAGAGAGCCCGGCAG*GAGTTGTACAGATGTTCTGTGCTGTATGATCTTCCTACTGTGTATTATTG	TCGA
FXR2	TP53	17	17	-1	-1	7504727	7577608	FXR2::chr17:7504726-7504776(-)	TP53::chr17:7577558-7577608(-)	CCAAACTGCTACTTATGTCCCGCAATGAAGAAGCTACCAAGCACCTAGAG*GTTGGCTCTGACTGTACCACCATCCACTACAACTACATGTGTAACAGTTC	TCGA
GAS2L3	SND1	12	7	1	1	100995531	127334882	GAS2L3::chr12:100995481-100995531(+)	SND1::chr7:127334881-127334931(+)	TTGATGTTCTTCAAAACATGGTGAAAACATGCAACTCTGAAGAATCAGGG*CCCTGGGCATTTCCAGCTCGAGAGTTCCTTCGAAAGAAGCTGATTGGGAA	TCGA
GBF1	NT5C2	10	10	1	-1	104019873	104866463	GBF1::chr10:104019823-104019873(+)	NT5C2::chr10:104866413-104866463(-)	TCTGCTGCATAGTTTCGGTCATCTAAAGGAGGTTTTAAACAGTATAACAG*TGTACAAGTCCCCAGAGTATGAGTCCCTTGGTTTTGAGCTTACTGTGGAG	TCGA
GLIS3	CTNNA2	9	2	-1	1	4117768	80874710	GLIS3::chr9:4117767-4117817(-)	CTNNA2::chr2:80874709-80874759(+)	TGCTGATCCACATGAGAGTCCACTCTGGGGAGAAGCCCAACAAGTGTACG*CTGGACAGTGCCACATCGCTTATCCAGGCAGCTAAAAACCTGATGAATGC	TCGA
GMDS	CCND3	6	6	-1	-1	2245555	41905132	GMDS::chr6:2245554-2245604(-)	CCND3::chr6:41905082-41905132(-)	AGATGGGCAAGCCCAGGAACGTGGCGCTCATCACCGGTATCACAGGCCAG*GACTGGGAGGTGCTGGTCCTAGGGAAGCTCAAGTGGGACCTGGCTGCTGT	TCGA
GNA11	TMCO3	19	13	1	1	3094785	114174931	GNA11::chr19:3094735-3094785(+)	TMCO3::chr13:114174930-114174980(+)	GCGGCGGGACAAGCGCGACGCCCGGCGCGAGCTCAAGCTGCTGCTGCTCG*GCGACATTGACTACAGCACCGTGCTCCTCGGCATGCTGGTGACGCAGGAC	TCGA
GNAQ	C9orf64	9	9	-1	-1	80409379	86559904	GNAQ::chr9:80409378-80409428(-)	C9orf64::chr9:86559854-86559904(-)	TAGTAGCGCTTAGTGAATATGATCAAGTTCTCGTGGAGTCAGACAATGAG*GGGAAAAGAGTTTCTTTTTACAAACGAGCCCAAATCCTTGTAGCAGATAC	TCGA
GNAS	AP1G2	20	14	1	-1	57486247	24037279	GNAS::chr20:57486197-57486247(+)	AP1G2::chr14:24037229-24037279(-)	TTGTGCAGCattaaaaaaaatcaaaataaaaattaaatGTGAGCAAAGAA*aaaaaaaatatattaataaaaaaGTTCAAAAAAGGGGGGGGATTGTCATC	TCGA
GNAS	ARFGEF2	20	20	1	1	57486241	47615777	GNAS::chr20:57486191-57486241(+)	ARFGEF2::chr20:47615776-47615826(+)	ATTGTGTTGTGCAGCattaaaaaaaatcaaaataaaaattaaatGTGAGC*aaaaaaaaaTTAATAATTGTTTTTAAATCAGTAACAAGCCAAAGACCCAT	TCGA
GNAS	CLCN3	20	4	1	1	57486241	170623929	GNAS::chr20:57486191-57486241(+)	CLCN3::chr4:170623928-170623978(+)	ATTGTGTTGTGCAGCattaaaaaaaatcaaaataaaaattaaatGTGAGC*aaaaaaaaaaaaaaaaaaaagaaagccaggtgtggtggtgcacgcctgta	TCGA
GNAS	EEA1	20	12	1	-1	57486241	93229203	GNAS::chr20:57486191-57486241(+)	EEA1::chr12:93229153-93229203(-)	ATTGTGTTGTGCAGCattaaaaaaaatcaaaataaaaattaaatGTGAGC*aaaaaaaaaaaaaaaaaaaaaaaaaaaGGAGTGAAACTATCTCAAGGGTG	TCGA
GNAS	EIF2AK2	20	2	1	-1	57486241	37342384	GNAS::chr20:57486191-57486241(+)	EIF2AK2::chr2:37342334-37342384(-)	ATTGTGTTGTGCAGCattaaaaaaaatcaaaataaaaattaaatGTGAGC*aaaaaaaaaaaaaaaaaaaaaaaaaaactagccgggcatggtggcgggtg	TCGA
GNAS	ELK3	20	12	1	1	57486247	96588323	GNAS::chr20:57486197-57486247(+)	ELK3::chr12:96588322-96588372(+)	TTGTGCAGCattaaaaaaaatcaaaataaaaattaaatGTGAGCAAAGAA*AAAAAAAAAGAGGAGCGAGAGAAAGAAAAAAAGGGGGAAAAATCAGGATC	TCGA
GNAS	FN1	20	2	1	-1	57486247	216274837	GNAS::chr20:57486197-57486247(+)	FN1::chr2:216274787-216274837(-)	TTGTGCAGCattaaaaaaaatcaaaataaaaattaaatGTGAGCAAAGAA*AAAAATTCTGTAGGCCGTTGGAAGGAAGCTACCATACCAGGCCACTTAAA	TCGA
GNAS	ITGAV	20	2	1	1	57486241	187540547	GNAS::chr20:57486191-57486241(+)	ITGAV::chr2:187540546-187540596(+)	ATTGTGTTGTGCAGCattaaaaaaaatcaaaataaaaattaaatGTGAGC*AAAGAAAATCAGAATCATTCCTATTCTCTGAAGTCGTCTGCTTCATTTAA	TCGA
GNAS	PLXNC1	20	12	1	1	57486241	94642003	GNAS::chr20:57486191-57486241(+)	PLXNC1::chr12:94642002-94642052(+)	ATTGTGTTGTGCAGCattaaaaaaaatcaaaataaaaattaaatGTGAGC*AAAGAAAATGACAACTTCAACATTTCCAAAAAAGACATTGAAATTACTCT	TCGA
GNAS	PSAP	20	10	1	-1	57486241	73579657	GNAS::chr20:57486191-57486241(+)	PSAP::chr10:73579607-73579657(-)	ATTGTGTTGTGCAGCattaaaaaaaatcaaaataaaaattaaatGTGAGC*AAAGAAATACTCGACGCTTTTGACAAAATGTGCTCGAAGCTGCCGAAGTC	TCGA
GNAS	SEC63	20	6	1	-1	57486241	108214782	GNAS::chr20:57486191-57486241(+)	SEC63::chr6:108214732-108214782(-)	ATTGTGTTGTGCAGCattaaaaaaaatcaaaataaaaattaaatGTGAGC*AAAAAAAAAGAAACCTTTAAAAAAAAAACCTACACCTGTGCTATTACCAC	TCGA
GNAS	SMAP2	20	1	1	1	57486241	40878688	GNAS::chr20:57486191-57486241(+)	SMAP2::chr1:40878687-40878737(+)	ATTGTGTTGTGCAGCattaaaaaaaatcaaaataaaaattaaatGTGAGC*AAAGAAAAAGATGACAAGTGGAAAAGAGGGAGCGAACCAGTTCCAGAAAA	TCGA
GNAS	SNW1	20	14	1	-1	57486241	78189203	GNAS::chr20:57486191-57486241(+)	SNW1::chr14:78189153-78189203(-)	ATTGTGTTGTGCAGCattaaaaaaaatcaaaataaaaattaaatGTGAGC*aaaaaaaaaaaaaaaaaaaaaaGATATGTACCAATCATGAAGAGTGGCCT	TCGA
GNAS	THSD4	20	15	1	1	57486241	72072881	GNAS::chr20:57486191-57486241(+)	THSD4::chr15:72072880-72072930(+)	ATTGTGTTGTGCAGCattaaaaaaaatcaaaataaaaattaaatGTGAGC*AAAAAAAAAAGCCATTTAAAGCCAGCCACTAGAGGGAGTCAGTTCAGTTC	TCGA
GNAS	ZNFX1	20	20	1	-1	57486241	47863418	GNAS::chr20:57486191-57486241(+)	ZNFX1::chr20:47863368-47863418(-)	ATTGTGTTGTGCAGCattaaaaaaaatcaaaataaaaattaaatGTGAGC*aaaaaaaaaTCATTCTTTTTAGTCTTAGCACCTACTTAAGGATCCACTTT	TCGA
GNAS	ZNFX1	20	20	1	-1	57486247	47863418	GNAS::chr20:57486197-57486247(+)	ZNFX1::chr20:47863368-47863418(-)	TTGTGCAGCattaaaaaaaatcaaaataaaaattaaatGTGAGCAAAGAA*aaaaaaaaaTCATTCTTTTTAGTCTTAGCACCTACTTAAGGATCCACTTT	TCGA
GOLIM4	MECOM	3	3	-1	-1	167742314	168861620	GOLIM4::chr3:167742313-167742363(-)	MECOM::chr3:168861570-168861620(-)	AGCAGGAGGACAATGTTGATGAACAGTACCAGGAAGAGGCAGAAGAGGAG*ATCTTAGACGAATTTTACAATGTGAAGTTCTGCATAGATGCCAGTCAACC	TCGA
GPC4	GPC3	X	X	-1	-1	132548834	132670321	GPC4::chrX:132548833-132548883(-)	GPC3::chrX:132670271-132670321(-)	CGTGTCCAAAGGCTTCAACAAGAACGATGCCCCCCTCCACGAGATCAACG*AACTGGCCTATGATCTGGATGTGGATGATGCGCCTGGAAACAGTCAGCAG	TCGA
GTF2IRD1	ALK	7	2	1	-1	73935627	29446394	GTF2IRD1::chr7:73935577-73935627(+)	ALK::chr2:29446344-29446394(-)	CGTCCATGCCTCCAAGCGCATTCTCTTCTCCATCGTCCATGACAAGTCAG*TGTACCGCCGGAAGCACCAGGAGCTGCAAGCCATGCAGATGGAGCTGCAG	TCGA
H3F3B	CCT5	17	5	-1	1	73772517	10250033	H3F3B::chr17:73772516-73772566(-)	CCT5::chr5:10250032-10250082(+)	AGGTATCCTATGCCCTTGATGGATGAGACTAAAATAAAATTTTTGAAGTT*aaaaaaaaaaaaaaCCGGAAATGGGTCCTACCATCTTCTCGGAGCCGGAG	TCGA
HGD	CACNA1D	3	3	-1	1	120389274	53777038	HGD::chr3:120389273-120389323(-)	CACNA1D::chr3:53777037-53777087(+)	AAGGCCAAGTCACTCACAACTGGGATGAAGTTGATCCTGATCCTAACCAG*ATGACAACTTTTGGAGCTTTCCTCCACAAAGGGGCCTTCTGCAGGAACTA	TCGA
HIBCH	CTNNA2	2	2	-1	1	191175480	80620336	HIBCH::chr2:191175479-191175529(-)	CTNNA2::chr2:80620335-80620385(+)	GTTTCAGGTTTAATGCATTCAAAAGGACTAATACCATACTGCACCATTTG*ACTGGAAGGAAAGAAAAAGGAGATCCTCTCAACATTGCGATTGATAAGAT	TCGA
HIF1A	C14orf37	14	14	1	-1	62162557	58606132	HIF1A::chr14:62162507-62162557(+)	C14orf37::chr14:58606082-58606132(-)	GGGGACCGATTCACCATGGAGGGCGCCGGCGGCGCGAACGACAAGAAAAA*GATTCAATTACTGGACTTGTCAACTCTGCCAGTGTACGTGCCATTTCTCT	TCGA
HIF1A	PRKCH	14	14	1	1	62162557	61909829	HIF1A::chr14:62162507-62162557(+)	PRKCH::chr14:61909828-61909878(+)	GGGGACCGATTCACCATGGAGGGCGCCGGCGGCGCGAACGACAAGAAAAA*CTACTCTCCAGAGAGACCGGATCTTCAAACATTTTACCAGGAAGCGCCAA	TCGA
HIF1A	PRKCH	14	14	1	1	62207906	61995793	HIF1A::chr14:62207856-62207906(+)	PRKCH::chr14:61995792-61995842(+)	AAATCTCATCCAAGAAGCCCTAACGTGTTATCTGTCGCTTTGAGTCAAAG*AGATCTGAAACTGGACAATGTCCTGTTGGACCACGAGGGTCACTGTAAAC	TCGA
HIF1A	PRKCH	14	14	1	1	62162557	61995793	HIF1A::chr14:62162507-62162557(+)	PRKCH::chr14:61995792-61995842(+)	GGGGACCGATTCACCATGGAGGGCGCCGGCGGCGCGAACGACAAGAAAAA*AGATCTGAAACTGGACAATGTCCTGTTGGACCACGAGGGTCACTGTAAAC	TCGA
HIF1A	PRKCH	14	14	1	1	62162557	61857943	HIF1A::chr14:62162507-62162557(+)	PRKCH::chr14:61857942-61857992(+)	GGGGACCGATTCACCATGGAGGGCGCCGGCGGCGCGAACGACAAGAAAAA*GTGGATCTCGAGCCAGAGGGGAAAGTATTTGTGGTAATAACCCTTACCGG	TCGA
HIF1A	VRK1	14	14	1	1	62162557	97299804	HIF1A::chr14:62162507-62162557(+)	VRK1::chr14:97299803-97299853(+)	GGGGACCGATTCACCATGGAGGGCGCCGGCGGCGCGAACGACAAGAAAAA*TGAAAATGCCTCGTGTAAAAGCAGCTCAAGCTGGAAGACAGAGCTCTGCA	TCGA
HLTF	WWTR1	3	3	-1	-1	148777505	149260324	HLTF::chr3:148777504-148777554(-)	WWTR1::chr3:149260274-149260324(-)	TGCATTAACTTCATCTGTTCCTACAACAAAAAAGAAAATGTTGAAAAAGG*TGATGAATCACCAACACCAGCAGCAGATGGCCCCCAGTACCCTGAGCCAG	TCGA
HMGA1	EEA1	6	12	1	-1	34214008	93229203	HMGA1::chr6:34213958-34214008(+)	EEA1::chr12:93229153-93229203(-)	CTGGTTTCCTATTTGCAGTTACTTGAATAAAAAAAATATCCTTTTCTGGA*aaaaaaaaaaaaaaaaaaaaaaaaaaaGGAGTGAAACTATCTCAAGGGTG	TCGA
HMGA2	ARFGAP2	12	11	1	-1	66219161	47193884	HMGA2::chr12:66219111-66219161(+)	ARFGAP2::chr11:47193834-47193884(-)	CCCCAGCGCCTCAGAAGAGAGGACGCGGCCGCCCCAGGAAGCAGCAGCAA*AACTGAAAAGCTCCATCATTGGCAAGAAGAAGCCAGCAGCAGCTAAGAAA	TCGA
HMGA2	C10orf11	12	10	1	1	66232349	78084159	HMGA2::chr12:66232299-66232349(+)	C10orf11::chr10:78084158-78084208(+)	AAGCAGAAGCCACTGGAGAAAAACGGCCAAGAGGCAGACCTAGGAAATGG*GCTTCTAGTGAGGACGTTGCCAGCTCCCCGGAGCGCCACTACACGCCCTT	TCGA
HMGA2	C1orf87	12	1	1	-1	66232349	60463488	HMGA2::chr12:66232299-66232349(+)	C1orf87::chr1:60463438-60463488(-)	AAGCAGAAGCCACTGGAGAAAAACGGCCAAGAGGCAGACCTAGGAAATGG*AAAACTCCAGAAGAGGAGCTGCAGCCAGAAAGCTCTCCTGCTGAAACTTC	TCGA
HMGA2	DAB1	12	1	1	-1	66232349	57463801	HMGA2::chr12:66232299-66232349(+)	DAB1::chr1:57463751-57463801(-)	AAGCAGAAGCCACTGGAGAAAAACGGCCAAGAGGCAGACCTAGGAAATGG*GAGCCAGAGCCTCTGTACGCGCAGATCAACAGACCTAAGAAATAGCATCG	TCGA
HMGA2	GABRA3	12	X	1	-1	66232349	151393317	HMGA2::chr12:66232299-66232349(+)	GABRA3::chrX:151393267-151393317(-)	AAGCAGAAGCCACTGGAGAAAAACGGCCAAGAGGCAGACCTAGGAAATGG*GTTAACAATTCATGCTGAGTGTCCCATGCATTTGGAAGATTTTCCCATGG	TCGA
HMGA2	KALRN	12	3	1	1	66345195	124281690	HMGA2::chr12:66345145-66345195(+)	KALRN::chr3:124281689-124281739(+)	TTTCTTTTCCTCCTTAGCCACAACAAGTTGTTCAGAAGAAGCCTGCTCAG*CTCTCTGGTGGATGTGAGCTGACAGTGGTCCTCCAGGACTTCAGTGCGGG	TCGA
HMGA2	NELL2	12	12	1	-1	66232349	45097637	HMGA2::chr12:66232299-66232349(+)	NELL2::chr12:45097587-45097637(-)	AAGCAGAAGCCACTGGAGAAAAACGGCCAAGAGGCAGACCTAGGAAATGG*GTTATGACTTTTGTTCTGAAAGGCATAACTGCATGGAGAATTCCATCTGC	TCGA
HMGA2	NR2C1	12	12	1	-1	66232349	95461167	HMGA2::chr12:66232299-66232349(+)	NR2C1::chr12:95461117-95461167(-)	AAGCAGAAGCCACTGGAGAAAAACGGCCAAGAGGCAGACCTAGGAAATGG*GTAGATCATGGCAACCATAGAAGAAATTGCACATCAAATTATTGAACAAC	TCGA
HMGA2	NUP107	12	12	1	1	66232349	69109407	HMGA2::chr12:66232299-66232349(+)	NUP107::chr12:69109406-69109456(+)	AAGCAGAAGCCACTGGAGAAAAACGGCCAAGAGGCAGACCTAGGAAATGG*GACCCTGATGCTCCCATAAGACAGAAAATGCCCCTTGATGATCTGGATAG	TCGA
HMGA2	PCBP2	12	12	1	1	66232349	53856277	HMGA2::chr12:66232299-66232349(+)	PCBP2::chr12:53856276-53856326(+)	AAGCAGAAGCCACTGGAGAAAAACGGCCAAGAGGCAGACCTAGGAAATGG*TCCCCCCCGAAGGGCGTGACCATCCCGTACCGGCCCAAGCCGTCCAGCTC	TCGA
HMGA2	PPFIA2	12	12	1	-1	66232349	81851645	HMGA2::chr12:66232299-66232349(+)	PPFIA2::chr12:81851595-81851645(-)	AAGCAGAAGCCACTGGAGAAAAACGGCCAAGAGGCAGACCTAGGAAATGG*GAATTTGCTGCACTGACAAAAGAATTAAATGCCTGCAGGGAACAACTTCT	TCGA
HMGA2	SARNP	12	12	1	-1	66345195	56146624	HMGA2::chr12:66345145-66345195(+)	SARNP::chr12:56146574-56146624(-)	TTTCTTTTCCTCCTTAGCCACAACAAGTTGTTCAGAAGAAGCCTGCTCAG*GTTCAAGTGCTGGATTGTGTCATGTGACCATCCCAAAACTCAGAGCACCC	TCGA
HNF1B	NOTCH1	17	9	-1	-1	36099431	139396940	HNF1B::chr17:36099430-36099480(-)	NOTCH1::chr9:139396890-139396940(-)	TGCCGCTCTGTACACCTGGTACGTCAGAAAGCAACGAGAGATCCTCCGAC*GTGAGACCGTGGAGCCGCCCCCGCCGGCGCAGCTGCACTTCATGTACGTG	TCGA
HNRNPA2B1	CANT1	7	17	-1	-1	26236208	76994045	HNRNPA2B1::chr7:26236207-26236257(-)	CANT1::chr17:76993995-76994045(-)	ATGGTCATAATGCAGAAGTAAGAAAGGCTTTGTCTAGACAAGAAATGCAG*AGGGACCACAGAGCACCAGCCTGCATGGAACTTCCTTCCTCACTCAGCTT	TCGA
HNRNPA2B1	CLASP2	7	3	-1	-1	26231467	33602368	HNRNPA2B1::chr7:26231466-26231516(-)	CLASP2::chr3:33602318-33602368(-)	GAGTTAAGAAGCTGTTGTACATTTATGATTTAATAAAATAATTCTAAAGG*AAAAAAAATGGGTGCTGATTTGCTTGGATCTGTTCAGGCAAAAGTTCAGA	TCGA
HNRNPA2B1	DSP	7	6	-1	1	26231467	7575528	HNRNPA2B1::chr7:26231466-26231516(-)	DSP::chr6:7575527-7575577(+)	GAGTTAAGAAGCTGTTGTACATTTATGATTTAATAAAATAATTCTAAAGG*AAAATAAAAAATGACTTGAACTTGAAGAAGTCGTTGTTGGCCACTATGAA	TCGA
HNRNPA2B1	RABEP1	7	17	-1	1	26231467	5283828	HNRNPA2B1::chr7:26231466-26231516(-)	RABEP1::chr17:5283827-5283877(+)	GAGTTAAGAAGCTGTTGTACATTTATGATTTAATAAAATAATTCTAAAGG*AAAAAAAAATATTGGTGCTTTGAAGTGTCACCTTTTAAAAAGTTGGCAAA	TCGA
HNRNPA2B1	SIAE	7	11	-1	-1	26231467	124543777	HNRNPA2B1::chr7:26231466-26231516(-)	SIAE::chr11:124543727-124543777(-)	GAGTTAAGAAGCTGTTGTACATTTATGATTTAATAAAATAATTCTAAAGG*AAAAAAAAAAAAAAACTACGGCGGCCGAGAAGGGGCGAGTACAGCCCAGT	TCGA
HNRNPA2B1	SIAE	7	11	-1	-1	26231464	124543777	HNRNPA2B1::chr7:26231463-26231513(-)	SIAE::chr11:124543727-124543777(-)	TTAAGAAGCTGTTGTACATTTATGATTTAATAAAATAATTCTAAAGGAAA*AAAAAAAAAAAAAAACTACGGCGGCCGAGAAGGGGCGAGTACAGCCCAGT	TCGA
HNRNPH1	ERG	5	21	-1	-1	179047893	39755845	HNRNPH1::chr5:179047892-179047942(-)	ERG::chr21:39755795-39755845(-)	AGGACTTCCCTTTGGATGTAGCAAGGAAGAAATTGTTCAGTTCTTCTCAG*GCAGTGGCCAGATCCAGCTTTGGCAGTTCCTCCTGGAGCTCCTGTCGGAC	TCGA
HOOK3	IKBKB	8	8	1	1	42798588	42162705	HOOK3::chr8:42798538-42798588(+)	IKBKB::chr8:42162704-42162754(+)	GATGCTTCAGCTCATCTTAGGCTGTGCTGTGAACTGTGAACAGAAGCAAG*CCTCTGCGCTTAGATACCTTCATGAAAACAGAATCATCCATCGGGATCTA	TCGA
HSD17B12	WT1	11	11	1	-1	43702537	32450165	HSD17B12::chr11:43702487-43702537(+)	WT1::chr11:32450115-32450165(-)	GGGAGTGGGGAATGAGGCGGGGGTCGGCCCGGGGCTCGGAGAATGGGCAG*GTTACAGCACGGTCACCTTCGACGGGACGCCCAGCTACGGTCACACGCCC	TCGA
IKBKB	ANK1	8	8	1	-1	42129723	41615655	IKBKB::chr8:42129673-42129723(+)	ANK1::chr8:41615605-41615655(-)	AGCGCCTTGGGACAGGGGGATTTGGAAATGTCATCCGATGGCACAATCAG*GCCGATGCTGCTACCAGCTTTCTGAGAGCAGCAAGATCAGGTAACTTGGA	TCGA
IKBKB	ANK1	8	8	1	-1	42129723	41566493	IKBKB::chr8:42129673-42129723(+)	ANK1::chr8:41566443-41566493(-)	AGCGCCTTGGGACAGGGGGATTTGGAAATGTCATCCGATGGCACAATCAG*AATGGCTACACCCCTTTGCACATCGCTGCCAAGCAGAACCAGGTGGAGGT	TCGA
IKBKB	ANK1	8	8	1	-1	42129723	41591587	IKBKB::chr8:42129673-42129723(+)	ANK1::chr8:41591537-41591587(-)	AGCGCCTTGGGACAGGGGGATTTGGAAATGTCATCCGATGGCACAATCAG*AATGGGTTGAATGGCTTGCATCTGGCTTCTAAGGAAGGCCATGTGAAAAT	TCGA
IKBKB	FADD	8	11	1	1	42166543	70052239	IKBKB::chr8:42166493-42166543(+)	FADD::chr11:70052238-70052288(+)	TGCATCACGGGCTTCCGGCCCTTCCTCCCCAACTGGCAGCCCGTGCAGTG*ACCTGTGTGCAGCATTTAACGTCATATGTGATAATGTGGGGAAAGATTGG	TCGA
IKBKB	LETM2	8	8	1	1	42129723	38257790	IKBKB::chr8:42129673-42129723(+)	LETM2::chr8:38257789-38257839(+)	AGCGCCTTGGGACAGGGGGATTTGGAAATGTCATCCGATGGCACAATCAG*GAAGAAAAACAGAAAAAGAAAATGGCTGTAAAGTTGGAACTAGCAAAATT	TCGA
IKBKB	UNC5D	8	8	1	1	42129723	35406810	IKBKB::chr8:42129673-42129723(+)	UNC5D::chr8:35406809-35406859(+)	AGCGCCTTGGGACAGGGGGATTTGGAAATGTCATCCGATGGCACAATCAG*GAACTGACAATGGCGAAGCCCTTCCCGAATCCATCCCATCAGCTCCTGGG	TCGA
IL6ST	ANKRD55	5	5	-1	-1	55272043	55412609	IL6ST::chr5:55272042-55272092(-)	ANKRD55::chr5:55412559-55412609(-)	GACTTGGCTAGTGCAAGCCTTGTTTATTTTCCTCACCACTGAATCTACAG*GACACCTCTGCACTGGGCTGCAGCTGCAGGGAAGGCCGAATGTGTCCAGT	TCGA
IL6ST	DDX4	5	5	-1	1	55272043	55034778	IL6ST::chr5:55272042-55272092(-)	DDX4::chr5:55034777-55034827(+)	GACTTGGCTAGTGCAAGCCTTGTTTATTTTCCTCACCACTGAATCTACAG*AACTTGAAGCCACCATGGGAGATGAAGATTGGGAAGCAGAAATCAACCCT	TCGA
IL6ST	LAMC2	5	1	-1	1	55247292	183177016	IL6ST::chr5:55247291-55247341(-)	LAMC2::chr1:183177015-183177065(+)	TGAAGGTGGGAAGGATGGTCCAGAATTCACTTTTACTACCCCAAAGTTTG*TCTGTGATTGCAATGGGAAGTCCAGGCAGTGTATCTTTGATCGGGAACTT	TCGA
IQCH	CTNND2	15	5	1	-1	67553732	11199773	IQCH::chr15:67553682-67553732(+)	CTNND2::chr5:11199723-11199773(-)	ACATTCAGAGTCTTGAAACAGCAATCAAAAGGACTGAAGTGGGGTTAAGA*ATAAGGAGACAAGGAGGCATCCAGCTCCTGGTGGACCTGTTGGATCATCG	TCGA
IRF2BP2	NTRK1	1	1	-1	1	234744241	156844363	IRF2BP2::chr1:234744240-234744290(-)	NTRK1::chr1:156844362-156844412(+)	CTCGGGGCCCTTCGAGAGCAAGTTTAAGAAGGAGCCGGCCCTGACTGCAG*ACACTAACAGCACATCTGGAGACCCGGTGGAGAAGAAGGACGAAACACCT	TCGA
JAK2	CSTF3	9	11	1	-1	4986022	33108687	JAK2::chr9:4985972-4986022(+)	CSTF3::chr11:33108637-33108687(-)	ACTGTTTCTCTTCTGCAGAAAAAGAGGCTCTTCCTCCTCCTCCCGCGACG*GATGTCTCCCGTGCTAAGCTAGCAGCTATAATTCCGGACCCAGTTGTAGC	TCGA
JAK2	DOCK8	9	9	1	1	5055788	286461	JAK2::chr9:5055738-5055788(+)	DOCK8::chr9:286460-286510(+)	CAAATGAAAGCCGAGTTGTAACTATCCATAAGCAAGATGGTAAAAATCTG*CCTCAGTTTTATGACCCTGTGGAGCCAGTGGACTTTGAAGGACTTCTGAT	TCGA
JAK2	GLDC	9	9	1	-1	5029906	6565429	JAK2::chr9:5029856-5029906(+)	GLDC::chr9:6565379-6565429(-)	GTCTTCCATATAGATGAGTCAACCAGGCATAATGTACTCTACAGAATAAG*CGGAGCCCAGGGAGAATATGCTGGACTGGCCACTATCCGAGCCTACTTAA	TCGA
JAK2	PKNOX2	9	11	1	1	4986022	125201715	JAK2::chr9:4985972-4986022(+)	PKNOX2::chr11:125201714-125201764(+)	ACTGTTTCTCTTCTGCAGAAAAAGAGGCTCTTCCTCCTCCTCCCGCGACG*GTGCTTTGGCTCTAGCAGACAGGAAGAAATTCTGGCCCAGCTGGAAGTAG	TCGA
JAK2	RCL1	9	9	1	1	5090911	4834141	JAK2::chr9:5090861-5090911(+)	RCL1::chr9:4834140-4834190(+)	GACAAAGAATACTATAAAGTAAAAGAACCTGGTGAAAGTCCCATATTCTG*ATTGTGCGACGGGGAATGCCTCCCGGAGGAGGAGGCGAAGTGGTTTTCTC	TCGA
JHDM1D	BRAF	7	7	-1	-1	139810895	140481493	JHDM1D::chr7:139810894-139810944(-)	BRAF::chr7:140481443-140481493(-)	GACCTGGACACCTTATTAAAGAACTTTCTAAAGTAATTCGAGCAATAGAG*AAAACACTTGGTAGACGGGACTCGAGTGATGATTGGGAGATTCCTGATGG	TCGA
KCNQ5	ALK	6	2	1	-1	73332315	29498362	KCNQ5::chr6:73332265-73332315(+)	ALK::chr2:29498312-29498362(-)	AACGTGCTGGAGAGACCCCGCGGCTGGGCGTTCATCTACCACGCTTTCGT*GTTCTGGCTGCAGATGGTCGCATGGTGGGGACAAGGATCCAGAGCCATCG	TCGA
KCTD15	MSI2	19	17	1	1	34302457	55693331	KCTD15::chr19:34302407-34302457(+)	MSI2::chr17:55693330-55693380(+)	ACGTCATCCGCTTCCCGCTCAATGGCTACTGCCGGCTCAACTCGGTACAG*GTAGAATGTAAGAAAGCTCAGCCGAAAGAAGTCATGTTCCCACCTGGGAC	TCGA
KDM2A	DDR2	11	1	1	1	67007840	162749902	KDM2A::chr11:67007790-67007840(+)	DDR2::chr1:162749901-162749951(+)	GGAAACTTCACCAAGAGCCTCGGCAGCTCCAGAGCGACGGGAAACGAAAG*ACTTACCTCCCTCAACCAGCCATTTGTCCTGACTCTGTGTATAAGCTGAT	TCGA
KDM4A	MPL	1	1	1	1	44169783	43805635	KDM4A::chr1:44169733-44169783(+)	MPL::chr1:43805634-43805684(+)	ATGTATACACACTGGATGAAGAGCTTCCCAAGAGAGTCAAATCTAGACTG*GCTTCAGCTCTGACAGCAGAGGGTGGAAGCTGCCTCATCTCAGGACTCCA	TCGA
KDM5A	ANO2	12	12	-1	-1	427272	5708795	KDM5A::chr12:427271-427321(-)	ANO2::chr12:5708745-5708795(-)	ACAGTCTCTGAACGATGGGAAGAAAAGGCTAAGGTCTGCCTACAGGCAAG*GAAGCTAAAGAAACTATTTCGAAAGCTGAAAGATGAGACCGAAGCTGGAG	TCGA
KDM5A	IQSEC3	12	12	-1	1	442653	266191	KDM5A::chr12:442652-442702(-)	IQSEC3::chr12:266190-266240(+)	AGTTAGTTACCATCATGAACCCCAACGTGCTAATGGAGCATGGTGTGCCT*CTGCGTGGTGGACGAGATGGACTTCTCCAGCATGGAGCTGGACGAGGCCC	TCGA
KDM5A	NINJ2	12	12	-1	-1	404739	675344	KDM5A::chr12:404738-404788(-)	NINJ2::chr12:675294-675344(-)	TGCAGGCCACACACCCACCCTCTGAAGACAGATTCTTGCATATCATGGAG*CCTGGAAGCTCCGACCCCAGGAGCCAGCCCATCAACCTGAACCATTACGC	TCGA
KDM5A	NINJ2	12	12	-1	-1	430161	675344	KDM5A::chr12:430160-430210(-)	NINJ2::chr12:675294-675344(-)	AACAACTTTTTAGTCTTCCGTGTGTCATCAGCCAAGCTCGGCAAGTAAAG*CCTGGAAGCTCCGACCCCAGGAGCCAGCCCATCAACCTGAACCATTACGC	TCGA
KDM5A	RAE1	12	20	-1	1	459787	55940412	KDM5A::chr12:459786-459836(-)	RAE1::chr20:55940411-55940461(+)	GTGGATTTCCGGTGAAGGATGGGCGGAGAAAGATTCTGCCAGAAGAAGAG*GATGGGAGCAAAGTGTTTACGGCATCGTGTGATAAAACTGCCAAAATGTG	TCGA
KIAA0947	TERT	5	5	1	-1	5448010	1282739	KIAA0947::chr5:5447960-5448010(+)	TERT::chr5:1282689-1282739(-)	ACATATTGGAACACAAATTTCAAGTGATTCATATGGAAGCATAGATAAAA*GGGTTGGCTGTGTTCCGGCCGCAGAGCACCGTCTGCGTGAGGAGATCCTG	TCGA
KIAA1549	BRAF	7	7	-1	-1	138545885	140487384	KIAA1549::chr7:138545884-138545934(-)	BRAF::chr7:140487334-140487384(-)	AGTGGGGGTCCTTCTACAGCCCAGCCCAGACGGCCAACAATCCCTGCAGT*GACTTGATTAGAGACCAAGGATTTCGTGGTGATGGAGGTAAGTAGTGATT	TCGA
KIF5B	MET	10	7	-1	1	32306071	116411903	KIF5B::chr10:32306070-32306120(-)	MET::chr7:116411902-116411952(+)	AGCAGTCAGGTCAAAGAATATGGCCAGAAGAGGGCATTCTGCACAGATTG*ATCTGGGCAGTGAATTAGTTCGCTACGATGCAAGAGTACACACTCCTCAT	TCGA
KIT	DNAJB14	4	4	1	-1	55598164	100851778	KIT::chr4:55598114-55598164(+)	DNAJB14::chr4:100851728-100851778(-)	GCTTTTCTTACCAGGTGGCAAAGGGCATGGCTTTCCTCGCCTCCAAGAAT*CACTATTGGAAATAATTATGAAAAATGGAAGCACGGCTGGAAATAGCCCT	TCGA
KIT	FAR1	4	11	1	1	55606881	13744912	KIT::chr4:55606831-55606881(+)	FAR1::chr11:13744911-13744961(+)	ATTGTTGACAGTTCTGAAGAATTCTAATAAAATGTACATATATAAATCAA*aaaaaaaaaaaaaaaaaaaccccaaaaaaaaacttttttatttatattct	TCGA
KIT	HOPX	4	4	1	-1	55524248	57522178	KIT::chr4:55524198-55524248(+)	HOPX::chr4:57522128-57522178(-)	CGCCTGGGATTTTCTCTGCGTTCTGCTCCTACTGCTTCGCGTCCAGACAG*CGCGCAGGGACCATGTCGGCGGAGACCGCGAGCGGCCCCACAGAGGACCA	TCGA
KIT	SLC4A4	4	4	1	1	55599358	72102293	KIT::chr4:55599308-55599358(+)	SLC4A4::chr4:72102292-72102342(+)	GTCTAGCCAGAGACATCAAGAATGATTCTAATTATGTGGTTAAAGGAAAC*GATGGAGGATGAAGCTGTCCTGGACAGAGGGGCTTCCTTCCTCAAGCATG	TCGA
KIT	UGT2B7	4	4	1	1	55524248	69955190	KIT::chr4:55524198-55524248(+)	UGT2B7::chr4:69955189-69955239(+)	CGCCTGGGATTTTCTCTGCGTTCTGCTCCTACTGCTTCGCGTCCAGACAG*GAAATGAAAGCATTTGTCCAGATCTCTGGCAAAGATGGCACTGTGGTGTT	TCGA
KRAS	IFLTD1	12	12	-1	-1	25398208	25656734	KRAS::chr12:25398207-25398257(-)	IFLTD1::chr12:25656684-25656734(-)	TACAGCTAATTCAGAATCATTTTGTGGACGAATATGATCCAACAATAGAG*GGTCTAAGAAAAAGAAGACATCTGAGTCACAAAAGCAATAAGCAGTCAAC	TCGA
KRAS	RERGL	12	12	-1	-1	25398208	18241890	KRAS::chr12:25398207-25398257(-)	RERGL::chr12:18241840-18241890(-)	TACAGCTAATTCAGAATCATTTTGTGGACGAATATGATCCAACAATAGAG*CCCTTACAGTGAGGTTTCTTACTAAGCGATTCATTGGAGAATATGCTTCT	TCGA
LAMA3	ZNF521	18	18	1	-1	21529888	22807661	LAMA3::chr18:21529838-21529888(+)	ZNF521::chr18:22807611-22807661(-)	TTTGGAGAAAGGCATTTATTTCTCTGAAGAAGGAGGTCATGTCGTCTTGG*ATGGAGTGGATGTTGAAGATGATCCGACTTGCTCTTGGCCAGCTTCCTCA	TCGA
LARS2	TBL1XR1	3	3	1	-1	45461221	176769514	LARS2::chr3:45461171-45461221(+)	TBL1XR1::chr3:176769464-176769514(-)	ACATGAGGAAACAGCTTGATCGTCTGGGCCTGTGTTTCAGCTGGGATAGG*GATGGTACCTTGTTTGATGGTCGACCAATAGAGTCTCTGTCCCTGATAGA	TCGA
LDHB	CTNNA2	12	2	-1	1	21790005	80620336	LDHB::chr12:21790004-21790054(-)	CTNNA2::chr2:80620335-80620385(+)	CCATGTTGAAAAATCTATCCAGGATTCATCCCGTGTCAACAATGGTAAAG*ACTGGAAGGAAAGAAAAAGGAGATCCTCTCAACATTGCGATTGATAAGAT	TCGA
LEPREL1	TP63	3	3	-1	1	189838041	189526061	LEPREL1::chr3:189838040-189838090(-)	TP63::chr3:189526060-189526110(+)	ACTTCCAGCGCAGAGTGCCCTACAACTACCTGCAGCGGGCCTACATCAAG*CCACAGTACACGAACCTGGGGCTCCTGAACAGCATGGACCAGCAGATTCA	TCGA
LMBRD2	CTNND2	5	5	-1	-1	36108636	11365002	LMBRD2::chr5:36108635-36108685(-)	CTNND2::chr5:11364952-11365002(-)	TCATACTGACCCCAAAGAGTCAAACTTCTCAGATGTTAATACCAACCGTT*CTGGTTCCCGAGCCTCATACAGCAGCCAGCATGGGCACCTGGGCCCAGAG	TCGA
LNPEP	FLT4	5	5	1	-1	96271878	180048904	LNPEP::chr5:96271828-96271878(+)	FLT4::chr5:180048854-180048904(-)	TCCGGCTGTAAGGAGCCGCGGCGGGGGGAAAATGGAGCCCTTCACCAATG*CCATCCCCGACGGCTTCACCATCGAATCCAAGCCATCCGAGGAGCTACTA	TCGA
LPP	CASR	3	3	1	1	188202492	121980375	LPP::chr3:188202442-188202492(+)	CASR::chr3:121980374-121980424(+)	GAAACTTTCCTCCTCCACCACCTCTTGATGAAGAGGCTTTCAAAGTACAG*GTCAGTTATGCCTCCTCCAGCAGACTCCTCAGCAACAAGAATCAATTCAA	TCGA
LPP	CLPTM1L	3	5	1	-1	188478070	1338097	LPP::chr3:188478020-188478070(+)	CLPTM1L::chr5:1338047-1338097(-)	AGCCATTCTATGCTGTGGAAAAGAAAGCATACTGCGAGCCCTGCTACATT*GATCCAGCTGGGGAAAACCGTGCATTACCTGCCCATCCTGTTCATCGACC	TCGA
LPP	CLSTN2	3	3	1	1	187943315	140251166	LPP::chr3:187943265-187943315(+)	CLSTN2::chr3:140251165-140251215(+)	TCATTGTTCCACTGGACGCTCATCAGAGGGAAGATCTTTTTCCTCAATTG*ATTTGTGACAAAGAGTGGCACTACTATGTCATCAATGTGGAGTTTCCTGT	TCGA
LPP	F2	3	11	1	1	188059507	46741252	LPP::chr3:188059457-188059507(+)	F2::chr11:46741251-46741301(+)	GTTGGCTGAACCTTGTGTCAACCATCCATTCCAGGAGCCAGCTATCTGAG*TGTTCCTGGCTCCTCAGCAAGCACGGTCGCTGCTCCAGCGGGTCCGGCGA	TCGA
LPP	FAM108C1	3	15	1	1	187943315	81046492	LPP::chr3:187943265-187943315(+)	FAM108C1::chr15:81046491-81046541(+)	TCATTGTTCCACTGGACGCTCATCAGAGGGAAGATCTTTTTCCTCAATTG*CATTGACAAGATATCTAAAGTCACCTCTCCTGTGTTGGTCATTCATGGTA	TCGA
LPP	GOLIM4	3	3	1	-1	187943315	167766153	LPP::chr3:187943265-187943315(+)	GOLIM4::chr3:167766103-167766153(-)	TCATTGTTCCACTGGACGCTCATCAGAGGGAAGATCTTTTTCCTCAATTG*TTGTATATGAACACAGATCAAGATTAGAGAAATCCTTGCAAAAAGAAAGA	TCGA
LPP	HRASLS	3	3	1	1	188202492	192973440	LPP::chr3:188202442-188202492(+)	HRASLS::chr3:192973439-192973489(+)	GAAACTTTCCTCCTCCACCACCTCTTGATGAAGAGGCTTTCAAAGTACAG*ATGGCGTTTAATGATTGCTTCAGTTTGAACTACCCTGGCAACCCCTGCCC	TCGA
LPP	KCNIP4	3	4	1	-1	187943315	20852290	LPP::chr3:187943265-187943315(+)	KCNIP4::chr4:20852240-20852290(-)	TCATTGTTCCACTGGACGCTCATCAGAGGGAAGATCTTTTTCCTCAATTG*ACAGCGTGGAAGATGAACTGGAGATGGCCACCGTCAGGCATCGGCCTGAA	TCGA
LPP	LEPREL1	3	3	1	-1	188327632	189713231	LPP::chr3:188327582-188327632(+)	LEPREL1::chr3:189713181-189713231(-)	ATATCACAGATCCTGTTTCAGCCCCCTGTGCGCCACCATTGCAGCCAAAG*CTTAACCAGCTCGAAAAAGCAGTGGAAGCAGCTCACACATTTTTCGTGGC	TCGA
LPP	LIPJ	3	10	1	1	188426181	90347023	LPP::chr3:188426131-188426181(+)	LIPJ::chr10:90347022-90347072(+)	CAAAAAGATGCTGTATGACATGGAAAATCCACCTGCTGACGAATACTTTG*TATAATATGCTTTTTCTTAGCTTTCCTATGACTCTACTTAGCAACTTTTG	TCGA
LPP	ST6GAL1	3	3	1	1	187871809	186790637	LPP::chr3:187871759-187871809(+)	ST6GAL1::chr3:186790636-186790686(+)	TTCCCGGGATAAGTAGCTTTAGCGATCGGGAGACAGCCGGGCGCTGCAAG*TTGGTTACCACAGAGAAGCGCTTCCTCAAAGACAGTTTGTACAATGAAGG	TCGA
LPP	ZNRF1	3	16	1	1	187943315	75127470	LPP::chr3:187943265-187943315(+)	ZNRF1::chr16:75127469-75127519(+)	TCATTGTTCCACTGGACGCTCATCAGAGGGAAGATCTTTTTCCTCAATTG*GTTTCAAGTGCCCCATTTGCTCCAAGTCTGTGGCTTCTGACGAGATGGAA	TCGA
LTBP1	BIRC6	2	2	1	1	33447218	32770710	LTBP1::chr2:33447168-33447218(+)	BIRC6::chr2:32770709-32770759(+)	GATGGAATGCCTACCGGGTTATAAGCGGGTTAACAACACCTTTTGCCAAG*GTCATATTCTTCAATCTCCATCAGCCAATGTGCTTCCAACCCTTCCTTTC	TCGA
[truncated: 312 more rows]
