# Supplementary material for: Targeted transcriptome analysis using synthetic long read sequencing uncovers isoform reprograming in the progression of colon cancer
Source: Commun Biol. 2021 Apr 27;4:506. doi: 10.1038/s42003-021-02024-1 (PMC8079361; doi:10.1038/s42003-021-02024-1)
Supplement: Supplementary file 7 — Supplementary Data 4 [file 42003_2021_2024_MOESM7_ESM.xlsx]

## Sheet: Supplementary_Data_4
Supplementary Data 4: Differentially expressed genes
(Supporting Figure 2)
Gene	1N	3N	1T	2T	3T	1M	2M	3M	padj_NT	padj_TL
AACS	0	0	0	7.96323	8.2128	0	0	0	0.102137	0.0378157
AAMDC	0	9.67024	10.064	0	7.81589	0	0	0	0.999661	0.0125582
AAR2	9.68252	0	0	0	0	0	7.1785	0	7.42376e-08	1
AATF	0	0	0	10.2828	9.34537	0	0	0	0.0274029	0.0100036
ABCA5	10.3782	9.87058	0	0	0	0	0	0	0.000888042	1
ABCA8	9.57882	0	0	0	0	0	0	0	8.03761e-08	1
ABCB10	0	0	0	0	6.72947	0	0	0	0.000125541	1
ABCC4	9.7024	10.7079	0	9.72262	8.2416	0	0	0	0.852692	0.0142088
ABCC6	0	0	0	0	0	0	6.91205	10.6614	1	0.00924565
ABCC6P2	10.2758	0	0	0	0	0	0	0	7.07026e-08	1
ABCD3	9.84034	0	10.2702	0	7.12353	0	0	0	0.999661	0.0123077
ABHD11	10.1317	11.3863	8.97296	9.53071	8.65646	0	0	0	0.601259	0.0023748
ABHD12	10.082	8.6573	10.4797	11.018	10.3328	0	0	0	0.800432	0.000291056
ABHD14A	10.1892	0	0	0	0	10.8688	0	0	7.07026e-08	1
ABI2	0	0	0	9.01446	9.33396	0	0	0	0.0589686	0.0137781
ABI3	0	8.44533	0	0	0	0	0	0	1.43767e-07	1
ABRAXAS1	9.43576	0	0	7.69671	9.64392	0	0	0	0.999484	0.0161654
ACAA1	0	0	11.7609	11.1421	10.6694	8.57799	9.67836	0	7.07026e-08	0.999855
ACAD9	0	0	0	9.88435	9.21866	0	0	10.9984	0.0396634	0.999855
ACADS	10.4188	0	0	0	0	0	9.87467	0	7.07026e-08	1
ACD	0	0	0	10.825	9.07518	0	7.9777	0	0.0162193	0.999855
ACLY	12.4672	12.1498	13.8097	14.0806	13.3088	13.4481	12.8328	13.9568	0.0459236	0.999855
ACOT2	0	0	7.5521	0	10.2117	0	8.38156	0	0.0469676	0.999855
ACP5	0	0	0	10.3934	7.00375	0	0	0	0.0468184	0.0122595
ACSF2	10.5081	0	0	0	0	0	9.41997	0	7.07026e-08	1
ACSM3	9.72848	10.4928	0	0	0	0	0	0	0.000804484	1
ACSS1	0	0	0	9.53266	9.26349	0	0	0	0.0480295	0.0121115
ACTR1B	0	0	12.0067	9.06122	8.14036	10.44	0	0	3.01542e-05	0.999855
ACYP2	0	7.81019	0	11.185	7.63234	0	0	0	0.816269	0.00899193
ADA2	9.97171	0	0	0	0	0	0	0	7.07026e-08	1
ADAM28	0	8.50131	0	0	0	0	0	0	1.37748e-07	1
ADAMTS10	0	0	0	0	6.36082	0	0	0	6.11851e-05	1
ADAMTSL1	9.9497	0	0	0	0	0	0	0	7.07026e-08	1
ADAMTSL2	0	0	0	0	0	8.19549	7.05142	0	1	0.0392414
ADAT1	0	8.76185	0	0	0	9.82103	0	0	1.1596e-07	1
ADAT2	0	8.36311	0	0	0	0	0	0	1.55371e-07	1
ADCY7	0	0	0	0	6.86256	0	0	0	4.08924e-05	1
ADD2	0	8.99811	0	0	0	0	0	0	2.63732e-07	1
ADGRL3	0	8.85933	0	0	0	0	0	0	1.2079e-07	1
ADH1C	11.8436	13.1147	13.6857	9.96034	0	0	0	0	0.988867	3.43302e-12
ADIPOR2	0	0	9.86786	0	7.81862	0	0	0	0.0646936	0.0139102
ADNP2	0	0	0	0	0	0	7.03658	9.47807	1	0.0150615
ADORA2B	0	8.37514	0	0	0	0	0	0	1.54978e-07	1
ADPRM	0	0	0	10.1312	9.16813	0	0	0	0.0338299	0.0105421
ADSSL1	0	8.81583	0	0	0	0	0	0	1.14551e-07	1
AEBP2	0	8.47918	9.17204	0	5.86437	0	0	0	0.998078	0.0316551
AFMID	8.62996	8.86787	0	0	0	0	9.47604	9.72338	0.0197071	0.00920912
AGAP3	10.5005	0	0	0	0	0	0	0	7.07026e-08	1
AGFG2	9.20445	8.23688	0	0	0	0	0	0	0.0191799	1
AGO3	0	0	0	0	6.40513	0	0	0	5.97172e-05	1
AGPAT4	0	0	0	0	6.68223	0	0	0	4.74269e-05	1
AGTRAP	0	0	0	11.1631	9.94218	10.5879	0	10.4825	0.0307961	0.999855
AIM2	0	9.31166	0	0	0	0	0	0	8.05263e-08	1
AK4	0	0	10.3022	9.86587	8.22108	0	4.58926	10.365	0.00214787	0.999855
AK6	10.3321	11.1396	10.2137	10.2321	9.61749	0	0	0	0.910606	0.000631775
AKAP11	0	0	0	8.90108	6.7468	0	0	0	0.0994271	0.0361438
AKAP13	16.5562	16.2298	15.341	13.018	14.7179	14.2482	14.5911	14.119	0.0206235	0.999855
AKAP8	9.82833	0	0	0	0	0	7.00644	0	7.17386e-08	1
AKR1B1	0	0	0	0	0	11.5338	0	9.87199	1	0.00403183
AKR1B10	10.3279	8.30137	10.5129	0	6.34574	0	0	0	0.980816	0.0116857
ALB	0	9.84485	0	0	0	0	7.70491	0	7.07026e-08	1
ALDH9A1	0	0	10.5067	0	8.71044	0	7.50384	0	0.0307961	0.999855
ALG9	0	9.54265	0	0	0	0	8.53723	0	7.53356e-08	1
ALK	8.55906	0	0	0	0	0	7.53584	0	1.37748e-07	1
ALKBH5	0	0	8.30655	10.1492	8.85057	0	8.37567	0	0.00623628	0.999855
ALOX15	0	0	0	0	6.55689	0	0	0	9.34133e-05	1
ALS2	0	0	0	9.00041	7.3966	0	0	0	0.0896466	0.0277251
AMIGO2	0	0	10.9175	9.34975	8.30534	9.89619	0	0	0.00106711	0.999855
AMN	10.6238	9.87695	9.19948	0	8.32854	0	0	0	0.789943	0.0173418
AMN1	0	10.6196	0	0	0	0	0	0	7.07026e-08	1
ANAPC1	0	0	0	9.60129	10.0385	0	0	0	0.0283056	0.0100973
ANAPC2	10.6682	0	0	9.92656	8.44279	0	0	0	0.983547	0.0124401
ANAPC4	0	0	7.66885	0	8.2416	0	0	0	0.109086	0.0414302
ANGEL1	9.84631	0	0	0	0	0	0	0	7.17386e-08	1
ANKHD1-EIF4EBP3	0	8.37514	0	0	0	0	8.03854	0	1.54978e-07	1
ANKRD16	0	0	0	9.21025	7.70504	0	0	0	0.0807402	0.0217766
ANKRD22	0	0	0	10.9862	9.66382	8.76284	9.61361	6.65549	0.0341615	0.999855
ANKRD27	0	9.24764	0	0	0	0	6.75776	0	8.25274e-08	1
ANKRD36B	0	0	0	8.2078	0	0	8.16671	0	1.16092e-05	1
ANKRD40	8.83593	0	0	0	0	0	3.19266	0	1.15446e-07	0.999855
ANKRD52	0	0	0	0	6.34574	0	0	0	6.21899e-05	1
ANKRD55	0	9.77389	0	0	0	9.68862	0	0	7.17386e-08	1
ANKS1B	11.1862	0	0	0	0	0	9.19459	0	4.17576e-08	1
ANKZF1	0	9.87058	0	5.7311	8.94114	0	0	0	0.961311	0.0405046
ANO10	0	0	11.8383	10.3553	0	0	0	0	0.0231028	0.00475727
ANTXR2	9.80401	0	0	0	0	0	7.94629	0	7.17386e-08	1
ANXA2R	0	0	0	9.54045	9.44071	0	0	0	0.0436193	0.0114935
AP1M1	0	0	10.0447	0	8.02677	0	0	0	0.0550807	0.0123077
AP2A2	9.98799	0	0	0	0	0	0	8.9814	7.07026e-08	1
AP3D1	0	0	0	9.68798	11.0466	0	0	0	0.0325974	0.00735391
AP3S2	10.7405	0	9.41874	11.2121	0	0	0	0	0.996281	0.00765489
AP4B1	9.70896	9.20106	0	0	0	0	0	0	0.00660679	1
AP4M1	0	10.0689	8.34567	10.5607	9.67894	0	3.5677	0	0.972185	0.0233479
APC	15.3064	14.5966	13.563	10.4368	12.2106	12.5671	11.4488	11.5691	0.0412523	0.999855
APCDD1	0	8.9181	0	0	0	10.0956	11.404	0	1.08113e-07	0.00359704
APOA2	0	0	0	10.482	10.2431	0	10.0713	0	0.0356658	0.999855
APOBEC3F	0	0	0	0	6.58284	0	0	0	0.000136511	1
APOL2	10.1986	7.87943	0	0	0	0	0	8.21787	0.00758319	1
APTX	0	0	0	9.9384	10.0385	0	0	0	0.0222836	0.0095472
AQP12A	0	0	7.70211	0	0	0	0	0	2.24668e-05	1
AQP3	0	9.426	0	0	0	0	0	0	7.87484e-08	1
AQP7	0	0	0	0	0	11.9212	8.96899	0	1	3.43302e-12
AR	10.3699	0	0	0	0	0	8.16671	0	7.07026e-08	1
ARAP1	0	0	11.4453	0	7.90346	0	8.69909	0	0.0341673	0.999855
ARAP3	0	8.51225	0	0	0	0	0	0	1.37748e-07	1
ARCN1	0	0	0	9.98623	8.80167	0	0	9.78643	0.0438272	0.999855
AREL1	0	9.33033	0	0	0	0	0	0	8.05263e-08	1
ARFGEF1	0	0	0	0	6.65802	0	0	0	4.84047e-05	1
ARFIP2	0	10.0427	0	0	0	0	7.76914	0	7.07026e-08	1
ARHGAP12	0	9.78746	0	0	0	0	0	9.80396	7.17386e-08	1
ARHGAP17	0	9.28001	0	0	0	0	0	0	8.10407e-08	1
ARHGAP21	0	5.66259	9.53097	0	7.38189	0	0	0	0.70466	0.0180291
ARHGAP27	8.54446	0	0	0	0	0	8.54773	8.71122	1.39153e-07	0.0151418
ARHGAP31	11.5318	0	0	0	0	0	0	0	7.07026e-08	1
ARHGAP4	9.49773	0	8.97296	0	8.90302	0	0	0	0.999484	0.0157853
ARHGAP8	0	10.2724	0	0	0	0	8.49444	0	7.07026e-08	1
ARHGEF16	0	8.67688	9.91826	8.76145	0	0	0	0	0.968777	0.0122595
ARHGEF2	9.1763	0	0	0	0	0	0	0	1.15446e-07	1
ARHGEF37	10.3321	0	0	0	0	0	0	0	7.07026e-08	1
ARHGEF40	0	0	0	0	6.55689	0	8.11821	0	9.34133e-05	1
ARID4B	0	0	0	0	6.48988	0	3.86508	0	5.5581e-05	1
ARID5A	0	0	9.98735	0	8.33237	0	0	0	0.0531033	0.0122595
ARL17B	0	0	10.7434	9.92656	0	0	0	0	0.0129164	0.00825262
ARL2BP	8.60202	0	0	10.8836	6.36082	0	0	0	0.912936	2.29154e-10
ARL6	0	0	0	0	6.58284	0	0	0	0.000136511	1
ARMC1	0	8.99811	0	0	0	0	0	0	2.63732e-07	1
ARMC10	0	0	0	9.41474	9.98782	0	8.998	0	0.0325974	0.999855
ARMC7	0	0	0	10.076	8.83984	0	0	0	0.04047	0.0110676
ARMCX2	0	0	0	8.41686	0	0	0	0	9.32544e-06	1
ARMCX5	0	8.47918	0	0	0	0	0	0	1.39055e-07	1
ARNTL2	0	0	0	0	6.87312	0	0	0	4.04838e-05	1
ARPP19	0	9.88749	0	10.7936	9.65773	0	0	0	0.981171	0.00825262
ARRDC2	9.35435	9.80091	10.1865	9.65966	6.44813	0	0	0	0.993537	0.00208311
ARRDC3-AS1	0	9.77843	0	0	0	0	0	0	7.17386e-08	1
ARSA	10.2669	7.05972	0	0	0	0	0	9.89669	0.00895214	1
AS3MT	0	0	0	11.6889	11.4799	0	11.4241	10.2175	0.0178182	0.999855
ASB3	0	0	8.78396	10.0707	0	0	0	0	0.0452709	0.0116252
ASCC3	0	0	0	0	6.74104	0	6.8957	0	0.000123975	1
ASCL2	0	0	0	12.5385	10.549	10.033	13.2119	9.45608	1.35247e-07	0.999855
ASH1L	0	8.6962	0	0	0	0	0	8.61525	1.18301e-07	1
ASIC2	0	8.80698	9.52324	10.1131	0	0	0	0	0.946339	0.0103789
ASNS	0	0	10.0977	10.6915	0	0	0	10.704	0.0359678	0.999855
ASNSD1	10.0041	9.78295	0	0	0	0	9.07262	0	0.00214382	1
ASPG	8.32271	0	0	0	0	0	0	0	2.55614e-07	1
ATAD1	0	11.2524	9.27878	0	9.44779	0	0	0	0.958211	0.0120616
ATF2	0	8.67688	0	0	0	0	0	0	1.20252e-07	1
ATF3	0	0	12.3927	0	8.2578	11.3894	0	10.697	1.13976e-07	0.999855
ATF7	15.4899	15.8669	14.464	14.5443	14.3544	14.0592	15.7506	15.0045	0.0388481	0.999855
ATF7IP	8.69754	0	0	0	0	0	0	0	1.23846e-07	1
ATG4A	9.28574	9.54798	0	0	0	0	0	0	0.00725816	1
ATG4B	9.91037	9.04407	10.0893	0	9.63154	0	0	0	0.995	0.00981864
ATIC	0	0	11.0553	0	8.94865	11.1713	10.5009	0	0.0131481	0.999855
ATM	0	9.36695	0	0	0	0	8.76358	0	7.883e-08	1
ATOH1	9.48248	0	0	0	0	0	0	0	7.87484e-08	1
ATP11B	0	6.83415	9.46145	0	6.74104	0	0	0	0.889994	0.0214464
ATP13A1	0	9.84917	0	0	0	0	0	0	7.07026e-08	1
ATP1A1	19.9975	20.3574	19.5183	19.3152	18.4234	19.3551	19.0613	17.6122	0.0414416	0.999855
ATP1A1-AS1	0	0	10.7951	0	7.59456	0	0	0	0.0300167	0.0100036
ATP2B1	8.65737	0	8.79685	0	9.01449	0	0	0	0.983996	0.0161686
ATP2B4	0	0	9.62935	0	8.22932	0	0	0	0.0672789	0.0143882
ATP2C1	9.66237	7.86243	9.51858	0	9.05678	0	0	0	0.993537	0.0123487
ATP6V1F	6.79689	8.70577	10.6535	13.3667	11.3765	11.4218	11.2449	12.0273	0.0010475	0.999855
ATPSCKMT	0	0	0	0	6.55689	0	0	0	9.34133e-05	1
ATXN1	0	0	0	0	0	9.8024	0	10.4299	1	0.00725546
ATXN1L	0	10.1482	0	0	0	0	0	0	7.07026e-08	1
ATXN7L2	11.1114	0	0	0	0	0	0	0	5.99151e-08	1
ATXN7L3	9.92736	0	0	0	0	0	0	0	7.07026e-08	1
ATXN7L3B	0	0	8.88397	9.18563	8.28967	10.6396	7.39172	0	0.0169649	0.999855
AURKB	0	8.84209	0	9.73964	11.2038	0	0	0	0.886363	0.00681788
AZGP1	0	0	0	12.2136	9.21452	10.622	12.2349	10.684	1.14229e-07	0.999855
AZIN1-AS1	0	9.60019	0	0	0	0	0	10.41	7.44149e-08	1
B3GALT5	0	10.7776	0	0	0	0	0	0	7.07026e-08	1
B3GAT3	0	10.3898	0	0	0	0	0	9.8277	7.07026e-08	1
B3GNT2	0	8.87637	8.90793	0	7.63234	0	0	0	0.999484	0.026344
B3GNT3	0	8.14145	10.6125	10.0242	6.90433	0	0	0	0.679782	0.00119067
B3GNT6	8.76209	8.46798	0	0	0	0	0	0	0.0226839	1
B4GALT1-AS1	0	0	9.75881	0	8.28375	0	0	0	0.0623359	0.0136104
B4GALT4	0	10.9444	10.4572	0	10.2242	0	0	0	0.997435	0.00790947
B4GALT7	0	0	9.18778	0	7.16708	0	0	0	0.088636	0.0243989
B9D1	0	8.09853	0	10.2176	10.4722	0	0	0	0.838608	0.00800912
B9D2	0	10.5457	0	0	0	0	0	0	7.07026e-08	1
BAAT	0	8.96663	0	0	0	0	9.2178	0	1.0721e-07	1
BACE2	0	0	0	10.1441	8.20446	0	8.53195	0	0.0467499	0.999855
BAG5	9.21371	8.12728	0	0	0	0	0	0	0.0198563	1
BAHCC1	0	0	9.2302	0	8.54205	0	0	0	0.0727768	0.016054
BAMBI	0	0	0	10.3531	9.6017	10.9725	10.5798	0	0.0215341	0.999855
BANK1	0	10.0502	0	0	0	10.554	0	0	7.07026e-08	1
BARX2	0	0	8.65402	0	8.20446	0	0	0	0.0892783	0.0248141
BASP1	9.80401	0	0	0	0	0	0	0	7.17386e-08	1
BATF2	9.84034	0	0	0	0	0	0	0	7.17386e-08	1
BAZ2B	0	9.98496	0	0	0	0	0	8.64472	7.07026e-08	1
BBIP1	11.8819	0	0	0	0	0	8.74545	0	5.99151e-08	1
BBOF1	9.1183	0	0	0	0	0	0	0	9.98598e-08	1
BCAS2	0	9.22786	10.7287	10.5797	9.40023	0	0	0	0.72606	0.000468734
BCL2L1	0	0	0	10.8905	8.74533	10.2753	9.85366	0	0.0170669	0.999855
BCL2L14	6.58484	9.31166	0	0	0	0	0	0	0.0264242	1
BCL2L15	0	11.9062	10.9104	0	8.83984	0	0	0	0.963127	0.00866879
BCL2L2	10.1608	0	0	0	0	0	0	0	7.17386e-08	1
BCL7C	0	0	11.4591	10.3542	8.5187	11.5154	9.82911	0	4.06227e-05	0.999855
BCL9	10.901	7.9455	0	0	0	0	11.3811	0	0.00152063	1
BCO1	0	9.26714	0	0	0	0	0	0	8.18161e-08	1
BEST2	0	8.2887	0	0	0	0	0	0	1.78172e-07	1
BEX3	0	0	10.1885	0	10.1647	0	0	0	0.016438	0.00862146
BEX4	10.8032	0	9.40197	0	9.2341	0	0	0	0.978907	0.0122832
BIRC5	0	0	0	10.513	10.9626	0	0	0	0.029164	0.00624471
BIVM	0	0	0	9.0394	7.15847	0	0	0	0.0908279	0.028732
BIVM-ERCC5	10.1071	0	0	0	0	10.5182	0	0	7.07026e-08	1
BMP1	0	0	0	0	6.85193	0	7.56716	0	4.11679e-05	1
BMP5	14.2403	12.1638	13.6568	10.096	0	0	0	0	0.93268	3.43302e-12
BMP8B	0	0	0	0	6.60834	0	0	0	5.06699e-05	1
BNIP2	0	9.37896	0	0	0	0	7.6572	10.1334	7.883e-08	0.0105421
BNIP3	0	0	9.81563	0	8.0641	0	0	0	0.0634749	0.013733
BNIP3L	0	0	10.3344	0	8.49839	10.3283	0	0	0.0384868	0.999855
BOC	10.0147	0	0	0	0	0	0	0	7.07026e-08	1
BOD1	0	0	0	10.0933	8.85856	0	0	10.3501	0.0396634	0.999855
BORCS6	0	0	9.11144	0	8.86121	0	0	0	0.0695905	0.0151418
BORCS8	0	0	0	10.2272	6.48988	0	0	0	0.0576015	0.0139033
BPNT1	0	0	10.7593	0	7.31378	0	0	0	0.0327364	0.0103789
BRAP	0	0	0	0	6.39051	0	0	0	5.98462e-05	1
BRCC3	0	0	10.3511	0	7.25041	9.65439	0	0	0.0495747	0.999855
BRIP1	0	0	0	8.63622	11.3779	10.5697	9.48426	10.4879	0.031433	0.999855
BRMS1	0	0	0	7.51892	10.4713	0	0	0	0.0365298	0.0110342
BRPF1	9.97444	0	0	0	0	0	8.33381	0	7.07026e-08	1
BRPF3	0	0	0	9.605	9.68719	0	0	0	0.0361715	0.0108296
BRWD1-AS2	10.1511	9.67024	0	0	0	0	0	0	0.00194999	1
BRWD3	0	9.09226	0	0	0	0	0	0	1.1596e-07	1
BSDC1	9.25018	8.59692	9.57652	0	9.27547	0	0	0	0.999484	0.0115786
BST1	0	0	0	9.90561	7.71094	0	0	0	0.0622522	0.0142643
BTBD2	0	0	10.2886	8.21755	0	0	0	0	0.0464575	0.0115786
BTD	8.81173	9.41438	10.0008	7.08003	9.02873	0	0	0	0.999486	0.00280227
BTNL3	10.7341	9.15294	12.4468	0	7.85635	0	0	0	0.979248	9.11207e-12
C10orf143	10.4622	0	0	0	0	0	8.75681	0	7.07026e-08	1
C11orf54	0	8.94257	0	0	0	0	7.9777	8.88592	1.0721e-07	0.0172153
C11orf71	0	0	11.2236	8.16813	10.5573	0	7.39172	0	6.25599e-05	0.613592
C11orf74	0	0	0	8.80736	7.71094	0	0	0	0.0913793	0.0287219
C11orf80	9.85817	0	0	0	0	0	0	0	7.17194e-08	1
C12orf29	0	0	5.28421	10.6444	10.1717	0	0	0	0.00154029	0.00149116
C12orf43	0	8.47918	0	0	0	0	0	0	1.39055e-07	1
C12orf56	10.4544	0	0	0	0	0	7.24455	0	7.07026e-08	1
C15orf40	0	9.61041	0	9.33191	8.65034	0	0	0	0.998874	0.0152157
C15orf41	9.49773	0	0	0	0	0	9.22108	0	7.87484e-08	1
C16orf87	0	0	0	0	0	0	9.00373	10.0514	1	0.00920912
C1GALT1	0	0	9.10937	0	7.3966	0	0	0	0.0887981	0.0244048
C1orf115	0	0	8.98652	8.67211	9.91817	0	0	0	0.00606157	0.00180528
C1orf131	0	0	10.3728	0	7.31378	0	0	0	0.0481591	0.0116252
C1orf198	0	0	0	10.4347	8.84789	10.0724	6.04753	0	0.029719	0.999855
C1orf35	0	9.40267	10.365	10.4575	0	0	0	0	0.961746	0.00818004
C1orf56	0	0	0	10.4347	9.45484	0	0	0	0.021733	0.00947093
C1QL1	0	0	0	0	6.69419	0	0	0	0.000126205	1
C1R	10.4583	9.85777	11.0348	0	7.37448	0	0	0	0.97555	0.00936137
C2	0	0	0	10.7303	6.15994	0	0	0	0.0359678	2.037e-10
C20orf204	0	9.05159	0	0	0	0	0	0	1.17831e-07	1
C20orf27	0	0	0	8.19798	10.2143	0	0	0	0.0413999	0.0114646
C21orf58	0	9.45464	0	0	0	0	0	0	7.72965e-08	1
C2CD5	0	0	0	8.60686	0	0	0	0	7.56498e-06	1
C2orf72	0	9.61549	0	0	0	0	0	0	7.42376e-08	1
C3orf62	8.5297	10.5147	0	0	0	0	0	0	0.00263564	1
C3orf70	0	8.50131	0	0	0	0	0	0	1.37748e-07	1
C4orf33	0	0	0	7.61055	0	0	0	10.5068	2.14889e-05	1
C6orf120	9.49773	7.53778	0	0	0	0	7.56716	0	0.0193601	1
C6orf132	10.5815	9.21452	0	0	0	0	8.37567	0	0.00136375	1
C6orf136	0	0	11.5852	10.0626	6.98441	8.69711	7.55679	0	0.000105947	0.999855
C6orf203	0	0	0	9.28632	9.84633	0	10.2896	0	0.0384785	0.999855
C6orf89	0	9.52655	9.29703	10.5759	4.58939	0	0	0	0.963127	0.00266353
C7orf13	9.72848	0	0	0	0	0	6.99113	0	7.26972e-08	1
C7orf50	11.0403	9.74171	13.4308	13.2925	13.4812	12.611	12.6837	12.5371	0.000134196	0.999855
C8orf33	0	0	10.9033	9.64167	9.83017	0	10.7297	9.74622	0.000161601	0.999855
C8orf37	0	0	9.95782	0	6.39051	0	0	0	0.0706475	0.0157719
C8orf76	0	0	0	12.358	9.45747	11.4649	7.93033	0	1.0721e-07	0.999855
C9orf78	10.0617	9.31791	9.99631	10.7862	10.2773	0	0	0	0.937967	0.000418169
CA12	10.258	9.15294	0	0	0	10.6835	9.64207	0	0.00296175	0.00624471
CA2	14.6238	13.5247	15.2348	12.3509	0	0	0	0	0.990582	5.02491e-13
CA9	0	0	0	11.6308	9.88204	0	0	0	0.0260432	0.00558734
CAB39L	0	6.79885	0	0	0	11.7274	7.83064	0	0.123472	6.18095e-12
CACNA2D1	11.3101	0	0	0	0	11.5783	0	0	2.76031e-08	1
CALCOCO1	0	9.75559	0	9.11437	8.61618	0	0	0	0.991384	0.0171279
CAMK2G	9.42782	0	0	0	0	0	0	0	7.883e-08	1
CAMKK2	0	8.9181	0	0	0	0	0	0	1.08113e-07	1
CAND1	0	0	0	8.62894	6.86256	0	0	0	0.108733	0.0441921
CAPN3	9.81622	0	0	0	0	0	0	0	7.17386e-08	1
CARD10	11.198	10.0596	0	0	0	0	0	0	4.51415e-05	1
CARD16	12.427	10.4508	10.3633	9.92061	6.71781	0	0	0	0.333713	0.00152155
CARD6	0	0	0	0	6.54373	0	0	0	5.33111e-05	1
CARS2	0	0	10.6513	11.4871	8.16635	9.76118	0	0	2.11483e-05	0.999855
CASC4	9.1763	0	0	0	0	10.107	6.4571	0	1.15446e-07	0.0114121
CASC8	0	0	0	8.97765	8.84253	0	0	0	0.0718064	0.0165968
CASC9	0	9.29275	0	0	0	0	7.70491	0	8.08027e-08	1
CASKIN2	0	0	0	0	0	0	9.21121	5.78008	1	0.021057
CASP10	0	0	9.67054	0	9.2514	0	6.43464	0	0.0460609	0.999855
CASP3	0	0	11.6786	10.1869	7.61357	0	7.10928	0	4.33935e-05	0.475335
CASP4	0	0	9.4903	9.70194	7.32919	0	11.1911	0	0.0102493	1
CASP8AP2	0	8.77099	0	0	0	0	6.66433	0	1.15446e-07	1
CASR	9.7541	0	0	0	0	0	0	0	7.17386e-08	1
CASTOR1	0	0	10.6766	0	7.29034	0	0	0	0.0359129	0.0105421
CAV2	0	0	0	9.62162	9.43271	11.1983	0	9.79083	0.0419039	0.999855
CAVIN3	0	0	8.33863	10.1364	10.9133	0	0	12.6006	0.000254149	0.999855
CBR3-AS1	9.35435	0	0	0	0	0	6.38865	0	8.08141e-08	1
CBX7	9.3032	0	0	0	0	10.5933	0	0	8.35983e-08	1
CC2D1A	0	8.09853	9.03953	0	8.83984	0	0	0	0.963127	0.0157743
CCDC107	0	3.88681	11.7772	10.3486	10.3528	0	0	0	0.000127551	0.000193605
CCDC120	0	8.8932	0	0	0	0	0	0	1.08846e-07	1
CCDC137	0	0	10.7474	10.027	0	0	0	0	0.0360538	0.00808506
CCDC14	9.0783	9.08861	0	8.25115	8.73957	0	0	0	0.960445	0.0239147
CCDC142	0	0	10.8281	0	9.47922	0	9.21451	0	0.0138109	0.999855
CCDC144A	9.4515	0	0	0	0	0	0	0	7.883e-08	1
CCDC146	0	0	0	0	6.3305	0	0	0	6.25599e-05	1
CCDC178	0	8.64741	0	0	0	0	0	0	1.22971e-07	1
CCDC18-AS1	0	8.4567	0	0	0	0	0	0	1.41931e-07	1
CCDC186	10.7691	8.84209	0	0	0	0	10.2491	0	0.00119961	1
CCDC25	0	0	10.106	0	7.92391	0	0	0	0.0538445	0.0122595
CCDC43	0	9.60531	0	0	0	0	9.49787	0	7.44149e-08	1
CCDC47	9.41984	0	0	0	0	0	8.00082	0	7.90932e-08	1
CCDC85B	0	0	10.5408	0	8.57798	12.3188	9.57048	0	0.0310586	0.999855
CCDC9	0	0	10.2118	0	7.88271	0	0	0	0.0498659	0.0117038
CCDC91	9.41181	5.58181	0	0	0	0	7.72355	0	0.0286193	1
CCDC93	0	0	0	0	0	10.8039	0	7.79571	1	0.00854908
CCL13	0	0	10.6864	0	7.85635	0	0	0	0.0322766	0.010244
CCL19	11.6994	9.75098	0	0	0	11.0456	0	10.7408	5.82775e-06	0.00398838
CCL21	10.6649	11.1281	11.6244	10.2828	0	0	0	0	0.988867	0.00543096
CCL23	0	8.64741	0	0	0	0	0	0	1.22971e-07	1
CCL24	0	8.82464	0	0	0	10.2388	8.46704	0	1.35657e-07	0.00923718
CCM2	0	0	0	10.1415	9.51337	0	8.65363	0	0.0280718	0.999855
CCN3	0	9.08861	0	0	0	0	0	0	1.15969e-07	1
CCNB1	0	0	0	12.5698	10.6368	0	9.74377	11.7198	8.08027e-08	0.999855
CCND2-AS1	9.42782	0	0	0	0	0	0	0	7.883e-08	1
CCNO	0	0	0	10.0353	6.78643	0	0	0	0.064714	0.0148181
CCNT2	8.54446	0	0	0	0	0	0	0	1.39153e-07	1
CCPG1	18.3171	18.5515	17.3463	15.8901	16.6496	16.5101	17.5257	16.5097	0.00170313	0.999855
CCR7	15.5629	15.0838	13.0009	13.6546	11.2685	12.9217	11.3223	16.4547	0.00133437	0.999855
CCSER2	0	0	10.589	0	6.41961	0	0	0	0.0438272	0.0113266
CCT6P1	0	8.93446	0	0	0	0	0	0	1.0721e-07	1
CCZ1	6.11674	0	11.4079	9.3761	10.7589	11.2019	0	10.704	0.0393545	0.999855
CCZ1B	0	0	0	11.1863	7.92898	0	7.63767	0	0.0136122	0.999855
CCZ1P-OR7E38P	0	0	0	9.63077	7.04168	0	0	0	0.0745227	0.0187186
CD177	13.6719	11.517	13.6954	0	9.27348	0	0	0	1	3.43302e-12
CD27	0	8.36311	0	0	0	0	0	0	1.55371e-07	1
CD302	10.3574	0	0	0	0	0	0	10.0983	7.07026e-08	1
CD33	8.84787	0	0	0	0	0	0	0	1.15446e-07	1
CD37	16.7755	17.1211	15.5545	13.8145	13.8579	16.0389	13.664	16.5955	0.0117557	0.999855
CD3D	10.6133	0	0	0	0	0	0	0	7.07026e-08	1
CD3E	10.3946	0	10.0841	0	5.86437	0	0	0	0.980816	0.0151418
CD3G	0	9.59505	0	0	0	0	0	0	7.72965e-08	1
CD53	10.2032	0	0	0	0	0	0	0	7.07026e-08	1
CD55	0	0	0	8.4749	10.4599	10.6535	8.76583	11.8531	0.0303964	0.999855
CD79A	0	8.32638	0	0	0	0	0	10.1072	1.61436e-07	1
CD79B	16.023	16.9367	13.83	14.1005	10.7291	15.3436	11.4488	16.916	0.0214904	0.999855
CD8B	10.4387	0	0	0	0	0	0	0	7.07026e-08	1
CD96	9.48248	0	0	0	0	0	0	0	7.87484e-08	1
CD99P1	0	0	0	9.79602	7.89312	0	0	0	0.0643754	0.0145753
CDC45	0	0	0	10.1026	7.31378	0	0	0	0.0576015	0.0136979
CDC6	10.077	12.1612	12.1299	14.2038	14.4795	13.8962	13.4957	14.6005	0.0447903	0.999855
CDCA5	0	0	0	11.6129	7.98358	0	7.82202	9.19567	0.0304388	0.999855
CDCA7L	0	9.18748	9.31506	9.69498	6.70605	0	0	0	0.975665	0.00338128
CDCA8	0	0	0	0	0	0	8.7748	10.2386	1	0.00911899
CDH5	0	8.68658	0	0	0	0	0	0	1.19418e-07	1
CDHR1	10.6982	8.4567	0	0	0	0	7.86464	0	0.0019696	1
CDK1	0	0	0	10.895	10.2395	0	8.81013	9.90077	0.0318819	0.999855
CDK11A	0	0	9.68309	9.54433	8.38126	0	8.96703	0	0.00650277	0.999855
CDK11B	8.69754	8.38708	10.0576	0	6.54373	0	0	0	0.999661	0.0145373
CDK7	0	0	11.43	11.455	7.60093	0	0	0	2.94041e-06	0.000317935
CDKN1C	0	0	0	9.4688	9.41566	0	0	10.4716	0.0460208	1
CDKN2B-AS1	13.0424	11.6859	13.0726	0	8.96601	0	0	0	0.961825	4.43087e-12
CDKN3	0	0	9.52169	10.1415	12.0458	0	0	11.3278	3.05541e-07	0.999855
CDYL	0	0	0	7.56546	0	0	0	0	2.3824e-05	1
CEBPZ	0	0	0	0	0	0	8.57879	9.91293	1	0.0102788
CECR7	0	9.83834	0	0	0	0	0	0	7.07026e-08	1
CELF1	8.79948	9.07391	0	0	0	0	0	0	0.0158602	1
CELSR3	0	0	0	0	6.74104	0	0	0	0.000123975	1
CEMIP2	0	9.37297	0	0	0	10.9057	9.16079	0	7.883e-08	0.00624471
CENPA	0	0	0	9.51301	9.53347	0	0	10.845	0.0420133	1
CENPM	0	0	0	10.3902	8.00293	0	0	10.3546	0.0395444	0.999855
CENPN	0	0	0	11.1974	7.96889	0	0	10.1944	0.0131481	0.999855
CENPO	0	9.64064	0	0	0	0	0	0	7.38012e-08	1
CENPP	14.4624	13.678	14.5291	16.244	16.5097	15.5917	15.2927	15.5809	0.00964491	0.999855
CEP19	9.82229	0	0	0	0	0	0	0	7.17386e-08	1
CERKL	9.74773	0	0	0	0	0	0	0	7.17386e-08	1
CERNA2	0	0	0	6.9919	0	0	0	0	4.01081e-05	1
CETN2	0	0	6.26558	7.92804	9.60962	11.0509	8.30933	11.3406	0.027508	0.999855
CFAP20	0	0	0	10.0973	10.3499	12.0044	0	0	0.013848	0.999855
CFAP65	0	0	0	0	6.63339	0	0	0	4.94642e-05	1
CFD	0	0	10.9685	0	11.8597	0	6.34114	10.4987	0.0191799	0.999855
CFTR	9.80401	0	0	0	0	8.96627	0	0	7.17386e-08	1
CH17-125A10.2	0	0	7.87735	0	0	0	0	0	1.7719e-05	1
CHAF1A	11.1685	0	11.1942	0	8.9953	0	0	0	0.996281	0.00760942
CHD5	0	0	0	8.42529	0	0	0	0	9.224e-06	1
CHD9	9.18574	0	0	0	0	0	0	0	1.15446e-07	1
CHEK2P2	0	0	0	0	6.37574	0	0	0	6.05934e-05	1
CHFR	10.3905	0	0	0	0	0	0	0	7.07026e-08	1
CHGB	10.5489	15.6117	11.4567	0	9.28341	0	0	0	0.340088	0.00631012
CHKB	10.9967	8.03925	0	0	0	0	0	11.0959	0.00107174	1
CHMP4C	0	0	0	10.9625	7.69318	0	11.1657	0	0.0213208	0.999855
CHMP7	10.156	0	0	0	0	9.9718	0	0	7.07026e-08	1
CHODL	0	9.11037	0	0	0	0	0	0	1.15446e-07	1
CHPF	0	0	0	10.6371	8.53873	0	0	0	0.0266842	0.0100036
CHRAC1	0	0	0	9.47694	7.94907	0	0	0	0.0727768	0.0172257
CHRNB1	0	9.81423	0	0	0	0	0	0	7.14768e-08	1
CHST6	0	9.47156	0	0	0	0	0	0	7.72965e-08	1
CHST7	9.76043	0	0	0	0	0	0	0	7.17386e-08	1
CHTF8	0	0	9.91117	10.8782	8.17063	0	7.43762	5.70746	0.000590594	0.723933
CIAO3	10.0719	9.28001	0	0	0	0	0	0	0.00363175	1
CIAPIN1	0	0	0	10.42	10.2628	0	8.24625	0	0.0359678	1
CIITA	10.523	8.50131	0	0	0	9.38894	10.2133	0	0.00292542	0.00791237
CINP	0	0	11.0255	11.3392	10.6799	0	9.54318	0	1.27243e-07	0.999855
CIPC	0	8.82464	0	0	0	0	0	0	1.35657e-07	1
CISD1	0	0	9.82069	10.9741	10.7692	6.14265	0	0	1.09829e-05	0.171853
CIT	0	0	0	9.38909	7.36703	0	0	0	0.078826	0.0210401
CIZ1	0	0	0	10.6836	7.75726	10.3391	0	0	0.0307961	0.999855
CLASRP	10.9068	0	10.1418	10.2041	0	0	0	0	0.995827	0.00911899
CLCA1	10.7276	11.1924	13.7517	9.87206	0	0	0	0	0.947523	8.27826e-12
CLCN3	0	10.5967	0	0	0	0	9.46776	0	7.07026e-08	1
CLDN10	0	11.0939	0	0	0	13.3376	0	0	4.68502e-08	1
CLDN12	8.71068	10.1931	0	0	0	0	0	0	0.00455852	1
CLDN5	11.0299	9.16685	0	0	0	0	0	0	0.000364041	1
CLDND1	0	0	0	9.61978	9.78686	0	9.00182	0	0.0338261	0.999855
CLEC18C	0	0	0	0	6.48988	0	0	0	5.5581e-05	1
CLIC3	0	0	8.54214	0	8.85324	0	0	0	0.0788175	0.0191302
CLIP2	0	0	0	10.7019	6.20241	0	8.03854	0	0.0368736	0.999855
CLK2	0	0	0	9.51301	8.785	0	0	0	0.0593873	0.0137879
CLN6	0	9.14593	0	0	0	0	7.10928	0	1.0721e-07	1
CLSTN2	0	9.13181	0	0	0	0	0	0	1.09766e-07	1
CLUH	0	0	9.39521	0	8.19608	0	0	0	0.073815	0.0163042
CLYBL	0	0	10.9027	0	7.34444	0	8.72939	0	0.0274865	0.999855
CMAHP	0	8.78007	0	0	0	0	0	0	1.15446e-07	1
CMC4	0	0	10.8585	10.5948	8.79614	0	0	0	0.000119569	0.000525098
CMKLR1	9.76043	0	0	0	0	0	0	0	7.17386e-08	1
CMTM3	0	0	0	0	6.63339	0	9.44266	0	4.94642e-05	1
CMTM4	8.8947	0	9.09066	0	7.67519	0	0	0	0.999484	0.0227694
CMTM6	0	0	9.71603	9.4441	8.7482	0	9.00182	0	0.00553167	0.999855
CNDP2	8.21614	10.3749	11.5007	0	9.03814	0	0	0	0.985757	0.00642818
CNEP1R1	0	3.88681	0	9.70194	6.28379	0	0	0	0.410448	0.0199
CNIH3	0	0	0	10.4158	9.94594	0	0	0	0.0151079	0.00866879
CNOT2	9.25915	0	8.15866	0	8.2778	0	0	0	0.989392	0.0316165
CNOT8	0	0	10.5431	7.03664	6.08018	10.7787	7.73279	0	0.0150191	0.999855
CNPPD1	0	0	10.0629	0	9.10795	10.7376	6.4571	0	0.0381691	0.999855
CNPY3-GNMT	10.8185	0	0	0	0	0	0	0	7.07026e-08	1
CNPY4	0	0	10.2137	0	7.50238	0	0	0	0.0536867	0.0122595
COA1	0	0	11.0222	10.5336	11.0501	0	5.28542	10.5148	5.98852e-07	0.999855
COA6	0	0	9.96925	10.4911	9.74939	10.5493	9.17779	11.0304	0.00028877	0.999855
COL17A1	11.7272	8.30137	0	0	0	0	0	0	3.65734e-05	1
COL18A1	0	0	9.88486	10.2759	9.39016	0	0	10.2273	0.00081351	0.999855
COL24A1	10.6028	0	0	0	0	0	0	0	7.07026e-08	1
COL4A2	0	0	0	9.55974	8.46039	0	0	0	0.0642843	0.0145373
COL4A5	9.42782	0	0	0	0	0	0	0	7.883e-08	1
COMT	15.1299	16.1179	17.2852	16.6882	17.2483	17.976	17.4713	16.8156	0.0167307	0.999855
COPA	0	0	0	10.2357	8.54205	0	5.33477	0	0.0393953	0.617752
COPG1	0	9.56384	0	0	0	0	10.5925	10.5593	7.57725e-08	0.00504945
COPS7B	9.86993	8.86787	0	9.48705	10.3504	0	0	0	0.999484	0.0095472
COQ3	0	0	0	11.175	8.23343	0	0	0	0.0364427	0.00863763
COQ7	10.7276	0	0	9.69148	8.33619	0	0	0	0.975665	0.0142088
COQ8A	0	0	10.589	0	7.95902	10.2295	0	9.09251	0.0348833	0.999855
CORO1A	10.8982	0	0	9.85966	7.48183	0	0	0	0.963127	0.0150839
CORO1C	0	7.99314	0	6.8487	9.29719	0	0	0	0.975665	0.0242603
COX7A1	0	9.19429	0	0	0	0	0	8.54405	8.57981e-08	1
CPB1	0	9.83617	0	0	0	0	0	0	7.07026e-08	1
CPEB2	0	0	0	0	6.50353	0	0	0	5.50179e-05	1
CPEB3	0	0	0	0	6.4761	0	0	0	5.63279e-05	1
CPLX1	0	7.14655	0	9.72604	10.3872	0	0	0	0.648973	0.00911899
CPQ	0	0	10.7219	0	7.55577	10.8493	0	0	0.0327912	0.999855
CPSF1	7.95407	7.20166	10.3667	0	8.27382	0	0	0	0.930569	0.0108296
CPSF3	11.136	0	10.7527	10.3575	7.80766	0	0	0	0.999484	0.000779052
CR1L	10.0253	8.9181	0	0	0	0	0	0	0.0054777	1
CR2	0	8.37514	0	0	0	0	0	0	1.54978e-07	1
CRAT	9.02668	0	0	0	0	10.8493	8.489	0	1.0721e-07	0.00725546
CRIPAK	10.3064	0	0	0	0	0	0	0	7.07026e-08	1
CRISPLD2	9.50529	0	0	0	0	0	0	0	7.79623e-08	1
CRLF3	0	8.93446	0	0	0	0	0	0	1.0721e-07	1
CRNDE	0	0	0	11.4467	8.32085	10.445	8.50526	0	0.03234	0.999855
CROCCP2	10.117	0	0	0	0	0	0	0	7.07026e-08	1
CRTAP	0	0	0	9.94134	9.13122	0	9.87883	9.44495	0.03967	0.999855
CRTC3	0	0	0	10.3717	8.11391	0	0	0	0.0392246	0.0110342
CRY2	0	9.56384	0	0	0	0	0	0	7.57725e-08	1
CRYBB2P1	0	0	0	10.1492	8.00534	0	0	0	0.0485892	0.0122595
CRYBB3	10.2758	0	0	0	0	0	0	0	7.07026e-08	1
CRYM	0	0	0	0	6.75252	0	0	0	0.000121249	1
CS	0	8.57621	0	9.85029	7.00375	0	0	0	0.980816	0.0163042
CSK	9.57882	0	0	8.37391	7.72848	0	0	0	0.976136	0.0385525
CSMD1	0	9.63564	0	0	0	0	0	0	7.38012e-08	1
CSNK1D	0	0	0	10.7838	8.52541	0	0	9.92499	0.0219283	0.999855
CSNK2A1	0	0	9.7024	9.91463	7.18836	0	0	10.8691	0.0068852	1
CSRNP3	0	8.32638	0	0	0	0	0	10.4043	1.61436e-07	1
CSRP2	10.8574	0	0	0	0	0	0	0	7.07026e-08	1
CST7	0	9.17376	0	0	0	0	0	0	8.77815e-08	1
CSTA	0	10.9505	0	0	0	0	8.09692	0	6.72139e-08	1
CSTF1	0	8.84209	10.0714	0	7.19259	0	0	0	0.983547	0.0136979
CSTF2	10.2977	9.34264	0	0	0	9.14454	0	0	0.00223486	1
CTB-49A3.2	0	8.2887	0	0	0	0	0	0	1.78172e-07	1
CTNS	11.0193	8.99811	0	0	0	0	8.42208	9.07096	0.000458407	0.0138093
CTSV	0	0	0	0	0	0	9.57177	10.3124	1	0.00759577
CTSZ	0	0	8.87428	9.8377	9.1894	0	10.0456	10.5773	0.00523953	0.999855
CTTNBP2	0	9.25417	0	0	0	0	7.49301	0	8.21606e-08	1
CTU1	11.2928	8.36311	0	0	0	0	0	0	0.000279094	1
CUEDC2	0	0	11.874	9.89957	7.37448	0	9.9889	10.7431	3.38224e-05	0.999855
CUL2	0	0	9.97946	0	8.71484	10.5116	0	0	0.0473895	0.999855
CUL4A	0	0	0	10.2875	8.3757	11.809	6.6252	11.048	0.0395444	0.999855
CUL5	0	8.67688	0	0	0	0	0	0	1.20252e-07	1
CUL7	9.05787	0	0	0	0	0	0	0	1.07107e-07	1
CUTC	0	9.58472	10.2099	10.0999	0	0	0	0	0.980816	0.00916017
CWC27	0	0	0	0	6.86256	9.17383	10.0156	0	4.08924e-05	0.999855
CWF19L1	0	8.64741	0	0	0	10.6741	9.98794	0	1.22971e-07	0.00570943
CXCL1	0	0	0	9.25353	10.296	0	3.5677	0	0.0269971	0.132463
CXCL11	0	9.0959	0	0	0	0	0	0	1.15446e-07	1
CXCL12	0	10.1411	0	0	0	0	0	0	7.07026e-08	1
CXCL16	0	0	0	0	0	0	8.64387	9.14844	1	0.0124401
CXCR4	18.1734	18.5291	16.5345	15.3393	15.7855	18.5232	15.6459	18.6038	1.10902e-06	0.999855
CXCR5	12.0137	11.2161	0	0	0	0	0	12.2292	3.37996e-08	1
CXorf56	0	9.65057	0	8.36517	8.05021	0	0	0	0.976055	0.0331566
CXorf65	9.95524	0	0	0	0	0	0	0	7.07026e-08	1
CYB561A3	0	0	10.3282	0	8.04088	0	8.9193	0	0.0436756	0.999855
CYB561D2	10.2079	0	10.8985	9.94134	9.35105	0	0	0	0.93982	0.000566119
CYB5R1	0	9.0959	0	0	0	0	0	0	1.15446e-07	1
CYB5R2	0	0	10.5621	0	7.06027	0	0	0	0.0418667	0.0110342
CYB5R4	0	0	6.14175	9.65966	7.71094	10.7571	0	0	0.0299236	0.999855
CYBB	0	0	0	0	6.83042	0	0	8.45813	4.1678e-05	1
CYBC1	0	0	10.7854	0	9.66686	0	0	0	0.0127692	0.0080026
CYP21A1P	8.51479	0	0	0	0	0	0	0	1.43049e-07	1
CYP27A1	10.5118	10.1055	0	0	0	0	8.11821	0	0.000403392	1
CYP2D6	10.1608	0	0	0	0	0	0	0	7.17386e-08	1
CYP2S1	0	0	0	9.64167	10.2738	0	6.6252	0	0.0219137	0.929301
CYP3A5	8.14045	10.0351	12.7836	0	8.09599	0	0	0	0.869935	1.39893e-11
CYP51A1	9.39563	0	10.627	0	7.50916	0	0	0	0.981161	0.0105421
CYP7B1	10.5118	8.67688	0	0	0	0	0	0	0.00263945	1
CYREN	0	0	9.65788	8.22723	0	0	0	0	0.0695905	0.0151472
CYTH2	0	0	11.354	10.0325	6.92477	0	8.79257	0	0.00025824	0.999855
CYTOR	0	0	0	7.82977	10.2081	0	0	9.3938	0.0449782	0.999855
CZIB	0	9.33033	11.5785	12.087	8.5812	0	0	0	0.536632	0.000158964
DAGLA	8.67089	0	0	0	0	0	7.59274	0	1.27817e-07	1
DALRD3	9.3032	0	0	0	0	0	0	0	8.35983e-08	1
DAND5	0	0	11.0298	0	8.61932	0	0	0	0.0159569	0.00855177
DAPK1	0	0	0	0	6.4761	0	0	0	5.63279e-05	1
DAPK2	9.63505	7.44946	0	0	0	0	6.92821	0	0.0175447	1
DCAF15	10.7146	0	0	0	0	0	0	0	7.07026e-08	1
DCP2	0	9.68482	0	0	0	0	0	0	7.17386e-08	1
DCTN1	0	0	11.2641	0	8.67468	0	9.30086	10.4313	0.0353592	0.999855
DDA1	0	0	0	9.54045	7.64471	0	0	0	0.0734593	0.0176873
DDAH1	0	0	9.43202	0	9.60329	10.3174	0	0	0.0429854	0.999855
DDB1	0	0	10.9444	10.5948	7.61357	10.5715	7.74196	0	0.000218668	0.999855
DDOST	6.58484	8.93446	12.725	12.9862	12.1592	9.67843	10.0269	12.4241	1.5534e-05	0.999855
DDX11	0	0	0	9.65608	8.39963	0	0	0	0.0622444	0.0142088
DDX28	0	7.53778	0	10.1856	8.73669	0	0	0	0.825193	0.0110342
DDX3Y	0	7.96155	0	9.0558	9.41746	0	0	0	0.930207	0.0132159
DDX49	0	0	0	9.67389	7.36703	0	0	0	0.0722861	0.0172262
DDX56	0	8.39892	9.79008	0	8.10498	0	0	0	0.968436	0.0137879
DDX58	0	9.59505	0	0	0	0	0	0	7.72965e-08	1
DEF8	9.83435	9.39086	11.5105	0	8.11391	0	0	0	0.989392	7.83211e-11
DEFA5	0	0	0	8.45855	0	0	0	0	1.1978e-05	1
DENND4A	0	0	0	0	6.78643	0	0	9.39957	4.30262e-05	1
DEPP1	0	0	10.8511	0	9.12682	10.8851	9.49922	0	0.0165769	0.999855
DEUP1	0	0	0	10.8728	6.93488	0	0	0	0.0279101	0.0103789
DFFA	0	0	0	10.5278	9.34537	0	8.54249	10.8205	0.0208157	0.999855
DGCR11	0	0	0	0	6.54373	0	0	0	5.33111e-05	1
DGCR5	0	0	0	0	6.85193	0	0	0	4.11679e-05	1
DGKA	0	0	10.0883	8.67919	0	0	0	0	0.0478484	0.0116717
DGKE	10.2846	0	0	0	0	0	0	0	7.07026e-08	1
DHFR	9.1084	0	0	0	0	10.9302	5.42867	0	1.02971e-07	1
DHX16	0	8.25001	0	10.6399	8.90559	0	0	0	0.854033	0.00963408
DHX32	11.2119	0	10.3719	0	8.10945	0	0	0	0.971036	0.010943
DICER1	15.047	14.6539	12.4752	12.9592	13.6675	12.9014	12.6272	12.4518	0.0185084	0.999855
DICER1-AS1	12.3576	0	0	0	0	0	0	0	4.41394e-08	1
DIEXF	0	0	0	0	6.83042	0	0	0	4.1678e-05	1
DIPK1A	0	0	10.8622	0	6.86256	0	8.67773	0	0.0309465	0.999855
DKK3	0	0	10.5942	9.97046	8.70749	0	0	0	0.000774342	0.000795451
DKK4	0	0	0	0	0	10.9244	8.4391	10.4043	1	0.000336322
DLAT	0	0	0	0	6.56992	0	0	0	5.21803e-05	1
DLG1	0	6.43487	0	8.61794	6.55689	0	0	0	0.925766	0.0486715
DMAC2	0	0	0	11.7067	7.14111	0	0	10.171	1.93582e-07	1
DMAP1	9.7024	8.73408	10.6822	10.0242	6.85193	0	0	0	0.975665	0.00116937
DMBT1	0	0	9.53097	11.8577	8.0641	0	0	0	2.94572e-05	0.000503943
DMKN	0	0	9.95552	0	11.5919	0	0	0	0.0256447	0.00538702
DNAH9	11.1839	0	0	0	0	0	0	0	4.17576e-08	1
DNAJA3	0	0	10.4143	9.91762	0	0	10.9737	0	0.0194185	0.999855
DNAJB9	0	0	10.0316	8.99475	0	0	9.95577	10.9908	0.0447336	0.999855
DNAJC21	0	8.2887	10.8901	8.48704	9.49981	0	0	0	0.657501	0.000835188
DNAJC25	0	9.28001	0	0	0	0	0	9.91293	8.10407e-08	1
DNAJC25-GNG10	9.14759	0	0	0	0	0	6.04753	0	1.17158e-07	1
DNAJC28	0	9.50481	0	0	0	0	0	0	7.60374e-08	1
DNAJC9	0	8.98246	11.5881	11.5873	9.8227	0	0	0	0.425877	0.000148447
DNALI1	0	9.20106	0	0	0	0	0	0	8.49258e-08	1
DNASE2	0	0	0	10.1312	8.59083	11.5211	0	10.8918	0.0420802	0.999855
DNHD1	8.61606	0	0	0	0	0	0	0	1.32915e-07	1
DNMBP	0	0	0	10.3837	6.99411	0	0	10.5174	0.0473151	0.999855
DNTTIP2	11.0712	0	0	0	0	11.1683	7.88963	0	6.0101e-08	0.0065693
DOCK1	14.4098	12.414	12.1671	10.7037	11.2812	11.9976	13.0974	0	0.0244175	0.999855
DOCK8	14.2984	13.9045	11.3444	10.5891	10.206	12.5532	12.1999	10.9647	2.20294e-06	0.999855
DOCK9	9.01613	0	0	0	0	0	0	0	1.0721e-07	1
DOK1	0	9.13889	0	0	0	0	0	0	1.08686e-07	1
DOK2	10.6203	0	0	0	0	0	0	0	7.07026e-08	1
DPAGT1	10.0565	0	9.51234	9.93249	8.40327	0	0	0	0.989757	0.00155911
DPH2	0	0	10.3924	9.65608	0	10.5915	0	0	0.0242209	0.999855
DPH5	10.4228	0	0	0	0	0	8.66332	10.3261	7.07026e-08	0.00899193
DPP4	0	0	9.57353	0	9.77213	0	0	0	0.0358927	0.0105421
DPP8	0	0	0	0	6.56992	6.32778	0	10.5823	5.21803e-05	0.999855
DPT	0	9.4603	0	0	0	0	0	0	7.72965e-08	1
DPYSL3	0	9.47715	0	0	0	0	0	0	7.72965e-08	1
DRAM2	0	10.893	0	11.4714	7.92898	0	0	0	0.999484	5.21881e-11
DRG2	0	8.09853	0	0	0	0	7.67647	11.5236	0.0692246	5.81116e-12
DROSHA	8.55906	0	0	0	0	0	0	10.8108	1.37748e-07	1
DSC2	8.57352	9.65552	9.48075	0	9.0729	0	0	0	0.987186	0.0124401
DSCC1	0	0	0	10.2805	9.31472	0	0	0	0.0277924	0.0100036
DST	0	8.14145	10.0533	0	7.74006	0	0	0	0.945195	0.0127776
DSTYK	0	0	11.076	0	8.62558	0	8.45034	0	0.0147057	0.999855
DTX3L	10.1939	0	9.94166	0	8.01252	0	0	0	0.989757	0.0130071
DTYMK	0	0	11.5407	0	10.5233	11.124	10.6052	9.03432	0.0248985	0.999855
DUOXA2	0	0	0	8.95452	9.38279	0	0	0	0.0588231	0.0137754
DUSP1	13.3987	11.2227	10.3371	9.7531	10.3771	10.6621	0	11.7506	0.0479103	0.999855
DUSP11	0	6.38812	9.06105	10.3486	0	0	0	0	0.608394	0.010541
DUSP26	13.2592	0	11.9492	0	7.94907	0	0	0	0.93268	1.39893e-11
DUSP6	8.15975	8.18312	0	0	0	9.93377	8.11115	0	0.0323055	0.0105473
DVL1	0	0	0	9.43994	7.66308	0	0	0	0.07528	0.0187666
DVL3	0	0	0	9.53656	7.44693	0	0	0	0.0747204	0.01856
DXO	0	0	0	10.3229	7.9086	0	5.98707	0	0.0428063	0.868809
DYNC2H1	0	0	11.0293	0	10.5233	0	9.77762	11.4847	0.0294934	0.999855
DYNC2LI1	0	8.78007	0	0	0	0	8.28442	0	1.15446e-07	1
DZIP3	10.8063	0	0	0	0	0	6.47922	0	7.07026e-08	1
EBF4	8.81173	0	0	0	0	0	0	0	1.1726e-07	1
EBI3	10.4228	0	0	0	0	0	0	0	7.07026e-08	1
ECI2	0	0	0	9.83454	7.04168	0	0	0	0.0700174	0.0163217
ECM2	8.62996	0	0	0	0	0	0	0	1.32693e-07	1
EDDM13	0	0	7.7559	0	0	0	0	0	2.01494e-05	1
EDN2	10.4387	0	0	0	0	0	0	0	7.07026e-08	1
EDRF1	10.082	8.2887	0	0	0	0	0	0	0.00751471	1
EEF1AKMT1	0	0	10.5875	11.2927	10.328	0	9.20126	10.3694	1.92076e-06	0.999855
EEF1AKMT2	0	0	10.931	0	8.98317	0	7.70491	0	0.0158711	0.999855
EEF1AKMT4	0	0	0	11.3624	7.58817	10.6664	0	0	0.0347109	0.999855
EEF1B2	13.2091	12.8914	14.1566	14.8451	14.2553	13.293	13.7114	14.7083	0.033963	0.999855
EEF1G	13.3396	14.3422	14.8159	15.6857	15.4425	14.9865	15.6305	15.511	0.0348833	0.999855
EFCAB11	0	0	0	10.2875	7.79938	0	0	10.3869	0.0452709	0.999855
EFCAB5	11.2774	0	11.5691	0	8.99288	0	0	0	0.999484	0.00624926
EFEMP1	0	0	10.5408	10.038	9.93338	12.113	0	11.0762	0.000180407	0.999855
EFNA3	0	0	0	0	0	9.98975	9.34368	0	1	0.00866879
EFNA5	0	0	0	0	6.72947	0	0	0	0.000125541	1
EFR3A	0	8.87637	0	0	0	0	0	0	1.09637e-07	1
EGLN2	9.66237	8.08394	0	0	0	10.8553	0	0	0.0139638	1
EGLN3	0	10.8709	10.2923	10.0075	9.6991	0	0	0	0.997435	0.000646553
EGR1	10.4661	0	0	0	0	0	0	0	7.07026e-08	1
EHD1	0	0	0	0	0	10.5942	8.27181	8.61525	1	0.000877642
EID2	0	0	10.0725	0	7.41838	0	0	0	0.0604768	0.0133097
EIF1AD	0	0	10.1648	10.3783	8.03149	0	0	10.631	0.00133403	0.999855
EIF2AK2	0	0	0	0	6.86256	0	0	0	4.08924e-05	1
EIF2AK3	0	9.42021	0	0	0	0	0	0	7.87484e-08	1
EIF2B1	0	0	8.8147	0	8.91584	0	0	0	0.0741781	0.0166838
EIF2D	10.1268	0	0	0	0	0	4.58926	0	7.07026e-08	0.685806
EIF2S2	0	0	9.11967	12.9399	11.8829	11.1277	11.3685	13.2603	6.70826e-08	0.999855
EIF3J-DT	0	0	0	0	6.39051	0	0	0	5.98462e-05	1
EIF4A1	0	0	9.5402	11.2194	7.82407	0	0	0	0.000426311	0.000795451
ELF3-AS1	0	9.21452	8.42749	8.73455	0	0	0	0	0.996281	0.0237521
ELF4	0	9.86206	0	0	0	0	0	0	7.07026e-08	1
ELL2	0	0	10.3264	0	6.94493	0	0	0	0.0530031	0.0122595
ELMO2	0	8.9181	0	0	0	0	0	0	1.08113e-07	1
ELMO3	0	0	10.7989	0	8.95114	0	0	0	0.0195738	0.00895415
ELMSAN1	0	5.40524	9.24344	0	9.00733	0	0	0	0.591074	0.0139102
ELOVL5	9.39563	0	0	0	0	0	0	0	8.03761e-08	1
ELP2	0	0	10.7744	0	7.61357	0	8.14613	0	0.0306656	0.999855
ELP3	10.3532	0	0	0	0	0	0	0	7.07026e-08	1
ELP6	0	0	10.2941	0	10.3738	0	0	0	0.0114967	0.00791201
EMC9	0	0	8.78913	10.1183	9.42824	0	0	12.0609	0.00297424	0.999855
EMCN	9.42782	0	0	0	0	0	0	0	7.883e-08	1
EML5	0	8.56575	0	0	0	0	0	0	1.32915e-07	1
EML6	10.349	10.9843	0	0	4.73539	12.1942	9.6347	0	0.0447844	0.110469
EMP1	9.85225	9.71828	11.6247	0	9.34632	0	0	0	0.981171	0.00590704
EMX1	0	0	9.16411	0	6.94493	0	0	0	0.0911907	0.0261981
ENAH	10.0462	8.6962	0	0	0	0	7.80461	0	0.00624865	1
ENTPD4	0	10.4845	0	0	0	0	0	0	7.07026e-08	1
ENTPD8	9.77302	7.47205	0	0	0	0	0	0	0.0152589	1
EPB41L3	10.1892	0	0	0	0	0	0	0	7.07026e-08	1
EPHA2	9.56441	0	0	0	0	0	0	8.36677	7.60374e-08	1
EPHB3	0	0	0	9.27236	8.32278	0	0	0	0.0733738	0.0173418
EPN1	9.44758	9.04029	9.46145	3.70343	10.1903	0	0	0	0.998874	0.00365851
EPRS	10.3823	9.39678	0	0	0	0	0	10.1054	0.00175498	1
EPS8L1	0	0	0	9.46471	7.60726	0	0	0	0.0751939	0.0187536
ERC1	15.0941	14.2128	13.1166	13.0471	13.5259	13.6387	13.5345	13.9193	0.0404164	0.999855
ERCC8	0	0	0	10.6552	8.0641	0	0	0	0.0298669	0.0103789
ERICH1	10.4006	0	0	0	0	0	0	0	9.26949e-08	1
ERICH2	9.86993	0	0	0	0	0	6.73955	0	7.15182e-08	1
ERVK3-1	0	10.2562	0	10.4871	8.10945	0	0	0	0.999484	0.0108296
ESM1	0	0	0	0	6.58284	0	0	0	0.000136511	1
ESRP1	9.5203	9.38492	0	0	0	0	0	9.96837	0.00685845	1
ETAA1	7.29266	8.0692	0	0	0	0	0	0	0.0420802	1
ETF1	9.6212	0	0	0	0	0	7.2574	0	8.05263e-08	1
ETFDH	0	0	0	0	6.39051	0	0	0	5.98462e-05	1
EVI2B	0	9.43178	0	0	0	9.20254	0	0	7.883e-08	1
EVI5L	0	8.70577	0	0	0	0	0	0	1.17831e-07	1
EXD3	9.95524	8.85073	0	0	0	0	0	9.49705	0.00639853	1
EXO5	0	9.1247	0	0	0	0	0	0	1.12598e-07	1
EXOSC4	0	0	10.7327	11.8511	11.0611	0	8.30933	0	7.07026e-08	0.645224
EXPH5	9.2945	8.35097	0	0	0	0	0	0	0.0170613	1
F12	0	0	0	10.4305	9.13561	0	0	0	0.0264102	0.00992791
F2RL1	9.73493	9.9411	0	9.36298	8.75392	0	0	0	0.931653	0.0145777
F8A1	0	0	11.3584	0	9.84096	0	0	9.44495	0.0300038	0.999855
FA2H	10.1798	8.39892	0	0	0	0	0	0	0.00609746	1
FAAP24	0	0	0	0	0	0	6.07683	10.3427	1	0.0108296
FABP3	0	0	9.82321	0	9.19572	0	0	0	0.0430832	0.0110342
FADS3	0	0	0	9.79277	5.02767	0	0	0	0.0750533	0.0210947
FAHD2B	9.4515	0	7.28573	0	9.03344	0	0	0	0.990582	0.026344
FAM102A	0	8.30137	9.71874	0	9.22897	0	0	0	0.937677	0.0112467
FAM107B	10.1939	10.2562	10.0316	0	7.18413	0	0	0	0.864815	0.0139102
FAM110C	0	8.49029	0	0	0	0	0	0	1.38496e-07	1
FAM117B	0	0	0	7.95159	0	0	0	0	1.54177e-05	1
FAM120A	0	8.6573	8.76834	0	7.78548	0	0	0	0.999484	0.0274876
FAM120AOS	9.8816	7.81019	10.3246	0	7.29819	0	0	0	0.992101	0.0118723
FAM120B	0	9.20781	9.17006	0	6.51706	0	0	0	0.990582	0.0283602
FAM129C	9.6212	0	0	0	0	0	0	0	8.05263e-08	1
FAM153C	10.9181	0	0	0	0	0	0	0	7.07026e-08	1
FAM160A2	10.041	5.49622	9.06957	0	7.15847	0	0	0	0.949628	0.0268262
FAM172A	0	8.73408	0	0	0	0	0	10.1054	1.17158e-07	1
FAM174B	0	8.90985	0	0	0	0	0	0	1.08113e-07	1
FAM177A1	19.417	19.2169	18.2653	17.3279	17.7633	17.5972	18.3014	17.6474	0.00115669	0.999855
FAM185A	0	8.32638	0	0	0	0	0	0	1.61436e-07	1
FAM200A	0	8.95866	0	0	0	0	0	0	1.0721e-07	1
FAM206A	0	0	0	9.90561	8.81268	0	8.32162	0	0.0463532	0.999855
FAM20C	0	9.26714	0	0	0	0	0	0	8.18161e-08	1
FAM213A	0	0	9.86419	0	7.69912	0	0	0	0.066119	0.0142088
FAM213B	9.21832	0	10.1747	0	8.64727	0	0	0	0.980816	0.0109657
FAM214A	0	0	0	0	6.43394	0	8.39906	0	5.81157e-05	1
FAM21EP	0	0	0	0	0	0	8.11821	10.6958	1	0.00835957
FAM226A	0	9.19429	0	0	0	0	0	0	8.57981e-08	1
FAM24B	0	8.78007	0	0	0	9.10959	0	0	1.15446e-07	1
FAM30A	0	9.45464	0	0	0	0	0	0	7.72965e-08	1
FAM49A	9.20445	0	0	10.3285	6.08018	0	0	0	0.985757	0.0136104
FAM83D	0	0	0	0	6.71781	0	0	0	0.000126205	1
FAM83H	0	0	0	10.42	9.41566	0	0	0	0.0226688	0.0095472
FAM86DP	0	0	0	10.3464	8.82361	0	7.13737	0	0.0324474	0.999855
FAM86JP	0	0	0	10.0626	8.60673	0	0	0	0.0443657	0.0115786
FAM8A1	0	0	9.15212	0	7.32919	0	0	0	0.0881999	0.0241242
FAM92A	0	0	0	10.2066	7.69912	0	0	9.37634	0.0494131	0.999855
FAN1	0	9.55857	0	0	0	0	5.98707	0	7.53356e-08	1
FANCD2OS	0	0	0	0	6.71781	0	0	0	0.000126205	1
FANCE	0	0	11.486	9.66679	0	0	0	0	0.029719	0.00632743
FANCL	0	0	0	10.9079	8.75678	0	0	0	0.0165769	0.00900111
FARSB	0	0	0	10.1441	10.5166	0	0	11.418	0.0359074	0.999855
FASTK	0	0	11.1942	10.2665	8.14908	0	0	5.37376	0.00015087	0.112011
FASTKD1	0	0	0	0	6.51706	11.1792	7.52525	0	5.50179e-05	0.809683
FASTKD2	0	0	0	11.9997	7.52263	0	0	0	1.55477e-07	1.68136e-11
FAT4	0	9.89169	0	0	0	0	0	0	7.07026e-08	1
FBXL3	0	0	9.29703	9.32966	0	0	0	0	0.0586216	0.0133097
FBXL6	0	0	8.57243	6.19302	9.00253	10.6131	10.464	0	0.0334842	0.999855
FBXO25	10.0514	0	10.6154	0	8.24566	0	0	0	0.997435	0.0100995
FBXO32	0	0	11.3312	0	10.136	0	8.30314	0	0.0288716	0.999855
FBXO34	10.0565	0	0	0	0	0	6.68351	0	7.07026e-08	1
FBXO4	0	10.1341	9.88486	0	10.11	0	0	0	0.996281	0.00923688
FBXO45	10.5957	0	0	0	0	0	0	0	7.07026e-08	1
FBXO6	0	0	0	10.1131	8.28572	0	0	0	0.0468926	0.0119572
FBXO7	0	0	0	9.82501	8.35137	0	0	0	0.0568639	0.0134252
FBXW4	9.50529	0	0	0	0	0	7.75108	0	7.79623e-08	1
FCER2	0	8.99811	0	0	0	0	0	0	2.63732e-07	1
FCGBP	13.7012	14.0668	13.014	11.1986	6.46218	0	0	0	0.435737	0.000158964
FCGR1A	0	9.90004	0	0	0	0	0	10.9579	7.07026e-08	1
FCGR2B	8.30548	8.86787	0	0	0	0	0	0	0.0227391	1
FCHO1	0	0	10.8274	0	8.17916	0	0	0	0.0252827	0.0095472
FCHSD1	9.68918	0	0	0	0	0	0	0	7.883e-08	1
FCN3	0	0	0	0	0	10.9986	0	10.154	1	0.00521732
FEN1	14.6869	15.4757	16.4246	17.3391	17.0839	16.1	16.2784	17.2117	0.00075391	0.999855
FES	0	9.25417	0	0	0	0	0	0	8.21606e-08	1
FFAR4	9.76674	0	0	0	0	0	0	0	7.17386e-08	1
FGD4	0	9.44896	0	0	0	0	0	0	7.79547e-08	1
FGF12	0	9.63063	0	0	0	0	0	0	1.35572e-07	1
FGF18	0	0	9.42871	10.1338	8.53873	13.03	13.2064	10.4688	0.0036518	0.666516
FGFR1OP2	0	0	0	0	6.34574	10.5697	7.84774	0	6.21899e-05	0.910945
FGFR4	9.67583	0	0	0	0	0	7.64747	0	7.44149e-08	1
FGL2	10.315	5.81175	0	0	0	0	0	0	0.0106752	1
FH	11.1744	11.1228	9.3452	10.4062	8.54865	0	0	0	0.621523	0.00121679
FIG4	0	0	10.9175	10.1844	0	0	0	0	0.0334438	0.00735565
FITM1	0	8.54459	0	0	0	0	0	0	1.33783e-07	1
FKBP1A-SDCBP2	0	8.00867	11.0558	0	9.18729	0	0	0	0.831625	0.00790073
FLAD1	7.29266	0	0	10.1943	9.01449	0	0	0	0.765362	0.0105907
FLI1	0	0	0	8.45855	0	0	0	0	1.1978e-05	1
FLJ44635	0	0	0	10.3442	10.0818	11.8736	0	0	0.0144104	1
FLOT2	0	9.9612	0	0	0	0	0	0	7.07026e-08	1
FLVCR2	0	8.50131	0	0	0	0	0	0	1.37748e-07	1
FLYWCH2	0	0	0	11.3712	8.80994	0	0	0	0.03234	0.00742776
FMNL3	0	0	0	8.00885	9.10907	0	0	0	0.0787776	0.0208528
FMO5	0	0	9.61196	7.08003	7.72266	0	0	0	0.0280792	0.00594084
FN3KRP	0	0	9.19948	0	8.42137	0	0	0	0.0749232	0.0169021
FOSL1	0	0	0	11.0456	8.15989	0	0	0	0.0164512	0.00911899
FOXA1	0	8.71527	0	0	0	0	0	0	1.17831e-07	1
FOXA3	0	8.82464	9.9159	0	9.04982	0	0	0	0.967842	0.0110342
FOXC1	0	0	0	0	6.3305	0	0	0	6.25599e-05	1
FOXF1	0	8.2887	0	0	0	0	0	0	1.78172e-07	1
FOXJ1	0	0	9.76931	9.24402	0	0	0	0	0.0477976	0.0116787
FOXK2	10.0719	0	0	0	0	0	8.22677	0	7.07026e-08	1
FOXO3B	0	8.96663	0	0	0	0	6.82838	0	1.0721e-07	1
FOXRED1	9.22291	0	0	11.1924	8.24972	0	0	0	0.946046	0.00855177
FPGS	0	0	0	8.95452	8.0687	0	0	0	0.0828504	0.0227694
FPR1	0	9.61549	0	0	0	10.9973	0	0	7.42376e-08	1
FREM1	0	0	0	7.36954	0	0	7.41485	0	2.74227e-05	1
FRG1FP	0	9.84917	0	0	0	0	0	0	7.07026e-08	1
FRK	0	8.95866	0	0	0	0	0	0	1.0721e-07	1
FRMD3	0	0	0	0	6.85193	0	0	0	4.11679e-05	1
FRMD5	0	0	0	10.0787	9.8376	9.94231	9.91983	10.1506	0.0235944	0.999855
FRY	9.0055	0	0	0	0	0	0	0	1.0721e-07	1
FSD2	0	0	0	0	6.67018	0	0	0	4.78331e-05	1
FTL	15.4861	15.008	16.4415	17.1589	16.4411	16.4596	15.8159	16.7869	0.00739587	0.999855
FTO	0	0	11.2298	0	6.64576	0	0	0	7.07026e-08	9.60574e-11
FTSJ1	0	0	7.27103	9.95597	9.00253	0	0	0	0.0105385	0.00282744
FUOM	0	0	9.82573	0	9.82745	0	10.0061	0	0.029981	1
FUT2	10.1219	0	0	0	0	0	0	0	7.07026e-08	1
FUT8	0	0	10.4301	0	9.04982	0	0	0	0.0289709	0.00981864
FXR1	0	9.91248	0	0	0	0	8.00844	9.57054	7.07026e-08	0.0122595
FXYD1	8.97314	0	0	0	0	0	0	0	1.08113e-07	1
FZD5	10.1845	9.28639	0	0	0	10.6413	0	0	0.00296033	1
FZD8	0	0	0	0	6.34574	0	0	0	6.21899e-05	1
G6PC3	0	0	9.61487	0	9.21036	0	3.99356	0	0.0482814	0.269145
G6PD	9.62814	0	0	0	0	0	8.89894	11.3615	7.53356e-08	0.00542797
GABARAPL1	0	0	10.583	0	7.93906	0	6.68351	0	0.0352483	0.999855
GABPB1-AS1	0	8.66713	0	0	0	0	0	0	1.2079e-07	1
GABPB1-IT1	0	0	10.3211	0	8.36265	0	7.81334	0	0.0405628	0.999855
GAL3ST2	0	8.50131	0	0	0	0	0	0	1.37748e-07	1
GALNS	9.84034	0	0	0	0	0	0	0	7.17386e-08	1
GALNT1	0	11.0096	9.26401	7.22238	10.8751	0	0	0	0.995827	0.00124584
GALNT14	10.998	8.77099	0	0	0	0	0	0	0.000622074	1
GALNT5	0	0	0	8.06392	0	0	0	0	1.35415e-05	1
GALT	0	8.37514	0	0	0	0	0	10.4906	1.54978e-07	1
GAPLINC	0	9.7277	0	0	0	0	0	0	7.17386e-08	1
GARS	0	0	0	12.5738	10.6264	0	10.0326	12.7572	7.90932e-08	0.999855
GATA3-AS1	0	0	0	0	6.83042	0	0	0	4.1678e-05	1
GATAD1	0	8.87637	0	0	0	0	0	10.5464	1.09637e-07	1
GATD3B	11.2652	9.61041	0	0	0	0	0	0	7.50577e-05	1
GATM	0	8.90985	0	0	0	0	0	0	1.08113e-07	1
GBA2	0	10.0389	9.76012	0	8.41957	0	0	0	0.990582	0.013166
GBAT2	0	0	0	0	0	0	0	6.403	1	2.47764e-06
GBGT1	0	8.31393	0	0	0	0	0	0	1.6432e-07	1
GBP1	9.41984	9.46594	0	0	0	0	0	0	0.00697915	1
GBP3	0	0	9.4087	0	7.6041	0	0	0	0.0787034	0.0186934
GCC2	9.18574	0	0	0	0	0	7.69549	0	1.15446e-07	1
GCLM	0	8.37514	0	0	0	0	0	10.8323	1.54978e-07	1
GDPD1	0	8.57621	0	0	0	0	0	0	1.31077e-07	1
GDPD3	0	9.08128	9.06105	10.2236	4.58939	0	0	0	0.96024	0.00384026
GDPD5	0	0	0	0	0	0	9.83019	9.68134	1	0.0085823
GEMIN2	0	0	10.5748	0	10.3678	0	0	0	0.0344789	0.00725546
GEMIN4	0	8.73408	0	0	0	0	0	0	1.17158e-07	1
GEMIN8	8.55906	0	0	0	0	0	0	0	1.37748e-07	1
GFER	12.2081	9.27359	0	0	0	0	7.34431	0	1.55383e-07	1
GFM1	0	0	11.7612	0	8.01252	0	0	0	5.65398e-07	1.7567e-11
GGA1	0	9.16685	0	10.1517	5.2383	0	0	0	1	0.0158108
GGA3	0	0	8.95697	0	6.58284	0	0	0	0.101543	0.0338955
GGCT	0	0	12.0069	11.9527	11.7427	10.3595	9.69026	11.8308	4.9945e-10	0.999855
GGPS1	0	0	0	0	0	0	7.83922	11.2972	1	0.00625024
GGT1	0	8.54459	0	0	0	0	9.50057	0	1.33783e-07	1
GGT6	11.2026	0	0	10.7903	7.87748	0	0	0	0.985686	0.0100651
GGTA1P	0	0	7.03038	0	0	0	0	0	5.74087e-05	1
GIGYF2	9.16679	0	0	8.57688	7.10574	0	0	0	0.987285	0.0427436
GIMAP1	0	8.56575	0	0	0	11.0014	0	0	1.32915e-07	1
GIMAP7	0	9.68482	0	0	0	0	8.88658	0	7.17386e-08	1
GINS2	0	0	0	10.5258	9.28143	0	0	0	0.0217295	0.00947166
GIPC2	0	0	9.03083	9.66679	8.35137	0	0	10.2814	0.0101156	0.999855
GIT1	10.0719	0	0	0	0	0	0	0	7.07026e-08	1
GJC2	0	0	0	0	0	0	8.80138	9.65262	1	0.0105421
GJC3	11.1886	0	0	0	0	0	13.9542	0	4.17576e-08	1
GK	0	0	8.54825	8.44202	6.58284	9.69537	0	0	0.0414481	1
GLCCI1	0	8.44533	10.0618	0	6.56992	0	0	0	0.971198	0.0144729
GLE1	8.45356	0	9.4419	0	8.49839	0	0	0	0.97407	0.0146919
GLG1	0	0	0	10.4221	8.01013	10.762	0	0	0.038217	0.999855
GLI1	10.082	0	0	0	0	0	0	0	7.07026e-08	1
GLI4	0	0	0	0	6.78643	10.629	9.36462	0	4.30262e-05	0.929188
GLIDR	0	8.21025	9.96011	9.80575	8.22932	0	0	0	0.778511	0.00143388
GLIPR1	0	0	0	0	0	0	7.36821	10.8333	1	0.00851986
GLIS2	0	0	0	0	0	0	10.2067	9.83411	1	0.00725546
GLIS3	11.0507	8.93446	0	0	0	0	0	0	0.000438176	1
GLT8D2	9.98799	0	0	0	0	0	0	0	7.07026e-08	1
GM2A	0	10.1091	0	0	0	0	0	9.81264	7.07026e-08	1
GMFB	0	9.87906	0	0	0	0	0	0	7.07026e-08	1
GMFG	0	0	10.6947	0	7.13235	11.944	8.99417	9.9934	0.0359678	0.999855
GMIP	10.7244	0	0	0	0	0	0	0	7.07026e-08	1
GNA14	0	8.7434	0	0	0	0	0	0	1.16822e-07	1
GNLY	10.374	0	0	0	0	0	0	0	7.07026e-08	1
GNPTAB	0	0	0	0	6.78643	0	0	0	4.30262e-05	1
GOLGA1	9.81013	0	0	0	0	0	0	0	7.24559e-08	1
GOLGA2	9.3627	0	0	0	0	0	0	0	8.05263e-08	1
GOLGA2P5	10.5342	0	0	0	0	0	0	0	7.07026e-08	1
GOLGA8B	9.84034	0	0	0	0	7.67349	7.82202	0	7.17386e-08	0.037168
GOLGA8J	9.60016	0	0	0	0	0	0	0	7.54049e-08	1
GOLGA8O	9.96075	0	0	0	0	0	0	0	7.07026e-08	1
GOLIM4	17.2028	16.2415	15.2512	14.5023	14.1119	15.3022	15.9329	14.22	0.00027591	0.999855
GORASP1	0	0	0	0	0	0	7.74196	10.1777	1	0.0103789
GOT1	0	0	0	11.5036	9.1213	0	7.69549	0	0.0299013	0.999855
GP1BA	10.5992	0	0	0	0	0	0	0	7.07026e-08	1
GPALPP1	0	0	0	0	6.53046	0	7.72355	0	5.383e-05	1
GPAT4	0	0	0	8.2078	0	0	6.41183	0	1.16092e-05	1
GPATCH11	0	0	0	8.17315	0	0	0	0	1.20743e-05	1
GPATCH2	0	8.63745	0	0	0	0	0	0	1.23943e-07	1
GPATCH4	0	0	0	10.315	7.74006	0	9.18117	0	0.0447794	0.999855
GPC3	11.284	11.7039	14.0308	12.3583	15.6489	12.9583	11.9278	10.697	0.0252486	0.999855
GPLD1	0	9.426	0	0	0	0	0	0	7.87484e-08	1
GPR108	0	0	10.4877	7.79112	8.38126	0	8.67773	0	0.00668261	0.999855
GPR183	0	7.79235	0	0	0	0	0	6.53476	0.0776435	2.11128e-06
GPR89B	0	0	0	0	0	0	6.56444	9.43936	1	0.0165867
GPT	9.66237	8.31393	0	0	0	0	0	0	0.0126584	1
GPX7	0	0	0	0	0	0	6.91205	10.5201	1	0.00981864
GRAMD1A	0	0	10.3049	0	8.16635	0	10.3167	0	0.0432274	0.999855
GRB7	11.6895	12.4457	12.994	14.8619	13.7337	13.7897	15.5344	13.3675	0.0188131	0.999855
GRID1	9.93578	0	0	0	0	0	0	0	7.07026e-08	1
GRINA	0	0	8.81216	9.70541	8.59402	0	11.0797	10.41	0.00976777	0.999855
GRIPAP1	10.0147	0	9.10316	9.05035	8.14473	0	0	0	0.997435	0.00364862
GRK6	10.0896	8.94257	0	0	0	6.01897	0	0	0.00484951	0.360057
GRPEL1	0	0	0	11.7028	10.0095	0	8.92737	11.4861	0.0247115	0.999855
GSE1	0	0	0	11.0011	7.48871	0	0	0	0.0209198	0.00969763
GSR	6.58484	7.86243	7.94374	8.40837	6.894	0	0	0	0.985757	0.009905
GSTM2	0	8.80698	0	0	0	0	0	0	1.15446e-07	1
GSTZ1	10.2933	9.87906	10.0425	0	5.75447	0	0	0	0.87879	0.0157743
GTF2A1	0	8.9181	0	0	0	0	0	0	1.08113e-07	1
GTF2E2	11.8317	8.95866	0	9.59007	9.02044	0	0	0	0.676664	0.0124673
GTF2H2	0	0	0	0	0	0	7.69549	9.95275	1	0.0110342
GTF2H5	0	0	11.1002	9.15552	10.7885	10.5154	9.8107	10.8269	2.11497e-05	0.999855
GTF2IRD2	0	0	10.426	0	9.24532	9.56877	9.50597	9.89873	0.0266128	0.999855
GTF3A	0	0	10.6836	11.9362	11.3253	12.2169	11.428	10.9599	5.72934e-08	0.999855
GTF3C3	0	0	0	9.09334	9.56799	0	0	0	0.0501647	0.0123077
GTPBP10	0	0	10.5666	10.2642	9.47922	0	6.24115	0	0.000222712	0.297997
GTPBP2	0	0	0	0	0	6.63913	8.38742	0	1	0.0367302
GTPBP6	0	9.65057	0	6.77139	9.40296	0	0	0	0.989392	0.0226075
GUCY2C	9.16679	0	0	0	0	10.4689	8.42208	0	1.15969e-07	0.00866879
GUSBP11	10.4891	0	0	0	0	0	0	0	7.07026e-08	1
GUSBP5	0	0	0	6.89803	0	0	0	0	0.000113293	1
GXYLT2	0	0	0	0	0	0	10.574	10.4633	1	0.00529111
GYG1	0	0	0	8.7002	0	0	0	0	6.86599e-06	1
GYS1	0	0	0	8.50705	0	0	0	0	8.44954e-06	1
GZMB	0	0	9.33287	12.1341	0	0	11.5391	10.6517	3.10776e-07	0.999855
H2AFZ	11.0584	12.1198	13.1939	14.9981	13.3423	12.5687	11.9119	14.1042	0.030948	0.999855
HAAO	0	0	0	11.1612	6.70605	0	8.33381	0	7.17386e-08	0.999855
HAPLN1	0	9.18748	0	0	0	0	0	0	8.57981e-08	1
HARS	9.98259	0	9.01327	8.45031	0	0	0	0	0.981171	0.0201447
HAS2	10.1798	0	0	0	0	0	0	0	7.07026e-08	1
HAUS1	0	0	10.5277	10.5788	9.78895	0	0	0	7.99426e-05	0.000450503
HAUS2	0	0	10.431	10.7539	10.2653	0	9.42852	0	2.66612e-05	0.999855
HAUS3	0	0	0	9.50904	8.12278	0	0	0	0.0704644	0.0162569
HAUS4	0	0	10.758	0	9.55821	0	8.81882	0	0.0144195	0.999855
HBEGF	9.57882	0	10.0447	0	7.29819	0	0	0	0.999484	0.0136979
HCAR1	0	0	0	0	6.29953	0	0	0	9.80837e-05	1
HCCS	0	0	0	11.1912	9.72847	0	0	0	0.0314898	0.00704484
HCG18	0	0	0	10.4739	8.30144	0	0	9.99531	0.0338563	0.999855
HCP5	0	10.4479	0	0	0	11.7866	0	0	7.07026e-08	1
HEATR3	9.77302	0	0	0	0	0	0	0	7.17386e-08	1
HEATR5B	0	8.49029	0	0	0	0	0	0	1.38496e-07	1
HECTD3	10.2079	0	0	0	0	0	7.29529	0	7.07026e-08	1
HELLS	0	0	0	9.85654	8.47086	0	0	0	0.0537317	0.0127776
HENMT1	0	9.9928	0	10.2392	9.89635	0	0	0	0.990582	0.0091599
HHEX	0	8.86787	0	0	0	0	0	0	1.09766e-07	1
HIF1AN	0	10.0045	0	0	0	7.55974	0	0	7.07026e-08	1
HIKESHI	0	0	0	10.2782	10.9777	0	9.18957	0	0.0304146	0.999855
HINFP	0	0	10.5636	0	8.53541	0	8.49444	10.1878	0.0307961	0.999855
HIP1R	0	0	11.2035	0	7.41838	0	0	0	0.0167307	4.83804e-11
HIPK1	10.6649	0	0	0	0	0	0	0	7.07026e-08	1
HIPK2	0	8.99811	0	0	0	0	0	0	2.63732e-07	1
HIST1H1C	0	0	12.6069	0	9.60329	0	0	8.45813	1.87868e-07	0.968896
HIST1H2BH	10.7878	0	0	0	0	0	0	0	7.07026e-08	1
HIST2H2BC	0	0	0	7.3161	0	0	0	0	2.89206e-05	1
HIST3H2A	0	0	10.1509	9.68447	9.74652	10.7409	0	0	0.000861115	1
HK1	0	9.08861	0	0	0	0	5.12635	7.24853	1.15969e-07	0.139218
HK2	10.0668	8.67688	10.1448	0	9.13122	0	0	0	0.990582	0.0103789
HLA-DPB1	11.7497	11.2989	0	0	0	12.8978	9.27264	11.8703	7.07026e-08	2.36977e-05
HLA-G	0	9.24764	0	0	0	0	0	0	8.25274e-08	1
HLF	10.4544	0	0	0	0	0	0	0	7.07026e-08	1
HMCES	10.8779	0	0	0	0	10.7507	9.465	10.3336	7.07026e-08	0.000283858
HMCN1	0	8.37514	0	0	0	0	0	0	1.54978e-07	1
HMG20B	0	9.52115	11.0918	10.6399	7.59456	0	0	0	0.802737	0.000590012
HMGCLL1	10.8721	0	0	0	0	0	0	0	7.07026e-08	1
HMGXB3	0	0	0	10.482	6.00539	0	7.66687	0	0.0476329	0.999855
HOXA13	0	0	0	8.67211	0	0	8.08975	0	7.06429e-06	1
HOXA4	10.8063	0	0	0	0	0	8.11821	0	7.07026e-08	1
HOXB4	0	0	8.95467	0	8.2578	0	0	0	0.0819403	0.0204973
HOXD1	9.76674	0	0	0	0	0	0	0	7.17386e-08	1
HOXD11	0	9.13889	0	0	0	0	0	0	1.08686e-07	1
HOXD13	0	8.95064	0	0	0	0	0	0	1.0721e-07	1
HPS1	0	0	0	10.1026	8.73669	9.55027	8.52133	0	0.0412199	0.999855
HPS6	10.4307	9.37896	10.0576	0	8.73089	0	0	0	0.95059	0.0110676
HR	9.1183	0	0	0	0	0	0	0	9.98598e-08	1
HRASLS	11.0763	0	0	0	0	0	0	0	6.0101e-08	1
HS1BP3	11.0558	0	0	0	0	0	0	0	6.23622e-08	1
HSD17B7	0	0	10.0074	10.1078	8.99288	11.2277	0	0	0.00136827	1
HSD17B7P2	0	8.5866	0	0	0	0	0	0	1.30118e-07	1
HSD17B8	9.73493	9.25417	9.74291	9.65966	8.65034	0	0	0	0.999484	0.00150475
HSF1	0	0	0	9.40198	9.63775	10.9828	11.3659	0	0.0418643	0.999855
HSH2D	0	8.98246	9.7875	0	8.03619	0	0	0	0.989392	0.0139321
HSPA13	0	9.52115	0	0	0	0	7.27014	0	7.57725e-08	1
HTD2	10.6783	0	0	0	0	0	0	0	7.07026e-08	1
HTR7P1	0	0	0	0	6.77521	0	0	0	4.33935e-05	1
HYAL2	0	0	11.4832	11.0449	8.91839	0	0	0	3.1055e-06	0.000283858
ICAM1	11.3611	0	0	0	0	10.4689	0	0	2.76031e-08	1
ICAM4	0	9.39678	0	0	0	0	0	0	7.883e-08	1
ICMT	0	0	9.89927	0	8.80167	0	0	0	0.0482814	0.0115786
ID2-AS1	0	0	0	0	0	0	8.1392	10.1455	1	0.0100752
IDH3A	10.6238	8.16936	11.0156	9.23925	9.23308	0	0	0	0.990582	0.000676953
IDNK	0	0	7.70211	0	8.01252	0	0	0	0.115807	0.0475571
IER2	11.677	10.1552	11.5963	11.3977	11.0829	0	0	0	0.971036	8.85099e-05
IER5L	0	0	0	9.46471	9.83692	0	9.18117	8.20474	0.0354889	0.999855
IFFO1	0	0	0	0	6.64576	0	0	0	7.73388e-05	1
IFI16	10.0514	8.52311	0	0	0	0	0	9.14157	0.00692682	1
IFIT1	0	0	11.1228	0	6.90433	0	0	0	0.0211329	6.69529e-11
IFIT3	9.14759	0	10.2385	9.59382	0	0	0	0	0.959398	0.0100036
IFNAR2	0	0	9.33287	10.657	8.61775	12.0343	0	10.6709	0.00144695	0.999855
IFRD1	0	0	9.62068	0	10.5556	10.0828	9.58966	9.96837	0.0161587	0.999855
IFT172	0	0	11.3205	10.1593	4.90958	0	8.25908	0	0.000450922	0.999855
IFT52	0	0	10.8174	10.3059	7.95902	0	8.39906	0	0.000444451	0.999855
IGF1R	9.27693	0	0	0	0	0	0	0	8.3859e-08	1
IGF2	0	0	11.6502	9.17566	12.691	12.6743	7.2574	0	2.34933e-08	0.999855
IGFBP2	0	0	9.19559	12.51	9.29425	10.8417	10.9437	0	1.53517e-07	1
IL16	0	8.47918	0	0	0	0	9.12266	0	1.39055e-07	1
IL1R2	0	0	11.6544	0	8.38863	0	0	0	0.0303964	2.25874e-11
IL20RB	0	8.99811	11.2553	10.4637	0	0	0	0	0.88816	0.00605824
IL34	10.4426	0	0	0	0	0	0	0	7.07026e-08	1
IL4I1	0	9.46594	0	0	0	0	0	0	7.72965e-08	1
IL4R	9.2945	0	0	0	0	0	0	0	8.35983e-08	1
IL6R	9.79786	0	0	0	0	0	0	0	7.17386e-08	1
IL6ST	13.6742	14.1006	12.96	11.7299	11.8611	11.9887	10.8033	11.8441	0.0490817	0.999855
IL7	9.1084	0	0	0	0	0	0	0	1.02971e-07	1
IL7R	10.2802	0	0	0	0	0	0	0	7.07026e-08	1
ILDR1	0	0	0	7.93986	0	0	0	0	1.53477e-05	1
ILK	0	0	0	10.3663	10.5474	10.435	9.37939	12.3077	0.0339214	0.999855
ILKAP	10.7564	8.02404	9.43202	7.71058	7.36703	0	0	0	0.847289	0.00624471
IMMP1L	0	0	0	10.6854	9.93464	0	8.24625	0	0.0359624	0.999855
IMPA2	0	10.6645	9.89927	0	11.2117	0	0	0	0.991196	0.00627011
INAVA	0	8.81583	10.1836	7.96323	9.63154	0	0	0	0.87301	0.00146173
INCA1	0	9.22121	0	0	0	0	0	0	8.3859e-08	1
INF2	0	8.93446	10.7841	9.66323	9.42286	0	0	0	0.755075	0.000631775
ING1	0	0	0	8.32966	0	0	0	10.2175	1.02257e-05	1
INMT	0	8.22362	0	0	0	0	0	0	2.63732e-07	1
INO80B-WBP1	0	0	10.75	0	8.21695	0	0	0	0.0275234	0.0097245
INPP5A	0	6.72553	7.73462	8.56928	7.06027	0	0	0	0.847044	0.00965834
INPP5E	0	0	0	0	6.62092	0	0	0	5.02478e-05	1
INSIG2	10.249	8.76185	10.2995	0	8.32854	0	0	0	0.980816	0.0109483
INTS11	9.82229	0	0	8.40837	9.6017	0	0	0	0.997435	0.0142643
INTS3	8.06057	0	0	0	0	0	8.27181	9.59339	0.0718064	0.0115901
INTS5	0	9.34264	0	0	0	0	0	0	8.01367e-08	1
IPMK	0	0	0	0	6.28379	0	0	0	0.000155241	1
IPO5	0	0	8.65967	9.9905	8.24972	0	0	11.0126	0.00917999	1
IPO8	7.25727	7.69968	0	0	0	0	7.57744	0	0.0482071	1
IPO9	0	0	0	8.57688	6.75252	0	0	0	0.112135	0.0477621
IQGAP2	8.68428	0	0	0	0	0	0	0	1.25444e-07	1
IREB2	0	8.9181	0	0	0	0	0	0	1.08113e-07	1
IRF3	9.16679	0	0	10.038	8.24972	0	0	0	0.983547	0.0123077
IRF6	9.59308	8.80698	0	8.41686	7.67519	0	0	0	0.899316	0.0383922
ISOC1	0	0	8.17454	9.90862	9.63542	0	0	0	0.00450294	0.00158808
ITCH	0	8.54459	0	0	0	0	0	0	1.33783e-07	1
ITFG2	11.3673	9.75098	0	0	0	0	6.86243	0	4.01081e-05	1
ITGA1	0	0	8.78396	0	7.68121	0	0	0	0.0947675	0.0282193
ITGA3	7.25727	0	8.536	9.42319	0	0	0	0	0.880393	0.0159782
ITGB3BP	0	0	0	10.7871	9.91817	0	0	0	0.0349892	0.0078946
ITGB4	0	8.22362	0	0	0	10.0196	0	9.04172	2.63732e-07	0.00955459
ITLN1	18.6929	21.7868	20.5875	17.165	15.6801	0	10.7701	0	0.588194	0.0125928
ITM2A	0	0	7.99831	0	0	0	0	0	1.56569e-05	1
ITPKA	6.89227	0	11.1105	10.0367	0	0	0	0	0.6267	0.00717823
ITPR2	14.5069	14.0324	10.7347	13.0539	11.8276	14.0872	13.0116	12.6831	0.0199677	0.999855
ITPR3	0	0	0	9.92805	8.82904	0	0	0	0.0452709	0.0116717
ITPRIP	9.03715	0	0	0	0	0	0	0	1.07107e-07	1
JADE3	0	0	0	9.81541	10.3087	0	9.8642	10.6757	0.0185715	0.999855
JAG1	0	9.01359	0	0	0	10.2491	0	9.41105	1.03529e-07	0.00841979
JMJD4	0	0	0	7.0585	9.2228	0	0	0	0.0834009	0.0246313
JMJD6	0	0	10.4499	0	8.80167	0	8.82315	0	0.031433	0.999855
JMJD7	0	0	8.72045	10.2967	0	0	9.7161	5.27671	0.0383706	0.999855
JMJD8	0	0	10.4326	9.68095	0	0	7.73279	0	0.0227509	0.999855
JMY	0	0	0	0	6.63959	0	0	0	5.06699e-05	1
JRK	9.6212	0	0	0	0	0	0	0	8.05263e-08	1
JUND	11.2752	9.07391	12.2484	0	8.31699	0	0	0	0.997435	9.11207e-12
KALRN	0	0	0	0	0	0	8.47806	5.63099	1	0.0437369
KANSL2	9.97716	9.84485	10.2507	0	5.45053	0	0	0	1	0.0142088
KANSL3	10.6376	6.96733	0	0	0	0	0	7.54791	0.00449394	1
KAT7	0	9.68482	0	0	0	0	6.70243	0	7.17386e-08	1
KAZALD1	0	0	0	0	0	11.7429	7.38001	0	1	4.70625e-12
KAZN	0	0	0	9.4565	7.96396	0	0	0	0.073048	0.0173392
KBTBD3	0	7.64107	10.3282	10.2594	8.52541	0	0	0	0.524321	0.000835188
KCNA6	10.1986	0	0	0	0	0	0	0	7.07026e-08	1
KCNIP4	13.2304	9.08861	12.5838	9.95014	0	0	0	0	0.958211	9.52327e-12
KCNK15	0	8.82464	0	0	0	0	0	0	1.35657e-07	1
KCNK5	10.9266	0	10.0008	8.31157	8.56012	0	0	0	0.973004	0.00235587
KCNMA1	9.12813	0	0	0	0	0	0	0	9.93021e-08	1
KCNS3	0	0	11.2798	9.62711	0	0	0	0	0.0322895	0.00723614
KCTD10	0	0	0	8.34752	9.44071	0	0	0	0.0679026	0.015665
KCTD20	0	0	0	10.485	8.87178	0	0	10.3576	0.0278703	0.999855
KCTD5	0	0	10.7427	9.17566	7.14982	0	8.08254	0	0.00314458	0.999855
KDELC2	0	0	0	0	6.39051	0	0	10.2939	5.98462e-05	1
KDF1	0	9.21452	10.1628	0	9.17241	0	0	0	0.975665	0.0103789
KDM1A	8.55906	8.54991	0	11.3886	9.83084	0	0	0	0.832701	0.00624471
KDM4C	0	0	9.64369	0	7.21765	0	0	0	0.0751939	0.0173284
KDM5A	17.887	16.3431	15.8122	15.1188	15.7503	15.407	16.5453	14.9314	0.00733097	0.999855
KEAP1	0	0	9.42207	0	9.25342	0	0	0	0.0525369	0.0122595
KHNYN	0	0	0	0	6.29953	0	7.27014	0	9.80837e-05	1
KIAA0895L	10.1703	7.5162	0	0	0	0	0	0	0.00910787	1
KIAA1143	0	0	9.80801	9.96757	10.3937	0	7.56716	0	0.000301204	0.809683
KIAA1958	10.7341	0	0	0	0	9.20254	11.0215	9.94092	7.07026e-08	0.000299696
KIF12	10.4426	0	0	0	0	0	0	0	7.07026e-08	1
KIF23	0	0	0	9.52679	6.63339	0	0	0	0.0790763	0.0217603
KIF25	0	9.3365	0	0	0	0	11.0495	0	8.03761e-08	1
KIF2C	0	0	0	9.83454	9.43894	0	10.0912	7.99192	0.0364358	0.999855
KIFC2	0	0	0	0	0	0	8.4391	10.2466	1	0.00947093
KLC1	8.58784	9.87906	0	0	0	0	0	0	0.00806196	1
KLF10	0	0	10.5771	0	8.5812	8.83185	6.5436	0	0.029981	0.999855
KLF3-AS1	0	0	7.8179	0	0	9.88442	0	0	1.88731e-05	1
KLHDC1	0	8.4567	0	0	0	0	0	0	1.41931e-07	1
KLHDC9	0	9.00587	0	0	0	0	0	0	1.04049e-07	1
KLHL21	9.8874	0	0	0	0	0	0	0	7.14029e-08	1
KLHL36	0	0	0	0	6.54373	0	0	0	5.33111e-05	1
KLHL42	0	10.3042	0	0	0	0	8.37567	0	7.07026e-08	1
KLHL7	10.7081	0	0	0	0	0	0	5.70746	7.07026e-08	0.424105
KLK10	0	0	0	11.7797	8.28967	0	0	11.9707	1.58989e-07	0.999855
KLK12	0	0	0	0	0	10.681	0	10.0404	1	0.00611251
KLK3	11.3145	10.809	11.2092	0	6.77521	0	0	0	1	6.66386e-11
KLK6	0	0	0	10.4158	8.86914	10.9986	7.63767	10.5899	0.029981	0.999855
KMT2E	19.9948	19.0388	18.4975	17.0773	18.1596	18.0892	18.9145	17.0899	0.0267742	0.999855
KMT5A	0	9.20106	0	9.15044	6.74104	0	0	0	0.99237	0.028989
KMT5C	9.93857	0	0	0	0	0	0	0	7.07026e-08	1
KPNA7	10.1071	0	0	0	0	0	0	0	7.07026e-08	1
KPNB1	0	9.53731	0	0	0	0	6.92821	0	7.53356e-08	1
KRAS	16.1765	15.3499	14.5107	13.6199	14.1499	12.2909	14.626	13.227	0.00727661	0.999855
KRR1	0	9.49381	0	0	0	0	0	9.63314	8.05263e-08	1
KRT15	10.5081	9.21452	0	0	0	0	0	0	0.00162622	1
KRT6A	0	0	0	11.411	10.9408	10.7523	0	10.7363	0.0228502	0.999855
KYAT3	0	0	0	10.2944	8.97093	0	0	0	0.0321977	0.0104334
L2HGDH	10.1511	9.9042	12.789	11.8142	13.502	12.2622	11.2733	12.546	0.00246704	0.999855
LAMA5	9.76043	0	0	10.3923	9.6562	0	0	0	0.983547	0.00920912
LAMB2	0	0	10.5499	0	7.17563	0	0	0	0.0417203	0.0110342
LANCL1	10.9266	0	0	0	0	0	8.38156	0	7.07026e-08	1
LANCL2	9.79169	0	0	0	0	0	9.48972	0	7.44149e-08	1
LARP1B	0	0	0	0	0	10.5861	7.83922	0	1	0.00881723
LARP4	0	8.97457	0	0	0	0	0	0	1.07199e-07	1
LAT2	0	8.5866	0	0	0	0	0	0	1.30118e-07	1
LBR	0	0	0	9.76146	9.96395	0	7.39172	0	0.0273857	0.999855
LCA5L	0	0	0	10.42	9.81382	0	11.5851	0	0.0168706	0.999855
LCMT1	0	11.2393	12.0962	12.1118	0	0	0	0	0.96902	1.39893e-11
LDB1	9.7024	0	0	0	0	0	0	0	7.38012e-08	1
LDHA	12.416	12.0058	14.0707	13.3365	13.8416	13.1515	12.1912	14.6912	0.0313489	0.999855
LDHD	9.27693	0	0	0	0	0	0	0	8.3859e-08	1
LDLRAP1	0	8.95064	0	9.29555	8.15774	0	0	0	0.995	0.0179778
LEFTY1	9.60016	11.5781	9.10316	8.14788	9.84298	0	0	0	0.646956	0.00219522
LEMD1	0	0	0	0	0	11.9662	0	11.0304	1	0.00208838
LEMD3	0	8.90985	0	0	0	0	0	0	1.08113e-07	1
LEO1	9.94415	0	0	0	0	0	0	0	7.07026e-08	1
LEPROT	0	10.0836	9.79779	0	8.1316	0	0	0	0.989392	0.0136979
LEPROTL1	17.801	17.4441	16.6262	15.9222	16.3968	16.2541	17.0405	16.3909	0.0145121	0.999855
LGALS9	0	0	9.85683	9.16562	8.99288	0	0	0	0.00504404	0.00153817
LGMN	8.14045	7.47205	11.3165	8.38261	9.96148	0	0	0	0.482409	0.000566119
LGR4	0	0	8.92681	0	5.88538	0	0	0	0.10818	0.0398832
LGR6	0	0	0	0	6.46218	0	0	0	5.68611e-05	1
LHFPL2	11.014	0	0	0	0	0	0	0	7.07026e-08	1
LHFPL6	0	0	0	8.40837	0	0	0	0	9.41868e-06	1
LILRA5	0	8.93446	0	0	0	0	0	0	1.0721e-07	1
LIMA1	0	7.89623	0	8.76145	8.5018	0	0	0	0.968436	0.0213068
LIME1	0	0	0	0	0	0	10.684	10.2208	1	0.00544116
LIN7A	0	0	0	0	0	0	9.00564	9.7687	1	0.0100036
LIN7C	0	0	10.3184	0	8.22932	0	0	10.4906	0.0420536	0.999855
LINC-PINT	0	9.25417	0	0	0	10.0981	9.02456	0	8.21606e-08	0.00899193
LINC00114	9.06812	0	0	0	0	0	0	0	1.08828e-07	1
LINC00167	0	0	7.08182	0	0	0	0	0	0.000144173	1
LINC00265	0	8.57621	0	0	0	0	8.59407	0	1.31077e-07	1
LINC00476	0	0	10.775	11.1447	0	0	0	9.97998	0.0274132	0.999855
LINC00482	0	8.78909	0	0	0	0	0	0	1.15446e-07	1
LINC00511	0	0	0	0	6.75252	0	0	0	0.000121249	1
LINC00513	0	0	0	8.39983	0	0	9.21121	0	2.1186e-05	1
LINC00630	0	0	0	0	6.77521	0	0	0	4.33935e-05	1
LINC00639	0	8.85073	0	0	0	0	0	0	1.16822e-07	1
LINC00668	0	0	0	8.34752	0	0	0	0	1.02626e-05	1
LINC00673	8.95116	0	0	0	0	0	0	0	1.09631e-07	1
LINC00842	0	9.84485	0	0	0	0	8.11115	0	7.07026e-08	1
LINC00847	0	0	10.4933	0	7.73429	0	0	0	0.0401721	0.0108459
LINC00857	0	0	0	7.3161	8.75962	0	0	0	0.0959309	0.0334122
LINC01000	11.446	0	0	0	0	0	5.42867	0	7.07026e-08	0.467811
LINC01124	0	0	0	0	6.84122	0	0	0	4.13977e-05	1
LINC01133	0	0	12.2868	0	7.36703	0	0	0	2.27203e-07	1.17219e-11
LINC01279	0	8.26302	0	0	0	0	0	0	2.54591e-07	1
LINC01315	0	0	0	0	0	10.7644	10.6479	0	1	0.00418531
LINC01389	10.249	0	0	0	0	0	0	0	7.07026e-08	1
LINC01431	0	0	8.82983	0	5.94663	0	0	0	0.112167	0.0433751
LINC01481	0	0	8.69314	9.78295	7.72848	0	7.73279	10.7768	0.0141825	0.999855
LINC01504	11.0034	0	0	0	0	0	0	0	7.07026e-08	1
LINC01547	10.041	0	0	0	0	0	0	0	7.07026e-08	1
LINC01550	9.64877	0	0	0	0	0	0	0	7.53356e-08	1
LINC01590	9.3627	0	0	0	0	0	0	0	8.05263e-08	1
LINC01781	0	9.08861	0	0	0	0	0	0	1.15969e-07	1
LINC01814	0	0	0	0	6.50353	0	0	0	5.50179e-05	1
LINC01871	9.95524	0	0	0	0	0	0	0	7.07026e-08	1
LINC01881	0	0	0	11.7011	10.6118	0	9.39983	0	0.0221566	0.999855
LINC02001	0	9.17376	0	9.95597	7.30601	0	0	0	0.991384	0.0146349
LINC02018	0	0	0	0	6.48988	0	0	0	5.5581e-05	1
LINC02023	0	8.63745	0	0	0	0	0	0	1.23943e-07	1
LINC02108	10.935	7.621	0	0	0	0	0	0	0.00160781	1
LINC02332	0	0	0	0	6.46218	0	0	0	5.68611e-05	1
LINC02535	0	8.78909	0	0	0	0	0	0	1.15446e-07	1
LINC02588	0	8.93446	0	0	0	0	0	0	1.0721e-07	1
LIPC	11.0864	0	10.9386	0	9.18517	0	0	0	0.994561	0.00825262
LIPH	0	10.547	10.516	0	8.00773	0	0	0	0.991384	0.0105421
LIPT2	0	10.9138	0	0	0	0	0	0	7.07026e-08	1
LMNB2	10.5156	0	0	10.027	9.45484	0	0	0	0.997435	0.0103789
LMOD1	0	9.26714	0	0	0	0	0	0	8.18161e-08	1
LMTK2	8.85972	0	8.35963	9.29094	0	0	0	0	0.990582	0.0178716
LMTK3	0	0	0	0	6.74104	0	0	8.10931	0.000123975	1
LOC100128108	8.30548	0	0	0	0	0	0	0	2.57222e-07	1
LOC100129034	0	9.54798	0	0	0	0	0	0	7.53356e-08	1
LOC100130298	0	9.27359	0	0	0	0	0	0	8.15607e-08	1
LOC100132154	0	0	0	0	0	0	8.80576	11.078	1	0.00624471
LOC100133331	7.36094	0	8.47957	0	9.21763	0	0	0	0.904636	0.0163217
LOC100190986	0	0	9.14408	0	7.14982	0	0	0	0.0900454	0.0252977
LOC100233156	0	0	0	0	6.75252	0	0	0	0.000121249	1
LOC100288846	0	8.9903	0	0	0	0	0	0	1.05282e-07	1
LOC100289230	0	8.26302	0	0	0	0	0	0	2.54591e-07	1
LOC100289361	0	0	0	0	0	0	8.03107	9.18901	1	0.0144583
LOC100289561	0	0	9.88847	9.94721	8.13599	0	0	0	0.0036518	0.00142909
LOC100419583	8.82388	9.23448	0	10.2583	8.66863	0	0	0	0.999484	0.0108838
LOC100505549	10.082	9.07391	0	0	0	0	0	0	0.00437802	1
LOC100506123	0	9.54798	0	0	0	0	0	0	7.53356e-08	1
LOC100506472	10.2977	0	0	0	0	0	0	0	7.07026e-08	1
LOC100506476	8.71068	8.6962	0	0	0	0	0	0	0.0208157	1
LOC100506544	10.6982	0	0	0	0	0	10.0585	0	7.07026e-08	1
LOC100507507	0	0	0	0	6.37574	0	0	0	6.05934e-05	1
LOC100996732	0	0	5.45002	8.92507	0	0	0	0	0.107878	0.0474561
LOC100996756	0	0	10.1718	0	7.94907	0	0	0	0.0507522	0.011853
LOC100996842	0	0	0	7.68972	9.17241	0	0	0	0.0800788	0.0219108
LOC101926967	9.42782	0	0	0	0	0	0	0	7.883e-08	1
LOC101927069	0	8.9903	0	0	0	0	0	0	1.05282e-07	1
LOC101927100	10.8485	0	0	0	0	0	0	0	7.07026e-08	1
LOC101927511	8.88892	0	0	0	0	0	0	0	1.14358e-07	1
LOC101928076	0	9.04407	0	0	0	0	0	0	1.01242e-07	1
LOC101928156	0	0	10.1865	0	8.04556	0	0	0	0.0490424	0.0116252
LOC101928215	0	10.5877	0	0	0	0	0	0	7.07026e-08	1
LOC101928323	0	0	0	0	6.39051	0	0	0	5.98462e-05	1
LOC101928347	0	0	7.52757	0	0	0	0	0	2.52933e-05	1
LOC101929709	9.25915	0	0	0	0	0	0	0	8.57981e-08	1
LOC101929796	0	10.1127	0	0	0	0	8.81882	0	7.07026e-08	1
LOC101930071	0	0	0	0	6.34574	8.14708	0	0	6.21899e-05	1
LOC102723728	9.44365	0	0	0	0	0	0	0	7.883e-08	1
LOC102723878	0	0	0	8.61056	0	0	4.81471	0	7.54418e-06	1
LOC102723906	0	0	0	0	6.28379	0	0	0	0.000155241	1
LOC102724156	0	0	7.5521	0	0	0	0	0	2.82321e-05	1
LOC102724397	0	0	0	10.1312	8.11391	0	0	0	0.048152	0.0122595
LOC102724720	0	0	0	0	6.50353	0	0	0	5.50179e-05	1
LOC102724760	0	10.2979	0	0	0	0	0	0	7.07026e-08	1
LOC103091866	0	9.64561	0	0	0	0	0	0	7.38012e-08	1
LOC105369347	0	9.71355	0	0	0	0	0	0	7.17386e-08	1
LOC105369360	10.1463	0	0	0	0	0	0	0	7.07026e-08	1
LOC105369370	0	8.94257	0	0	0	0	0	0	1.0721e-07	1
LOC105369656	0	8.51225	0	0	0	0	0	0	1.37748e-07	1
LOC105369690	0	8.53389	0	0	0	0	0	0	1.35382e-07	1
LOC105369748	0	0	0	0	0	10.7636	0	9.77981	1	0.00624471
LOC105369819	10.1986	0	0	0	0	0	0	0	7.07026e-08	1
LOC105370546	0	0	8.95927	10.1235	0	0	0	0	0.0411113	0.011071
LOC105370624	0	0	0	0	0	0	8.39906	10.1744	1	0.0097245
LOC105370858	0	9.02891	0	0	0	0	0	0	1.02679e-07	1
LOC105371257	0	9.57432	0	0	0	0	0	0	7.57725e-08	1
LOC105371554	0	0	0	0	6.39051	0	0	0	5.98462e-05	1
LOC105371762	11.6895	9.52115	11.1264	5.88583	8.79058	0	0	0	0.837105	0.00153817
LOC105371763	10.2171	0	0	0	0	10.7262	8.84886	0	7.07026e-08	0.00725546
LOC105371870	8.61606	0	0	0	0	0	0	0	1.32915e-07	1
LOC105372246	0	8.70577	0	0	0	0	0	0	1.17831e-07	1
LOC105372401	0	8.64741	0	0	0	0	0	0	1.22971e-07	1
LOC105372426	0	0	0	7.10125	0	0	0	0	3.59172e-05	1
LOC105372441	12.1203	12.5188	11.6109	9.71059	9.92072	0	0	0	0.257088	0.00031612
LOC105372480	0	0	9.84571	0	8.36826	0	0	0	0.0577373	0.0127229
LOC105372578	0	0	10.5726	0	7.90346	0	0	0	0.0358479	0.0105421
LOC105372803	0	0	0	0	0	10.9352	10.805	0	1	0.0036104
LOC105372962	9.371	0	0	0	0	0	0	0	8.05263e-08	1
LOC105373428	0	0	0	0	6.87312	0	0	0	4.04838e-05	1
LOC105373733	0	0	0	0	6.80859	0	0	0	6.31533e-05	1
LOC105373759	0	9.75098	0	0	0	0	0	0	7.17386e-08	1
LOC105373785	0	9.51572	0	0	0	0	7.96208	0	7.57725e-08	1
LOC105374041	0	0	7.46435	0	0	0	0	0	2.70032e-05	1
LOC105374080	9.28574	0	0	0	0	0	0	0	8.38391e-08	1
LOC105374148	10.7146	0	0	0	0	0	0	0	7.07026e-08	1
LOC105376095	9.1763	0	0	0	0	0	0	0	1.15446e-07	1
LOC105376159	11.0965	0	0	0	0	0	10.026	0	5.99151e-08	1
LOC105377094	0	9.15991	0	10.0787	7.50916	0	0	0	0.989392	0.0136104
LOC105377763	9.92736	0	0	0	0	0	0	0	7.07026e-08	1
LOC105378179	8.81173	0	0	0	0	0	0	0	1.1726e-07	1
LOC105378539	9.13789	0	0	0	0	0	0	0	1.1726e-07	1
LOC105378720	0	9.28639	0	0	0	0	0	0	8.08141e-08	1
LOC105378948	10.4929	0	0	0	0	0	0	0	7.07026e-08	1
LOC105379172	10.5671	0	0	0	0	0	7.56716	0	7.07026e-08	1
LOC105379280	0	0	0	0	0	10.458	8.00844	0	1	0.00911899
LOC105379499	0	0	0	7.08003	0	3.65634	0	0	3.68344e-05	1
LOC105379508	0	0	9.29885	0	7.74582	0	0	0	0.0800583	0.0193695
LOC105379524	9.39563	0	0	0	0	0	0	0	8.03761e-08	1
LOC107984329	0	8.88481	0	0	0	0	0	0	1.09461e-07	1
LOC107984347	0	10.0045	0	0	0	0	10.185	10.1229	7.07026e-08	0.00670453
LOC107984813	0	0	0	0	6.55689	0	0	0	9.34133e-05	1
LOC107984948	0	9.426	0	0	0	0	0	0	7.87484e-08	1
LOC107985208	10.8721	0	0	0	0	0	0	0	7.07026e-08	1
LOC107985216	8.84787	0	0	0	0	0	0	0	1.15446e-07	1
LOC107985249	0	9.70404	0	0	0	0	0	0	7.36676e-08	1
LOC107985367	0	8.8932	0	0	0	0	0	0	1.08846e-07	1
LOC107985404	0	0	0	0	0	0	9.31014	8.78366	1	0.0114342
LOC107985433	10.6203	0	0	0	0	0	0	0	7.07026e-08	1
LOC107985480	8.77466	0	0	0	0	10.2434	0	0	1.17831e-07	1
LOC107985554	10.5305	0	0	0	0	0	0	0	7.07026e-08	1
LOC107985567	0	0	0	9.77472	8.92348	10.7922	0	0	0.0482814	0.999855
LOC107985733	0	9.75789	10.0052	0	8.9424	0	0	0	0.997435	0.0110342
LOC107985910	9.52775	0	0	0	0	0	0	0	7.72965e-08	1
LOC107985917	9.02668	0	0	0	0	0	0	0	1.0721e-07	1
LOC107985923	0	0	7.06488	0	0	0	0	0	4.02122e-05	1
LOC107986003	0	0	0	7.29784	0	0	0	0	2.943e-05	1
LOC107986298	9.32045	0	0	0	0	0	0	0	8.21606e-08	1
LOC107986348	0	9.5899	0	0	0	0	0	0	7.53356e-08	1
LOC107986483	0	0	0	0	0	9.43806	10.157	0	1	0.0080026
LOC107986854	0	9.426	0	0	0	0	0	0	7.87484e-08	1
LOC107986991	9.82833	0	0	0	0	0	0	0	7.17386e-08	1
LOC107986997	10.998	0	0	0	0	0	0	0	7.07026e-08	1
LOC107987043	10.2354	0	0	0	0	0	0	0	7.07026e-08	1
LOC107987072	9.99875	0	0	0	0	0	6.66433	0	7.07026e-08	1
LOC107987102	0	9.55329	0	0	0	0	8.69201	0	7.53356e-08	1
LOC107987135	10.2933	0	0	0	0	0	0	0	7.07026e-08	1
LOC107987136	0	0	0	8.32064	7.50916	0	0	0	0.109442	0.0442968
LOC107987206	0	0	9.44518	0	9.37909	0	0	8.17811	0.048466	1
LOC107987251	9.5203	0	0	0	0	0	0	0	7.72965e-08	1
LOC107987276	0	0	0	0	6.81955	0	0	0	4.20626e-05	1
LOC107987294	10.082	0	0	0	0	0	0	0	7.07026e-08	1
LOC107987299	0	9.9411	0	0	0	0	0	0	7.07026e-08	1
LOC108783654	10.249	0	0	0	0	0	0	0	7.07026e-08	1
LOC110384692	0	9.92891	0	0	0	0	0	0	7.07026e-08	1
LOC112267883	10.3193	0	0	0	0	0	0	8.35493	7.07026e-08	1
LOC112268035	0	0	0	0	6.68223	0	0	0	4.74269e-05	1
LOC112268037	0	0	0	0	6.69419	0	0	0	0.000126205	1
LOC112268063	9.27693	0	0	0	0	0	0	0	8.3859e-08	1
LOC112268088	8.76209	0	0	0	0	0	0	0	1.18301e-07	1
LOC112268098	0	0	9.06532	8.7002	0	0	0	0	0.0749905	0.0177174
LOC112268109	0	0	7.43827	9.32741	6.41961	0	0	0	0.0379725	0.00837856
LOC112268124	0	0	0	0	6.68223	0	0	0	4.74269e-05	1
LOC112268146	0	9.31166	0	0	0	0	0	0	8.05263e-08	1
LOC112268184	10.4465	8.50131	0	0	0	0	0	0	0.00345553	1
LOC112268313	0	0	0	9.55974	9.15196	0	0	8.36677	0.0498659	0.999855
LOC171391	0	8.5866	0	0	0	0	0	0	1.30118e-07	1
LOC257396	0	9.80981	0	0	0	0	0	0	7.14768e-08	1
LOC283710	0	8.25001	0	0	0	0	0	0	2.63732e-07	1
LOC283788	0	0	10.3121	0	8.81542	0	0	10.8439	0.0353204	0.999855
LOC284454	0	0	7.45137	9.89502	4.68835	0	0	9.21544	0.0308666	0.999855
LOC284581	0	0	0	9.02282	7.54261	0	0	0	0.0874019	0.0261674
LOC389602	0	0	0	0	0	0	7.33221	10.6469	1	0.00911899
LOC389831	0	0	10.2904	0	8.23343	0	0	0	0.0430121	0.0110342
LOC389906	0	9.21452	0	0	0	0	0	0	8.3859e-08	1
LOC646626	11.2461	0	10.2795	0	11.2511	0	0	0	0.999484	0.00576454
LOC728743	10.6649	0	0	0	0	0	0	10.4043	7.07026e-08	1
LOC729737	0	0	0	0	6.44813	0	0	0	5.74087e-05	1
LOC93622	0	0	10.4797	0	6.55689	0	6.60523	0	0.0481009	0.999855
LONP1	9.18574	0	0	8.61425	6.83042	0	0	0	0.985757	0.0451745
LONP2	0	0	0	10.1992	9.24125	0	0	0	0.0309465	0.0103789
LONRF1	9.722	0	0	0	0	0	0	0	7.30151e-08	1
LPCAT1	0	0	0	9.16058	6.85193	0	0	0	0.0894455	0.0280919
LPIN3	9.85817	0	0	0	0	0	5.95587	0	7.17194e-08	1
LRCH4	10.6427	0	0	0	0	0	0	10.018	7.07026e-08	1
LRFN4	9.56441	0	0	0	0	0	8.0753	0	7.60374e-08	1
LRIG2	8.69754	0	0	0	0	0	0	0	1.23846e-07	1
LRP5	0	0	0	7.20289	8.88748	0	0	0	0.0929008	0.0311534
LRRC14	0	0	0	8.53461	9.0729	0	0	0	0.0739728	0.0176873
LRRC19	0	8.22362	0	0	0	0	0	0	2.63732e-07	1
LRRC32	0	8.99811	0	0	0	0	8.08254	0	2.63732e-07	1
LRRC34	0	0	0	9.85654	12.4205	10.8302	8.68251	12.4828	1.15446e-07	0.999855
LRRC42	0	9.56909	0	0	0	8.05562	0	0	7.5317e-08	1
LRRC75A	0	8.97457	0	0	0	11.2451	0	0	1.07199e-07	1
LRRFIP2	10.5452	8.19675	10.3805	0	7.90346	0	0	0	0.971198	0.0110342
LSG1	0	0	0	0	4.03409	10.9952	8.36086	11.0369	0.611721	0.0193695
LSM14A	0	0	10.1619	8.29325	9.99991	0	4.94755	0	0.00194559	0.13022
LTB	10.9378	0	0	0	0	0	0	0	7.07026e-08	1
LTV1	0	0	11.4772	9.65249	8.92601	0	8.30933	0	7.96521e-05	0.994758
LYRM1	0	9.7088	0	0	0	0	0	0	7.17386e-08	1
LYVE1	9.24115	0	0	0	0	0	0	0	1.0721e-07	1
LZIC	0	0	9.21108	0	9.84432	0	9.56144	0	0.0405931	0.999855
MAD2L1BP	11.6233	10.6546	0	0	0	0	8.76583	0	5.29283e-07	1
MAF	0	0	8.03358	0	0	0	0	0	1.50751e-05	1
MAFB	0	9.35485	0	0	0	0	0	0	7.90932e-08	1
MAFF	0	0	10.4861	9.65608	0	0	0	0	0.0218543	0.00923718
MAGED1	0	0	10.4076	7.96901	9.48955	0	8.19372	0	0.00299894	0.999855
MAGED2	0	0	10.285	12.2014	9.55494	11.062	11.4379	0	1.37748e-07	0.999855
MAGEF1	0	0	10.2822	0	8.09148	10.8896	0	11.3316	0.0449782	0.999855
MAGEH1	0	8.90985	0	0	0	0	0	10.6481	1.08113e-07	1
MAGIX	0	9.24107	0	0	0	0	0	0	8.30336e-08	1
MAIP1	0	0	0	9.89957	8.79891	0	0	0	0.0468026	0.011853
MAMDC4	9.26807	0	0	0	0	0	0	0	8.57981e-08	1
MAN1B1	0	0	0	0	6.43394	0	0	0	5.81157e-05	1
MAN2C1	9.05787	6.38812	11.2246	10.3848	7.67519	0	0	0	0.624632	0.000592153
MANEAL	0	7.11818	0	10.4472	8.6534	0	0	0	0.727713	0.0103789
MAOA	9.35435	11.5318	0	0	0	0	0	0	2.60286e-05	1
MAP2K7	0	0	9.42207	0	6.74104	0	0	0	0.0840442	0.0221553
MAP3K12	13.7672	13.2378	11.5198	9.14022	11.9919	8.69037	13.415	0	0.0454082	0.999855
MAP3K21	0	0	0	0	6.78643	0	8.97484	0	4.30262e-05	1
MAP3K4	10.7048	0	0	0	0	0	8.26546	0	7.07026e-08	1
MAP3K5	0	8.9181	0	0	0	0	0	0	1.08113e-07	1
MAP3K6	0	8.5552	0	0	0	0	0	0	1.33573e-07	1
MAP4K4	0	8.51225	0	0	0	0	0	0	1.37748e-07	1
MAP4K5	0	8.78909	0	0	0	0	0	8.87767	1.15446e-07	1
MAPK1IP1L	0	10.7233	10.3157	9.07737	9.82338	0	0	0	0.999484	0.000859037
MAPKAPK2	0	9.26714	0	9.27703	9.02873	0	0	0	0.993537	0.0140033
MAPRE1	0	0	0	9.04762	9.9621	0	8.72014	9.55769	0.0392246	0.999855
2020-03-02	0	9.11755	0	0	0	0	0	0	1.14229e-07	1
MARF1	0	0	10.6428	0	8.75962	0	0	0	0.026296	0.0095472
MARK1	10.1121	0	0	0	0	0	0	0	7.07026e-08	1
MARVELD2	0	0	9.63223	0	8.22521	0	0	0	0.0672669	0.0143882
MARVELD3	0	0	9.30427	0	8.56176	0	0	0	0.0706045	0.0153382
MAST2	8.54446	9.80536	10.3839	0	7.14982	0	0	0	0.989392	0.0116857
MAVS	0	0	0	9.87821	6.44813	0	0	0	0.0706045	0.0171851
MB	0	9.73939	0	0	0	0	0	0	7.24559e-08	1
MBD6	9.25915	8.00867	0	0	0	0	9.85788	0	0.0200868	1
MBOAT4	10.2758	0	0	0	0	0	0	0	7.07026e-08	1
MBTPS2	8.65737	8.78909	0	0	0	0	0	0	0.0203299	1
MCCC1	0	0	0	0	6.70605	0	7.56716	10.2498	0.000126325	0.999855
MCEE	0	0	10.7976	9.31384	7.25848	0	8.51064	0	0.0023893	0.999855
MCMBP	0	0	0	10.2066	9.51168	0	0	10.1978	0.0266842	0.999855
MCRIP1	0	0	9.84571	9.83454	10.0202	0	9.88091	10.4071	0.000724658	0.999855
MDFIC	0	0	0	0	6.48988	0	0	0	5.5581e-05	1
MDM1	0	8.42231	0	0	0	0	0	0	1.47735e-07	1
MDP1	5.65523	0	10.3193	9.88435	10.1658	0	0	0	0.0921322	0.000566119
ME3	0	8.87637	9.16808	0	8.68969	0	0	0	0.990582	0.0157719
MECOM	17.3548	18.1459	16.7347	16.7651	16.2189	15.3211	17.3277	15.8712	0.0269135	0.999855
MED14	0	0	6.90267	0	0	0	0	0	4.60779e-05	1
MED25	0	9.23448	0	0	0	0	0	0	8.35983e-08	1
MED27	0	0	8.73927	10.4657	9.03344	0	0	10.7225	0.00247765	1
MED28	0	0	0	11.1618	9.98661	0	10.1715	9.86783	0.0306216	0.999855
MED29	0	0	0	6.92207	0	0	0	0	0.000113876	1
MED6	0	0	0	10.4347	8.01966	0	0	0	0.037623	0.0110342
MEF2D	9.65559	0	0	0	0	0	8.21364	0	7.44149e-08	1
MEGF6	0	0	0	0	6.80308	0	0	0	6.79267e-05	1
MELK	0	0	10.5696	0	8.78779	0	0	0	0.0280418	0.0097245
MELTF	10.3532	0	0	0	0	0	0	0	7.07026e-08	1
MEMO1	0	0	10.7815	0	9.25746	0	9.52735	0	0.0169617	0.999855
MEPCE	8.45356	0	0	0	0	0	7.40333	0	1.52725e-07	1
MESP1	10.6982	0	0	0	0	0	0	10.018	7.07026e-08	1
METTL1	0	0	9.53713	11.2345	6.64576	11.2825	0	0	0.000676929	0.999855
METTL18	0	0	10.589	0	9.46621	0	7.76014	0	0.0192159	0.999855
METTL21A	0	9.56909	0	0	0	10.2842	8.75681	0	7.5317e-08	0.00881723
METTL25	0	8.9903	0	0	0	0	0	0	1.05282e-07	1
METTL2B	0	9.20781	0	0	0	9.65092	7.66687	0	8.42699e-08	0.0122887
METTL4	0	8.83775	0	0	0	0	0	0	1.13469e-07	1
METTL7B	0	9.31791	0	0	0	0	0	0	8.05263e-08	1
MEX3C	10.3574	10.5229	0	0	0	0	9.88298	0	0.000212422	1
MFAP1	0	0	9.96011	0	7.3215	0	0	0	0.066119	0.0142088
MFAP4	0	0	9.3364	0	10.237	10.7922	0	9.71414	0.0279082	0.999855
MFAP5	0	0	11.5093	0	7.24229	0	0	0	9.19197e-07	3.14078e-11
MFGE8	0	0	0	9.31384	8.79475	0	0	0	0.06536	0.0146927
MFRP	0	0	10.6485	7.99758	10.6878	0	7.53584	0	0.000238169	1
MFSD10	0	0	10.4925	9.72604	8.92601	0	0	9.14844	0.00111421	0.999855
MFSD11	0	0	11.3876	8.97765	9.12902	0	8.489	10.3576	0.000191393	0.999855
MFSD14A	0	0	0	10.4147	9.55821	0	8.87412	0	0.020705	0.999855
MFSD14B	8.97314	6.86862	8.536	0	9.45132	0	0	0	0.993963	0.0144583
MFSD2A	10.289	0	0	0	0	0	9.5922	0	7.07026e-08	1
MFSD6	0	9.21452	0	0	0	0	0	0	8.3859e-08	1
MFSD6L	10.041	0	0	0	0	0	0	6.83665	7.07026e-08	1
MGAT1	0	0	0	0	6.37574	0	9.74377	8.53883	6.05934e-05	0.999855
MGAT2	8.97314	9.05907	8.72045	9.65428	7.29034	0	0	0	0.996281	0.00398838
MIA2	10.0668	8.0692	8.5903	0	7.25848	0	0	0	0.865944	0.0381586
MIA3	0	0	0	10.3575	8.6411	0	8.93539	0	0.0341705	0.999855
MIAT	10.2758	0	0	0	0	0	0	0	7.07026e-08	1
MICALL2	10.9531	0	8.80962	10.3206	8.6534	0	0	0	0.987285	0.00152155
MICOS10	0	0	0	11.0346	8.1272	0	7.93033	0	0.0168655	0.999855
MICOS13	0	6.12853	10.7802	11.7183	7.65086	10.1689	9.42852	10.1437	0.0436193	0.999855
MINDY2	0	0	0	0	0	10.9373	8.16671	0	1	0.00725546
MIPEPP3	0	0	0	9.67034	8.0641	0	0	0	0.0665855	0.0150615
MIPOL1	0	7.08925	9.99631	10.7243	11.0151	0	0	0	0.11867	0.000291056
MIR200CHG	9.0055	8.60716	9.18582	0	7.78548	0	0	0	0.980816	0.0208092
MIS12	9.98799	0	0	0	0	0	0	0	7.07026e-08	1
MISP3	0	10.0502	9.18386	0	7.79661	0	0	0	0.971198	0.0208092
MITD1	0	0	11.7632	0	11.0052	0	10.5171	0	0.0203631	0.999855
MKNK2	13.7008	12.9711	15.6881	13.6315	14.8556	13.3999	12.3066	13.7004	0.0450242	0.999855
MLLT3	10.5743	0	0	0	0	0	7.21849	0	7.07026e-08	1
MLPH	0	8.93446	0	9.59007	8.79058	0	0	0	0.983547	0.0134252
MLST8	0	0	0	9.65608	9.16598	0	7.67647	0	0.0469704	0.999855
MMEL1	0	0	0	0	0	0	7.35631	10.2626	1	0.0103789
MMP14	0	0	8.74193	0	8.07786	0	0	0	0.0894624	0.0248276
MMP17	10.0971	0	0	0	0	0	0	0	7.07026e-08	1
MMP2	0	7.55903	0	9.01446	11.6697	0	0	0	0.682272	0.00611564
MMP25	0	0	0	0	6.64576	0	0	0	7.73388e-05	1
MMUT	0	8.7434	0	0	0	9.72535	0	0	1.16822e-07	1
MND1	0	0	8.12635	10.2828	0	0	0	0	0.0452709	0.0118144
MNT	0	0	0	9.29785	7.58817	0	0	0	0.0795499	0.0212023
MOB2	10.7048	0	0	0	0	0	0	0	7.07026e-08	1
MOB3B	0	8.36311	0	0	0	0	0	0	1.55371e-07	1
MOCS2	9.3032	0	9.77322	11.1986	0	0	0	0	0.935617	0.00725546
MORC4	0	0	0	0	6.68223	0	0	0	4.74269e-05	1
MORN2	10.468	0	0	9.50904	11.1931	0	0	0	0.988672	0.00723614
MORN4	10.156	0	0	0	0	0	0	7.5057	7.07026e-08	1
MOSPD1	0	0	9.91354	9.72945	7.85102	0	0	0	0.00531921	0.00166123
MPEG1	0	0	8.04227	0	0	0	0	0	1.4971e-05	1
MPG	10.4387	4.3441	9.68309	0	10.5984	0	0	0	0.993537	0.00853233
MPHOSPH6	0	0	9.95782	10.3542	9.88856	0	9.5167	0	0.000314807	0.999855
MPND	11.1697	9.68482	8.65402	0	8.3589	0	0	0	0.626823	0.0231003
MPP6	9.063	0	0	0	0	0	0	0	1.04962e-07	1
MPPED2	11.6542	8.59692	0	0	0	0	9.51402	0	4.18626e-05	1
MPZL2	0	10.23	9.47113	10.3619	10.6519	0	0	0	0.93641	0.000525098
MPZL3	8.68428	0	9.31506	0	7.05101	0	0	0	0.995443	0.0226639
MREG	0	0	0	0	6.75252	0	0	0	0.000121249	1
MRFAP1L1	0	9.65552	10.6356	10.0867	10.3973	0	0	0	0.800924	0.000413289
MROH3P	0	0	6.8931	0	0	0	0	0	5.95488e-05	1
MRPL10	0	0	9.09692	11.2741	9.81861	0	0	10.4784	8.59724e-05	0.999855
MRPL20-AS1	0	0	0	9.98194	7.06488	0	0	0	0.0650763	0.0148181
MRPL28	10.5815	9.24764	9.74291	11.4004	7.8295	0	0	0	0.989392	0.000646553
MRPL37	8.73662	10.3659	11.3021	10.2967	10.4308	0	0	0	0.838608	0.00026433
MRPL40	0	0	0	10.1618	10.8956	0	9.57434	9.23817	0.0319682	0.999855
MRPL46	0	0	0	11.3342	8.00293	0	10.4556	0	0.0345406	0.999855
MRPS10	0	0	0	10.9465	10.0841	0	8.82747	12.2501	0.0323083	0.999855
MRPS17	0	0	10.3335	11.2145	9.76364	0	9.29463	9.29504	1.95692e-05	0.999855
MRPS18B	0	0	9.55241	11.1441	10.0059	10.0698	10.1055	10.5899	5.87685e-05	0.999855
MRPS30	0	0	10.6356	0	8.30144	0	0	0	0.0306347	0.0100036
MRPS33	18.951	19.2875	17.6823	18.1954	17.8271	18.811	19.4304	17.1516	0.0100198	0.999855
MRRF	0	8.23688	0	0	0	0	8.08254	0	2.63732e-07	1
MRS2	0	10.8376	0	0	0	0	8.83606	11.311	7.07026e-08	0.00558734
MRTO4	9.64193	0	10.4409	10.5985	8.30729	0	0	0	0.880393	0.000712114
MS4A7	0	0	9.21108	0	7.9787	0	0	0	0.0797336	0.0191918
MSANTD2	8.73662	0	0	0	0	0	0	0	1.20385e-07	1
MSH5-SAPCD1	0	8.87637	0	0	0	0	0	0	1.09637e-07	1
MSN	0	9.37896	9.83325	0	7.80766	0	0	0	0.999484	0.0142088
MSRB3	0	0	0	7.58065	0	0	0	0	2.21191e-05	1
MT1A	0	9.02127	0	0	0	0	0	0	1.03017e-07	1
MT1DP	0	0	9.28245	0	6.25179	0	0	0	0.0914894	0.0270122
MTA3	0	8.31393	10.4026	10.0707	0	0	0	0	0.885848	0.00881723
MTHFD1L	10.935	12.79	12.4374	14.8879	15.8142	16.0253	14.9601	15.8953	0.0459236	0.999855
MTHFD2	0	0	0	11.3646	9.98964	9.84247	8.25268	11.7209	0.0283551	0.999855
MTHFR	8.87147	9.15294	0	0	0	0	0	0	0.0143555	1
MTIF2	0	0	8.6021	0	9.14871	0	0	0	0.0723115	0.0163042
MTMR10	0	0	0	9.63077	7.76861	0	0	0	0.0708078	0.016325
MTMR4	9.19513	8.5552	0	0	0	0	0	0	0.0167117	1
MTPN	6.84537	0	0	0	0	8.74343	7.15808	0	0.124502	0.024297
MTR	0	0	0	0	6.69419	0	0	0	0.000126205	1
MTRF1L	0	9.13889	0	0	0	0	0	10.3154	1.08686e-07	1
MTRNR2L6	9.68918	0	0	0	0	0	0	0	7.883e-08	1
MTURN	0	0	10.2647	0	8.00773	0	7.74196	0	0.0465849	0.999855
MUC12	11.8511	13.0831	11.8264	10.7303	0	0	0	0	0.843321	0.00418531
MUC2	10.5081	11.4964	11.9699	10.5239	0	0	0	0	0.991384	0.00409858
MUC5B	0	11.2368	10.1225	0	7.08772	0	0	0	0.946589	0.0135152
MUL1	0	9.05907	10.4988	9.14022	0	0	0	0	0.958261	0.0100036
MUSTN1	0	0	10.1143	0	6.71781	0	0	0	0.0643691	0.0139384
MXD1	11.2917	0	9.97379	0	8.0641	0	0	0	0.95226	0.0126596
MXD3	0	0	0	8.76145	8.85057	0	0	0	0.0747204	0.0180351
MXD4	0	8.68658	0	0	0	10.5614	0	0	1.19418e-07	1
MYADM	0	8.33873	0	0	0	0	7.09503	0	1.59226e-07	1
MYCBP	9.76674	9.97313	10.049	11.9355	10.7881	0	0	0	0.635238	0.000158964
MYD88	0	0	9.88968	9.53266	9.26949	0	0	0	0.0026482	0.00116937
MYL6B	0	0	10.4653	0	9.12902	0	7.95421	0	0.027074	0.999855
MYNN	0	8.37514	0	0	0	0	0	0	1.54978e-07	1
MYO10	0	0	0	7.14277	0	0	0	0	3.44905e-05	1
MYO1E	8.77466	0	0	0	0	0	0	0	1.17831e-07	1
MYO1G	0	0	0	0	6.55689	0	0	0	9.34133e-05	1
MYO5B	11.308	7.60064	0	11.3053	9.07175	0	0	0	0.990582	0.00738365
MYO7B	0	0	9.83325	0	9.08657	0	9.31936	0	0.04507	0.999855
MYOM1	9.97716	0	0	0	0	0	0	0	7.07026e-08	1
MYOZ2	11.0455	0	0	0	0	0	0	0	6.54261e-08	1
MYZAP	0	0	6.51055	9.67566	0	0	0	0	0.0757233	0.0208092
MZT1	0	6.01002	10.7678	11.9052	10.4808	10.1209	6.18843	0	0.00394405	0.999855
NAA25	0	0	6.54761	0	0	0	0	0	6.11851e-05	1
NAB1	9.64877	0	0	0	0	0	9.29463	0	7.53356e-08	1
NABP1	0	0	9.42207	0	6.94493	0	0	0	0.0830056	0.0213373
NAF1	0	0	0	0	6.84122	0	0	0	4.13977e-05	1
NARF	0	0	10.5711	0	9.53347	12.0054	8.96312	0	0.0187865	0.999855
NAT10	0	8.31393	0	10.2139	8.82904	0	0	0	0.915945	0.0108296
NAT2	0	10.2133	0	0	0	0	0	0	7.07026e-08	1
NAT9	0	10.0122	0	0	0	0	0	0	7.07026e-08	1
NBPF14	10.1608	8.56575	0	0	0	0	9.00944	9.88439	0.005673	0.0097245
NBPF19	11.3037	0	0	0	0	0	0	0	2.76031e-08	1
NBR1	0	0	9.81816	10.1968	9.65238	0	9.96363	0	0.00073984	1
NCAPG2	0	0	0	0	6.36082	0	0	0	6.11851e-05	1
NCAPH2	0	0	0	0	6.59565	0	0	0	5.09594e-05	1
NCBP1	0	0	10.6499	0	8.54865	0	0	0	0.0279699	0.0097245
NCKAP1	10.0565	0	8.99101	0	9.24633	0	0	0	0.990582	0.0139102
NCOA1	8.9948	6.64828	10.064	8.12735	0	0	0	0	0.98782	0.0127776
NCOA5	0	8.86787	0	0	0	0	0	0	1.09766e-07	1
NDC1	0	0	0	10.9214	6.15129	0	0	0	1.97697e-07	1.5845e-10
NDFIP1	0	0	9.67613	11.299	9.74221	11.0068	8.09692	0	4.66893e-05	0.999855
NDN	0	10.1163	0	0	0	0	0	0	7.07026e-08	1
NDST1	0	10.2724	0	0	0	0	0	0	7.07026e-08	1
NDUFAF4	0	0	0	12.0804	10.3009	0	10.5409	0	0.0197752	0.999855
NDUFAF6	0	0	0	8.87667	11.9167	11.0443	7.69549	10.7442	1.27817e-07	0.999855
NDUFS5	20.2739	20.4129	18.659	19.5988	19.2906	19.1586	20.0203	18.5069	0.0324192	0.999855
NECAP2	0	0	10.5145	0	9.51842	0	7.88963	0	0.0202566	0.999855
NEDD9	0	0	7.8179	0	9.6562	0	0	0	0.0675296	0.0152157
NEFL	9.3627	0	0	0	0	0	0	0	8.05263e-08	1
NEIL1	0	9.28639	0	0	0	0	0	0	8.08141e-08	1
NEK7	0	8.88481	0	0	0	0	0	9.96058	1.09461e-07	1
NEO1	0	8.5866	0	0	0	0	0	0	1.30118e-07	1
NEPRO	9.56441	0	0	0	0	0	0	0	7.60374e-08	1
NEURL4	0	0	9.89927	0	7.35201	0	0	0	0.0679026	0.0145373
NEXN	0	0	0	0	0	8.63527	8.08254	0	1	0.0185522
NFASC	0	10.9694	10.1428	0	7.79661	0	0	0	0.969396	0.0122595
NFIX	0	0	0	11.9461	11.0735	9.85157	11.77	10.0768	0.0181194	0.999855
NFKB1	0	9.4603	0	0	0	0	5.78885	0	7.72965e-08	1
NFKBIB	0	0	0	8.27469	7.9738	0	0	0	0.100903	0.0364191
NFX1	0	9.15294	0	0	0	0	6.60523	0	8.90657e-08	1
NHLRC1	0	0	0	9.70887	9.40478	0	0	0	0.0404164	0.0110676
NIPSNAP3A	10.8544	10.512	9.9952	11.337	3.59808	0	0	0	0.976115	0.00134952
NKAP	0	9.29275	0	0	0	0	0	0	8.08027e-08	1
NKD1	0	0	0	10.6152	5.79944	0	11.1835	0	0.0420802	1
NLN	10.8485	0	10.106	0	7.87748	0	0	0	0.976115	0.0122832
NLRP2	10.9238	0	0	0	0	0	0	0	7.07026e-08	1
NLRX1	0	8.47918	0	0	0	0	0	0	1.39055e-07	1
NME4	0	0	0	9.95306	9.44602	0	9.00182	0	0.0337111	0.999855
NME6	0	0	0	9.76146	10.364	0	8.34589	0	0.0181175	0.999855
NMRK1	0	0	10.3494	0	8.88227	0	7.29529	0	0.0334205	0.999855
NOL3	0	10.9034	9.52169	9.90561	0	0	0	0	0.983547	0.0108296
NOMO1	0	0	0	9.58632	6.63339	0	0	0	0.0771658	0.0208092
NOMO3	10.8895	0	0	0	0	0	0	0	7.07026e-08	1
NOP56	0	0	10.6676	10.1856	11.8052	0	8.49986	0	1.18301e-07	0.81311
NPAS3	0	0	9.12785	0	8.3589	0	0	0	0.0767827	0.0178049
NPFFR2	0	9.67024	9.81183	0	7.86695	0	0	0	0.997435	0.0142088
NPIPA3	0	8.88481	0	0	0	0	0	0	1.09461e-07	1
NPIPA5	11.0788	7.81019	0	0	0	0	0	0	0.000921291	1
NPL	0	0	10.5845	9.91463	9.66534	0	0	0	0.000303666	0.000592153
NPNT	0	8.83339	0	0	0	0	8.29381	0	1.14229e-07	1
NPPA-AS1	0	8.51225	0	0	0	0	0	0	1.37748e-07	1
NPPC	0	9.01359	0	0	0	0	0	0	1.03529e-07	1
NPRL2	0	0	10.411	0	9.92326	9.19303	0	0	0.0165568	0.999855
NPRL3	0	0	0	9.73794	8.66863	0	0	0	0.0544856	0.0129478
NPY1R	11.706	0	0	0	0	0	0	9.62823	6.23622e-08	1
NR1D2	0	0	7.77165	0	0	0	8.22677	10.455	1.97673e-05	0.999855
NR1H2	0	8.37514	10.1609	0	8.81542	0	0	0	0.93268	0.0108296
NR1H3	0	0	0	8.66501	0	0	8.38156	0	7.09347e-06	1
NR1H4	9.14759	0	0	0	0	0	0	0	1.17158e-07	1
NR2F1	9.49013	0	0	0	0	0	0	0	7.87484e-08	1
NR2F6	0	0	0	11.1863	10.4516	0	0	0	0.0277924	0.00592752
NR3C2	9.49013	8.81583	0	0	0	0	0	8.44702	0.0113298	1
NRAV	10.5489	0	0	0	0	0	0	0	7.07026e-08	1
NRG4	0	0	0	0	0	0	6.43464	9.23495	1	0.0197617
NRSN2	0	8.59692	0	0	0	0	8.43345	0	1.27257e-07	1
NSF	0	9.46594	0	11.0053	7.13235	0	0	0	0.977268	0.00982437
NSFL1C	0	0	0	10.4451	9.77916	0	8.77032	11.0544	0.016869	0.999855
NSUN5P1	0	0	9.0417	0	8.29753	0	0	0	0.0795398	0.0191116
NSUN5P2	9.7024	0	0	0	0	0	0	0	7.38012e-08	1
NT5E	0	0	0	11.0469	9.04982	0	0	10.0105	0.0359722	0.999855
NTAN1	0	0	5.68997	10.6004	7.24229	0	0	11.4336	0.0123508	1
NTHL1	12.007	13.211	14.9852	15.0242	13.0428	14.1304	14.5902	14.215	0.0283056	0.999855
NUB1	10.156	9.68482	0	0	0	10.6741	0	8.86102	0.00189441	0.00791201
NUDT1	0	9.83617	0	9.0558	8.72799	0	0	0	0.990582	0.0168258
NUDT13	0	8.70577	0	0	0	0	0	0	1.17831e-07	1
NUDT21	0	0	10.5741	0	7.00375	9.06338	9.47328	8.62514	0.0417099	0.999855
NUDT3	0	0	0	9.76976	9.27845	0	9.43136	9.78643	0.0415482	0.999855
NUDT4B	9.06812	0	0	0	0	0	0	0	1.08828e-07	1
NUDT8	0	0	11.6323	0	7.45397	0	9.68432	0	6.09819e-07	0.999855
NUDT9	11.6406	9.25417	10.0511	10.2967	7.79105	0	0	0	0.818016	0.00116937
NUF2	0	0	0	0	6.85193	0	7.09503	0	4.11679e-05	1
NUP43	0	0	0	0	6.85193	0	0	0	4.11679e-05	1
NUP54	0	8.78007	0	9.06663	9.06486	0	0	0	0.983547	0.0147389
NUP62CL	0	4.52784	0	0	0	0	6.99113	9.4726	0.283148	0.0151766
NUTM2A-AS1	0	0	9.13599	0	8.91839	0	0	0	0.0679026	0.0146927
NVL	0	0	10.0714	7.0585	8.29753	0	0	0	0.0154713	0.00359704
NXPE1	10.8154	10.1127	0	0	0	0	0	0	0.000159813	1
NXPE3	9.65559	0	0	0	0	0	4.58926	7.75125	7.44149e-08	0.111026
NXPE4	10.3064	10.5616	10.1648	0	8.46039	0	0	0	0.870197	0.0110744
NXT1	0	10.6209	0	10.4347	9.91115	0	0	0	0.999661	0.00866879
OCLN	0	0	9.44845	0	9.85234	0	0	0	0.0359926	0.0105421
ODF2	0	0	0	0	0	0	6.38865	10.3811	1	0.0105421
ODF2L	0	0	11.8452	0	8.64727	11.3386	0	11.1534	0.0274502	0.999855
OGA	0	0	0	0	0	10.6281	0	10.384	1	0.00563758
OGN	0	9.53731	0	0	0	0	0	0	7.53356e-08	1
OIP5-AS1	9.9497	9.79196	10.2776	10.4462	6.97464	0	0	0	0.999484	0.00116937
OIT3	0	9.40267	0	0	0	0	0	0	7.883e-08	1
OLFM2	9.3627	0	0	0	0	0	0	0	8.05263e-08	1
OLFM4	0	13.2419	0	11.1228	9.8042	0	0	0	0.894737	0.00715962
OMA1	0	0	11.2322	0	7.72848	0	0	0	0.0148059	0.00855177
OPN3	10.8515	0	0	0	0	0	0	0	7.07026e-08	1
ORAI3	0	0	0	0	0	10.4157	0	10.6432	1	0.00558734
ORC1	0	0	0	9.01166	6.15129	0	0	0	0.0994538	0.037017
ORC3	0	0	0	0	0	10.7021	0	10.3215	1	0.00558734
OSBPL10	0	8.53389	0	0	0	0	0	0	1.35382e-07	1
OSCAR	0	0	0	7.4041	0	0	0	0	2.66288e-05	1
OSMR	0	0	0	0	6.50353	0	0	0	5.50179e-05	1
OTOP2	9.57882	0	0	0	0	0	0	0	8.03761e-08	1
P2RX1	10.0253	0	0	0	0	0	0	0	7.07026e-08	1
P2RY1	10.082	0	0	0	0	0	0	0	7.07026e-08	1
PACRGL	0	0	9.54632	0	5.90608	0	0	0	0.0836254	0.0226075
PACS1	0	0	8.8694	7.03664	0	0	0	0	0.101495	0.0355687
PACS2	9.80401	0	8.85961	0	7.81315	0	0	0	0.979109	0.0255588
PAFAH1B1	9.70896	0	10.3458	0	9.40478	0	0	0	0.987186	0.0095472
PAFAH1B3	0	0	0	10.9884	10.4963	7.67349	8.20703	10.1777	0.0293244	0.999855
PAGR1	0	0	0	10.0947	10.296	0	8.84248	9.87199	0.0147788	0.999855
PAIP2B	0	0	9.88002	0	7.24229	0	0	0	0.0694757	0.0148181
PAK1	0	0	10.9759	9.64528	9.49298	11.1364	7.4821	10.2466	0.000214871	0.999855
PALD1	0	8.37514	0	0	0	0	0	0	1.54978e-07	1
PANK3	0	0	9.58991	10.2357	0	0	0	0	0.0283916	0.0100036
PAOX	0	8.95866	0	0	0	0	0	0	1.0721e-07	1
PAQR5	10.1798	0	0	0	0	0	0	0	7.07026e-08	1
PARD3B	0	0	8.6653	0	9.41926	0	0	0	0.0642458	0.0142088
PARD6A	0	0	0	11.0011	8.6287	0	0	0	0.0149989	0.00881723
PARP1	0	0	10.6125	9.48906	7.98844	0	0	0	0.00216834	0.00116937
PARP10	0	0	10.1549	8.55782	8.20446	0	6.81104	0	0.00847962	0.847545
PARP2	0	0	0	9.89654	8.91839	11.0456	0	0	0.0447844	0.999855
PARP8	0	0	0	0	6.41961	0	8.1392	0	5.87685e-05	1
PARVB	0	0	10.1698	11.8663	0	0	9.52735	10.2689	0.0228895	0.999855
PATL2	0	8.53389	0	0	0	0	0	0	1.35382e-07	1
PAX5	0	10.4045	0	0	0	0	0	9.59339	7.07026e-08	1
PBK	0	9.97313	0	0	0	0	0	0	7.07026e-08	1
PC	9.60721	0	0	0	0	0	0	0	7.53356e-08	1
PCDHB13	0	8.30137	0	0	0	0	0	0	1.6552e-07	1
PCGF1	0	0	10.1668	10.3674	10.0612	10.459	9.10854	0	0.000161186	0.999855
PCLAF	0	0	0	11.8278	10.2502	0	10.2378	10.5899	0.0224222	0.999855
PCNX1	0	8.49029	0	0	0	0	0	0	1.38496e-07	1
PCSK7	9.77302	5.20402	10.8853	5.42943	6.71194	0	0	0	0.981171	0.0035275
PCYOX1L	0	9.84485	0	0	0	0	0	0	7.07026e-08	1
PDCD4-AS1	0	8.22362	0	0	0	0	0	0	2.63732e-07	1
PDE6A	10.5743	0	0	0	0	0	0	0	7.07026e-08	1
PDE6B	10.2217	0	0	0	0	0	0	0	7.07026e-08	1
PDE6D	0	0	10.4829	0	9.9975	0	0	10.2939	0.0141944	0.999855
PDE8A	0	0	9.02646	0	6.28379	0	0	0	0.101138	0.0338714
PDK4	0	9.07391	0	0	0	0	0	0	1.17158e-07	1
PDLIM5	10.3986	0	0	0	0	0	0	0	7.07026e-08	1
PDP2	0	9.11755	0	0	0	0	0	0	1.14229e-07	1
PDPK1	8.25254	9.13181	0	0	0	0	0	0	0.0196746	1
PDS5A	10.7784	0	0	0	0	0	0	0	7.07026e-08	1
PDXDC1	10.0971	0	10.5238	0	8.01728	0	0	0	0.999484	0.0105421
PDZD7	0	8.23688	0	0	0	0	0	0	2.63732e-07	1
PECAM1	10.4307	10.3779	0	0	0	0	0	0	0.000261972	1
PEMT	0	0	9.11144	11.0228	9.57447	0	0	0	0.000269597	0.000631775
PEPD	0	0	0	10.4657	10.811	10.3816	0	10.0404	0.0308083	0.999855
PER1	12.665	10.7934	0	0	0	0	9.62852	0	4.9945e-10	1
PEX10	10.3782	8.61733	0	0	0	0	0	0	0.003674	1
PEX19	0	0	0	9.94428	7.63854	0	0	0	0.061401	0.0142088
PEX26	10.5342	0	10.0052	0	7.92898	0	0	0	0.983547	0.0127252
PEX5	0	8.38708	0	0	0	0	6.72111	0	1.53251e-07	1
PEX6	0	9.61549	0	0	0	0	8.55035	0	7.42376e-08	1
PEX7	0	0	7.01281	10.1039	8.2128	0	0	0	0.014483	0.00367677
PF4	0	8.51225	0	0	0	0	0	0	1.37748e-07	1
PFKFB2	0	9.48828	0	0	0	0	0	0	7.72965e-08	1
PFN2	0	0	10.2021	9.84715	9.08996	0	0	0	0.00136827	0.000893674
PGBD2	0	8.4567	0	0	0	0	0	0	1.41931e-07	1
PGF	10.3905	0	0	0	0	0	0	0	7.07026e-08	1
PGM1	0	0	11.3383	0	8.17916	10.7851	0	0	0.0353793	0.999855
PGM2	0	8.78909	0	0	0	0	0	0	1.15446e-07	1
PGS1	0	9.11755	0	0	0	0	0	9.66705	1.14229e-07	1
PHC1	10.1463	0	0	0	0	0	0	0	7.07026e-08	1
PHETA2	0	0	0	0	0	0	8.46149	9.92499	1	0.0103789
PHF12	0	9.50481	0	0	0	0	0	0	7.60374e-08	1
PHF19	0	0	0	9.58632	9.87812	0	0	10.4185	0.03234	0.999855
PHF20L1	0	9.08128	0	0	0	0	7.29529	0	1.16822e-07	1
PHF21A	14.4588	12.7739	11.4296	10.7097	11.891	12.9253	12.0037	12.9703	0.00784705	0.999855
PHKB	9.8816	0	10.8174	0	7.02284	0	0	0	0.991758	0.0103789
PHRF1	0	0	0	10.9926	6.85726	0	7.1785	0	0.0237312	0.999855
PI16	0	8.78007	0	0	0	0	0	0	1.15446e-07	1
PI4KAP1	0	0	0	8.54626	0	0	0	0	2.46157e-05	1
PIAS3	0	0	0	6.66142	0	0	0	0	5.28874e-05	1
PIDD1	9.93017	0	0	0	0	0	0	0	7.07026e-08	1
PIFO	10.8109	0	0	0	0	0	0	0	7.07026e-08	1
PIGBOS1	0	0	11.2789	7.38692	8.19187	0	9.62481	0	0.00144486	0.999855
PIGH	0	0	10.4177	0	9.18729	0	0	0	0.027508	0.0097245
PIGQ	9.20445	0	9.57203	0	4.78095	0	0	0	1	0.0247663
PIGR	15.1562	15.0642	14.7851	12.4835	9.06831	0	0	0	0.576919	6.69273e-06
PIGV	11.3889	0	0	0	0	0	9.15049	0	2.97496e-08	1
PIGX	8.45356	0	0	10.1105	9.3567	0	0	0	0.910634	0.0103789
PIGY-DT	0	0	8.0509	0	0	0	0	0	1.49363e-05	1
PIH1D2	10.0971	0	0	0	0	0	0	0	7.07026e-08	1
PIK3C2A	0	0	0	0	6.81955	0	0	0	4.20626e-05	1
PIK3R2	0	10.7956	0	0	0	9.50873	8.29693	0	7.07026e-08	0.0116857
PIK3R3	9.02668	0	0	0	0	0	0	0	1.0721e-07	1
PIM2	9.59308	0	0	0	0	0	0	10.6733	7.57725e-08	1
PINLYP	10.8154	0	0	0	0	0	0	0	7.07026e-08	1
PINX1	9.7541	0	10.5845	10.5375	0	0	0	0	0.96873	0.00749649
PIP4P1	0	0	0	9.50904	6.79755	0	0	0	0.078826	0.0214464
PIP5K1C	0	10.0199	0	0	0	0	0	0	7.07026e-08	1
PIR	0	0	0	0	6.44813	0	0	0	5.74087e-05	1
PITHD1	0	0	0	11.0754	9.55657	0	8.66814	12.1514	0.0336783	0.999855
PITPNM2	10.077	0	9.46145	0	7.74006	0	0	0	0.981171	0.0175059
PITRM1	0	7.91284	10.2175	0	7.34444	0	0	0	0.922338	0.0123487
PITX1	0	0	0	9.58255	6.00539	0	0	0	0.0795499	0.0226713
PKHD1L1	9.89893	9.39678	0	0	0	0	0	0	0.00420142	1
PKMYT1	0	0	8.19025	9.06122	0	0	0	0	0.0810464	0.0217396
PLAA	0	9.4603	0	0	0	0	0	0	7.72965e-08	1
PLAT	9.01613	9.94918	0	10.068	8.61618	0	0	0	0.981769	0.0115786
PLCB4	9.68918	8.19675	0	0	0	0	0	0	0.0129787	1
PLCD4	0	8.52311	0	0	0	0	0	0	1.35657e-07	1
PLCE1	0	9.70404	10.788	0	7.28244	0	0	0	0.990582	0.0102788
PLCXD1	0	0	8.16662	0	7.70504	0	0	0	0.112232	0.0430553
PLD1	0	0	8.65118	9.94575	0	0	0	0	0.0518022	0.0124176
PLEK2	9.64193	0	9.22258	11.5165	10.3622	0	0	0	0.679526	0.000334306
PLEKHA4	0	9.27359	0	0	0	11.0705	0	0	8.15607e-08	1
PLEKHG5	0	0	8.65967	0	7.61985	0	0	0	0.0993455	0.03165
PLEKHO2	0	9.7277	0	0	0	0	0	0	7.17386e-08	1
PLIN3	0	9.67998	11.3156	0	8.49156	0	0	0	0.971036	0.00764729
PLK1	0	9.13181	0	8.99475	9.16168	0	0	0	0.991384	0.0145753
PLLP	0	9.04407	0	0	0	0	0	0	1.01242e-07	1
PLOD2	0	7.42651	10.1688	0	8.89657	0	0	0	0.813726	0.0105953
PLPPR2	0	8.9181	0	0	0	0	0	0	1.08113e-07	1
PLRG1	0	0	10.2252	0	6.84122	0	0	0	0.0583129	0.0130071
PLS3	0	0	9.91826	0	9.44602	0	0	9.53164	0.0356998	0.999855
PLSCR4	0	0	8.78913	0	7.86695	0	0	0	0.0914894	0.026317
PLVAP	10.0871	0	0	0	0	0	0	9.97225	7.07026e-08	1
PMS2P9	0	0	0	11.8365	8.35326	11.5015	8.95919	11.5315	1.51291e-07	0.999855
PMVK	0	0	9.61196	9.40198	8.04556	10.9959	9.65912	10.6899	0.00941334	0.999855
PNO1	0	10.4133	0	10.1819	8.56176	0	0	0	0.992484	0.0111548
PNPLA4	0	0	0	10.1593	8.01252	0	10.1249	0	0.0481591	0.999855
PNPLA6	10.3699	0	0	9.59756	6.71781	0	0	0	0.966246	0.0203711
PNPLA8	0	8.87637	0	0	0	0	0	9.93695	1.09637e-07	1
PNPO	0	0	0	0	0	0	8.72246	9.03432	1	0.0127229
PODXL2	0	0	10.3441	9.96179	7.86695	0	0	0	0.0021223	0.00116937
POGLUT1	0	8.9903	0	0	0	0	0	0	1.05282e-07	1
POLE3	0	0	0	10.5258	8.16635	10.9662	9.62108	0	0.0333652	0.999855
POLR1B	0	10.4593	0	0	0	0	0	0	7.07026e-08	1
POLR2D	0	0	0	12.0253	8.65951	0	0	0	1.29518e-07	3.12155e-11
POLR2J3	4.32181	8.85933	0	0	0	0	0	0	0.0420575	1
POLR3A	10.2125	0	0	0	0	0	7.75108	0	7.07026e-08	1
POLR3C	0	0	0	11.9701	8.1749	9.29431	0	0	4.56795e-07	0.999855
POLR3E	0	0	0	8.79439	9.08657	0	0	0	0.0700944	0.0161686
POMZP3	0	0	10.0872	9.67389	0	0	0	0	0.0310586	0.010244
POSTN	0	0	0	9.33191	9.65467	0	7.27014	10.5041	0.0427538	0.999855
POU2AF1	10.96	10.3354	0	0	0	0	0	0	5.80842e-05	1
POU2F1	10.4148	0	0	0	0	0	0	0	7.07026e-08	1
PPARA	11.1944	0	0	0	0	0	0	0	4.17576e-08	1
PPARD	0	0	0	0	0	0	9.6161	7.2227	1	0.0132895
PPCDC	0	9.02127	0	0	0	0	8.30933	0	1.03017e-07	1
PPFIA3	10.349	0	0	0	0	0	0	9.71182	7.07026e-08	1
PPIG	0	9.98888	0	0	0	0	8.94734	0	7.07026e-08	1
PPIL1	0	10.0652	0	0	0	0	0	9.63069	7.07026e-08	1
PPIP5K1	0	0	7.77686	0	0	0	0	0	1.96708e-05	1
PPIP5K2	0	9.37297	0	0	0	0	0	0	7.883e-08	1
PPM1A	0	0	10.1266	0	6.28379	0	0	0	0.0661251	0.0143092
PPM1B	9.18574	10.5066	9.88002	0	8.51028	0	0	0	0.930569	0.0122595
PPM1G	10.4027	11.236	0	10.9146	9.77495	0	0	0	0.958197	0.00767493
PPME1	0	0	10.696	9.57119	7.26651	0	0	0	0.00228373	0.00126979
PPP1CA	17.8668	17.9465	19.8267	18.6356	18.5051	18.4325	18.3337	18.8298	0.0285294	0.999855
PPP1R11	0	0	10.908	9.17065	7.54261	0	0	10.2498	0.00190048	0.999855
PPP1R12B	0	9.00587	0	0	0	0	0	0	1.04049e-07	1
PPP1R18	0	0	0	0	6.31509	0	0	0	6.33444e-05	1
PPP1R27	0	0	6.60735	0	0	0	0	0	5.86e-05	1
PPP1R3E	0	8.49029	0	0	0	0	0	0	1.38496e-07	1
PPP1R9B	0	8.94257	0	0	0	0	8.42208	0	1.0721e-07	1
PPP2R3B	0	0	0	0	6.78643	0	0	0	4.30262e-05	1
PPP2R5B	0	0	0	0	6.72947	0	0	0	0.000125541	1
PPP4R3B	0	0	10.1549	10.1078	9.13232	10.8568	9.87258	0	0.000960251	0.999855
PQBP1	0	0	10.4941	12.2109	10.131	0	0	0	7.07026e-08	0.000148727
PQLC1	10.3064	8.95866	11.051	9.48906	8.67166	0	0	0	0.988867	0.000726381
PRADC1	5.54214	8.7247	11.6463	0	9.42286	0	0	0	0.694044	0.00572758
PRCP	0	0	8.85961	10.2944	0	0	8.17351	4.497	0.036574	0.999855
PRDM11	10.3905	0	0	0	0	0	0	0	7.07026e-08	1
PRICKLE3	0	0	0	0	6.56992	0	0	0	5.21803e-05	1
PRIM1	0	0	0	10.9146	9.02637	0	0	10.9735	0.0144382	0.999855
PRKAB2	9.76043	0	0	0	0	0	0	0	7.17386e-08	1
PRKAG1	10.99	8.87637	12.0622	0	9.15304	0	0	0	0.990582	9.09339e-12
PRKCA	0	9.37297	0	0	0	0	0	0	7.883e-08	1
PRKCQ-AS1	0	8.70577	0	0	0	0	0	0	1.17831e-07	1
PRKRA-AS1	9.98799	0	0	0	0	0	0	0	7.07026e-08	1
PRLR	0	0	6.78343	0	0	0	0	0	5.06763e-05	1
PRMT3	0	8.47918	0	0	0	0	0	9.69549	1.39055e-07	1
PROSER2	0	0	0	0	6.44813	0	0	0	5.74087e-05	1
PRPF19	0	8.79806	10.7467	10.2188	8.79475	0	0	0	0.713367	0.000631775
PRPF40A	0	0	0	9.29094	8.90044	0	0	0	0.0635469	0.0143985
PRPF40B	0	0	0	0	6.37574	0	0	0	6.05934e-05	1
PRPF6	0	0	11.3774	10.7371	9.05909	0	10.4161	0	1.17465e-05	0.999855
PRPSAP1	0	0	0	10.2852	7.48871	0	0	0	0.0480073	0.0122595
PRR3	9.78549	0	0	0	0	0	0	0	7.17386e-08	1
PRR34-AS1	0	0	0	0	6.37574	0	0	0	6.05934e-05	1
PRR7	0	10.4983	0	0	0	0	0	0	7.07026e-08	1
PRRC1	9.35015	8.96663	0	0	0	0	0	0	0.0116131	1
PRSS12	0	9.52655	0	0	0	0	0	0	7.60374e-08	1
PRTFDC1	0	0	0	10.3486	9.21452	0	0	0	0.0274847	0.0100036
PRXL2C	0	9.22786	0	0	0	0	0	0	8.35983e-08	1
PSAT1	0	0	0	10.3794	10.3822	0	7.70491	0	0.0353656	1
PSD4	0	7.9455	8.95467	0	7.93906	0	0	0	0.979109	0.0228814
PSKH1	0	0	9.61633	0	7.81315	0	0	0	0.0725431	0.0157853
PSMA7	9.52775	9.92891	13.5547	14.9869	12.9301	11.8695	12.2828	13.3361	7.07026e-08	0.999855
PSMD14	11.7671	10.0982	0	11.7102	11.6729	0	0	0	0.999486	0.00282744
PSMD2	0	0	11.2068	10.6588	8.87703	0	0	10.6876	3.54902e-05	0.999855
PSME4	0	0	0	0	6.48988	0	0	0	5.5581e-05	1
PSMG3	0	0	0	10.0707	10.58	0	10.9216	0	0.0357811	0.999855
PSORS1C1	0	8.87637	0	10.5549	6.74104	0	0	0	0.963127	0.0115786
PTAR1	0	8.8932	0	0	0	0	0	0	1.08846e-07	1
PTDSS1	0	0	0	9.72604	9.05446	10.3163	3.99356	10.5619	0.0473595	0.999855
PTGDS	6.11674	8.39892	0	0	0	0	0	8.62514	0.0450242	1
PTGER3	10.1511	0	0	0	0	0	0	0	7.07026e-08	1
PTGR2	0	0	10.3246	0	7.89312	0	0	0	0.0452709	0.0112355
PTHLH	0	0	0	0	0	10.5987	0	9.72798	1	0.00685496
PTN	0	8.71527	0	0	0	0	0	0	1.17831e-07	1
PTOV1	0	0	0	10.7968	9.87353	0	0	0	0.0352072	0.00791011
PTPN23	0	9.57953	0	0	0	0	0	0	7.44149e-08	1
PTPRA	11.9977	9.36695	0	9.14789	7.04168	0	0	0	0.387747	0.0271923
PTPRCAP	12.149	0	0	0	0	10.697	7.96208	10.0983	7.07026e-08	0.000532763
PTPRF	0	9.71355	0	0	0	0	9.40561	0	7.17386e-08	1
PTPRH	10.2846	0	0	0	0	0	0	0	7.07026e-08	1
PTPRM	9.45931	0	0	0	0	0	0	0	7.883e-08	1
PTPRO	0	9.19429	0	0	0	0	0	0	8.57981e-08	1
PTTG1	0	0	10.0746	12.814	11.5506	10.9932	10.2731	12.1709	4.51873e-09	0.999855
PUDP	0	0	10.1468	0	8.28572	10.8703	7.86464	0	0.0477806	0.999855
PUM1	0	0	0	10.0814	7.48183	0	0	0	0.0569857	0.0136104
PUM2	0	0	0	0	6.67018	0	8.19372	0	4.78331e-05	1
PUM3	0	0	0	11.2984	7.25041	0	9.47741	0	0.0359722	0.999855
PUS10	0	0	0	10.0907	8.84789	0	0	0	0.0399136	0.0110342
PUS7L	0	10.3354	0	0	0	0	4.81471	0	7.17386e-08	0.625786
PVALB	11.0377	10.0982	0	0	0	9.98975	0	0	7.50577e-05	1
PWWP2B	11.3858	0	0	0	0	0	5.82384	0	2.97496e-08	1
PXK	0	0	10.036	0	6.84122	0	0	0	0.0666362	0.0143092
PXMP2	11.1433	12.0313	7.82798	11.4206	0	0	0	0	0.873275	1.55776e-10
PXMP4	0	0	0	0	0	10.9494	0	11.0976	1	0.00358948
PYCR1	0	0	0	10.6408	8.38863	0	8.08975	9.47807	0.0277472	0.999855
PYY	0	13.1435	9.49189	0	7.70504	0	0	0	0.665116	0.0173392
R3HCC1L	0	0	0	0	0	0	5.51684	10.3635	1	0.0110342
RAB17	10.4661	0	0	0	0	0	5.95587	0	7.07026e-08	1
RAB23	0	0	0	9.30473	6.50353	0	0	0	0.0866383	0.0267003
RAB27A	8.88313	0	0	0	0	0	0	0	1.14229e-07	1
RAB30	0	0	10.1944	8.69323	7.9787	0	7.56716	0	0.00823626	0.999855
RAB32	0	10.176	11.6622	10.2571	9.77001	0	0	0	0.854139	0.000273087
RAB33A	0	9.84052	0	0	0	0	0	0	7.07026e-08	1
RAB35	10.4268	0	0	0	0	0	8.67294	0	7.07026e-08	1
RAB37	9.28574	0	0	0	0	0	0	0	8.38391e-08	1
RAB38	0	0	0	8.30243	0	0	0	0	1.04927e-05	1
RAB3D	0	0	10.4127	0	8.26983	0	7.80461	0	0.0383033	0.999855
RAB4B	9.96075	6.07049	0	0	0	0	0	0	0.0165485	1
RAB4B-EGLN2	9.96075	9.02127	0	0	0	0	8.51064	10.6	0.00553763	0.00825262
RAB8A	8.78713	9.7088	10.2702	10.0103	10.2329	0	0	0	0.922338	0.000538325
RABEP1	15.4338	14.8485	12.9252	13.7773	14.0779	15.0209	15.2842	13.9023	0.0417762	0.999855
RABEP2	0	0	0	8.56165	0	0	9.10499	0	1.66592e-05	1
RABIF	0	0	11.3365	10.2782	0	0	7.63767	0	0.0285818	0.999006
RABL2B	0	8.82464	0	0	0	0	0	0	1.35657e-07	1
RAC1	10.4505	10.266	13.6181	12.3375	12.4524	0	11.1877	12.8563	0.00478816	0.999855
RAD1	0	0	0	10.5375	10.3973	0	0	0	0.0338563	0.00749649
RAD50	10.2079	0	0	0	0	0	0	0	7.07026e-08	1
RAD51AP1	0	0	0	9.73455	6.9549	0	0	0	0.0725431	0.017622
RAD54B	11.0661	11.3996	11.3588	13.4928	14.1509	12.582	14.3781	14.1897	0.0307961	0.999855
RALA	0	0	4.80188	9.60315	9.69614	0	7.82202	0	0.0129881	0.999855
RALGDS	0	0	0	9.95597	7.33684	0	0	0	0.0639168	0.0145753
RAPGEF1	0	0	0	0	0	8.58528	8.17351	0	1	0.0182995
RARRES3	11.8436	10.1216	12.6749	0	9.39749	0	0	0	0.999486	4.76116e-12
RASA2	14.2029	13.8501	12.1912	11.6788	11.5855	12.4879	12.5387	12.6922	0.00159787	0.999855
RASEF	9.03715	9.75789	0	0	0	0	0	0	0.00697712	1
RASSF1	0	0	0	12.1396	10.5026	10.77	0	0	0.0186768	0.999855
RASSF3	10.2171	0	0	10.9154	7.33684	0	0	0	0.996281	0.0100036
RASSF8	0	0	0	0	6.60834	0	0	0	5.06699e-05	1
RAVER2	8.97314	0	0	0	0	0	0	0	1.08113e-07	1
RBAK	0	8.25001	0	0	0	0	0	0	2.63732e-07	1
RBBP5	0	0	0	0	6.70605	0	0	0	0.000126325	1
RBBP6	0	0	0	10.5229	8.6656	0	8.49986	0	0.0288975	0.999855
RBBP8	10.4347	0	0	0	0	0	0	0	7.07026e-08	1
RBM12	0	0	10.106	0	9.27249	0	7.16492	0	0.034222	0.999855
RBM17	0	0	0	9.00041	10.7628	10.4229	10.7762	0	0.0165969	0.999855
RBM19	0	0	9.77973	0	9.03931	11.023	0	0	0.0476329	0.999855
RBM23	9.9497	8.78909	10.4813	0	8.62558	0	0	0	0.993571	0.0101891
RBM24	0	9.42021	0	0	0	0	0	0	7.87484e-08	1
RBM27	0	0	0	0	6.53046	0	0	0	5.383e-05	1
RBM45	0	9.63564	0	10.4084	9.62999	0	0	0	0.981171	0.00920912
RBM4B	0	8.95064	0	0	0	0	0	9.95275	1.0721e-07	1
RBMXL1	10.3021	0	0	0	0	10.3218	0	0	7.07026e-08	1
RBP4	8.94004	0	10.2021	0	10.3682	0	0	0	0.93268	0.00809253
RBP5	8.57352	0	0	0	0	0	0	0	1.54903e-07	1
RC3H2	0	9.37297	0	0	0	0	0	0	7.883e-08	1
RCAN3	9.1763	0	0	0	0	0	0	0	1.15446e-07	1
RCBTB1	0	8.35097	0	0	0	0	0	0	1.57292e-07	1
RCC1	0	9.723	8.98652	0	7.34444	0	0	0	0.976136	0.0271923
RCC2	0	5.30814	0	9.18065	5.17145	0	0	0	0.741956	0.0363569
RCN3	0	0	10.619	9.85186	0	0	0	0	0.0161928	0.00866879
RCSD1	0	9.63564	0	0	0	0	0	0	7.38012e-08	1
RENBP	0	0	10.365	0	7.91882	0	0	0	0.0434622	0.0110342
REST	11.0914	0	0	0	0	0	8.21364	0	5.99151e-08	1
RET	11.0246	0	0	0	0	0	0	0	6.72139e-08	1
RETNLB	0	11.818	10.3754	0	8.46039	0	0	0	0.937967	0.0105421
RFC1	0	0	0	0	0	8.88004	0	7.34743	1	0.0223487
RFC4	0	0	0	10.2404	10.8878	0	0	10.2578	0.0315099	0.999855
RFX7	8.35655	0	0	0	0	0	0	0	2.52759e-07	1
RFXANK	0	9.14593	9.53252	0	9.86496	0	0	0	0.971198	0.0103789
RGCC	0	0	0	9.56738	9.57124	12.697	10.3598	0	0.0399567	0.999855
RGPD2	0	8.61733	0	0	0	0	0	0	1.26512e-07	1
RGS1	0	0	12.3214	0	8.80994	12.507	7.43762	11.2038	1.15446e-07	0.999855
RGS19	8.78713	0	0	0	0	0	0	0	1.21705e-07	1
RHBDD1	10.2354	0	0	0	0	0	8.08254	0	7.07026e-08	1
RHBDF1	9.4748	0	0	0	0	0	0	0	7.883e-08	1
RHBDL1	0	0	0	0	0	0	9.5679	9.75525	1	0.00899193
RHBG	0	9.87058	0	0	0	0	8.54249	0	7.07026e-08	1
RHPN1	0	8.7247	0	0	0	0	7.54636	0	1.1726e-07	1
RHPN2	0	9.37297	0	0	0	0	0	0	7.883e-08	1
RILPL2	0	0	0	8.01445	0	0	0	0	3.01543e-05	1
RIMS3	0	8.85073	0	0	0	0	0	0	1.16822e-07	1
RIN2	0	8.85933	0	10.7252	9.44248	0	0	0	0.935617	0.00866879
RIOX1	0	8.68658	0	0	0	0	0	0	1.19418e-07	1
RMC1	9.20445	0	0	0	0	0	0	0	1.14229e-07	1
RMDN2	0	0	10.8671	0	9.05214	0	8.14613	0	0.0168269	0.999855
RMDN3	0	0	9.70513	10.2909	0	0	0	0	0.0252827	0.0097245
RMI1	9.29013	8.7434	0	0	0	0	0	0	0.0140963	1
RMI2	0	0	0	10.8448	9.38832	0	0	0	0.0130561	0.00853233
RNA45SN4	0	10.3628	0	6.89803	8.65646	0	0	0	0.913329	0.0412879
RNASEH2A	0	0	0	11.4642	9.98052	0	9.56661	0	0.0274502	0.999855
RNF103	0	8.7247	10.1266	9.16058	7.36703	0	0	0	0.915945	0.00223298
RNF111	0	9.43178	0	0	0	0	0	0	7.883e-08	1
RNF113A	0	0	0	10.5873	8.7482	12.5758	0	10.3397	0.0262716	0.999855
RNF125	10.3236	0	0	0	0	0	0	0	7.07026e-08	1
RNF13	0	0	11.4088	7.51892	0	0	9.83019	0	0.0354233	0.999855
RNF138	8.65737	0	0	0	0	0	0	0	1.29518e-07	1
RNF141	0	0	9.58546	0	9.75511	0	0	0	0.0359678	0.0105421
RNF152	0	9.06651	0	0	0	0	0	0	1.1726e-07	1
RNF170	0	0	10.1747	6.19302	7.84567	0	7.93033	0	0.0190521	0.999855
RNF2	0	8.25001	0	0	0	9.84551	0	7.88073	2.63732e-07	0.0115786
RNF208	0	0	0	0	6.72947	0	0	8.40745	0.000125541	1
RNF219	0	0	6.60735	7.99758	7.14111	0	0	0	0.0662999	0.0142586
RNF227	0	8.36311	0	0	0	0	0	0	1.55371e-07	1
RNF25	0	10.8397	10.4293	8.92507	0	0	0	0	0.988867	0.0103789
RNF40	9.24115	9.58472	0	0	0	0	8.0753	0	0.00725243	1
RNF44	0	0	0	0	6.39051	0	7.0661	0	5.98462e-05	1
RNGTT	0	9.05907	0	0	0	0	0	0	1.17831e-07	1
RNPEP	0	10.0836	7.97129	10.9618	9.63465	0	0	0	0.958728	0.000870107
RNPEPL1	10.3905	0	0	0	0	0	0	0	7.07026e-08	1
ROBO1	9.2945	0	0	0	0	0	0	0	8.35983e-08	1
ROBO2	9.8816	12.2529	0	10.9712	12.9716	0	0	0	0.993537	3.43302e-12
RP9	0	0	0	10.4347	10.7571	0	8.06802	0	0.0315101	0.999855
RPGRIP1L	0	0	0	9.24641	7.21765	0	0	0	0.0839026	0.0241695
RPL10L	0	8.57621	0	0	0	0	0	0	1.31077e-07	1
RPL23AP7	0	0	0	10.2464	8.64419	0	8.93539	0	0.037623	0.999855
RPL7	14.7898	15.892	16.0319	17.1809	17.1148	18.6489	17.5544	17.6442	0.0325974	0.999855
RPL8	13.6736	13.8679	14.6611	15.5455	15.7163	16.8239	15.3089	16.0809	0.0109845	0.999855
RPP25	0	0	0	10.3353	8.88357	0	10.5481	0	0.0321191	0.999855
RPP30	10.0462	9.18748	12.0818	10.2476	8.46039	0	0	0	0.758223	0.000291056
RPP38	0	0	0	11.4534	10.7685	0	0	0	0.0235706	0.00480484
RPP40	0	0	0	10.1235	8.02677	0	0	0	0.0494131	0.0122832
RPS5	12.8057	13.5512	14.4366	15.1698	14.8895	15.7149	13.8091	14.7039	0.011658	0.999855
RPS6KL1	0	0	0	0	6.60834	0	0	0	5.06699e-05	1
RPSAP52	0	0	0	0	0	10.9487	8.99417	0	1	0.00624926
RPSAP58	0	6.07049	10.9328	11.3093	9.63154	12.0727	11.0752	0	0.0328428	0.999855
RPSAP9	10.4067	0	0	0	0	0	0	0	7.07026e-08	1
RPUSD1	0	9.07391	0	9.81541	6.70605	0	0	0	0.995443	0.0173346
RRAGC	0	0	0	0	6.83042	0	0	0	4.1678e-05	1
RREB1	0	9.3365	0	0	0	0	0	0	8.03761e-08	1
RRM2	0	9.53731	0	11.0633	6.62092	0	0	0	0.980431	2.03656e-10
RRP12	0	8.5866	0	0	0	0	0	0	1.30118e-07	1
RSAD1	0	0	0	8.78131	6.11618	0	0	0	0.109514	0.0463714
RSAD2	0	0	9.35743	0	4.98937	0	0	0	0.0929709	0.0295464
RSBN1	0	9.68482	0	0	0	0	0	0	7.17386e-08	1
RSF1	17.5361	16.733	15.5182	15.6748	16.2047	15.433	16.6408	15.8282	0.0275003	0.999855
[truncated: 685 more rows]
