# Supplementary material for: Targeted transcriptome analysis using synthetic long read sequencing uncovers isoform reprograming in the progression of colon cancer
Source: Commun Biol. 2021 Apr 27;4:506. doi: 10.1038/s42003-021-02024-1 (PMC8079361; doi:10.1038/s42003-021-02024-1)
Supplement: Supplementary file 8 — Supplementary Data 5 [file 42003_2021_2024_MOESM8_ESM.xlsx]

## Sheet: Supplementary_Data_5
Supplementary Data 5: Differentially expressed isoforms
(Supporting Figure 2)
Gene	Isoform	1N	3N	1T	2T	3T	1M	2M	3M	padj_NT	padj_TL
A1CF	XM_005269720	0	9.00649	0	0	0	0	0	0	6.80012e-08	1
AAAS	XM_011538780	0	8.47552	0	0	0	0	0	0	1.08852e-07	1
AACS	NM_001319839	0	0	0	8.02967	0	0	0	0	1.01924e-05	1
AAGAB	XM_024450052	0	0	0	0	0	11.2729	9.5927	0	1	0.0207272
AAMP	NM_001302545	7.78251	0	0	10.5375	9.60343	0	0	0	0.827857	0.0207272
AAR2	XM_011528763	9.64999	0	0	0	0	0	6.95323	0	2.94791e-08	1
ABCA2	NM_212533	0	8.24826	0	0	0	0	0	0	2.01793e-07	1
ABCA5	NM_172232	10.3456	9.85579	0	0	0	0	0	0	0.000742596	1
ABCA8	XR_002957945	9.54628	0	0	0	0	0	0	0	3.24869e-08	1
ABCB10	XR_001737084	0	0	0	0	6.69084	0	0	0	3.72149e-05	1
ABCB8	NM_001282293	0	0	0	0	0	0	10.2943	10.1298	1	0.0207272
ABCC1	XM_017023242	0	0	7.93638	9.69373	0	0	8.04247	0	0.0298818	0.999932
ABCC4	XM_017020322	9.66986	8.20886	0	0	0	0	0	0	0.00293575	1
ABCC6P2	NR_023387	10.2432	0	0	0	0	0	0	0	1.58783e-08	1
ABCD3	XM_011541877	9.8078	0	9.02243	0	7.08481	0	0	0	0.999954	0.0315993
ABCF3	XM_024453625	0	9.09559	0	0	0	0	0	10.4026	5.53646e-08	1
ABCG2	XM_011532420	9.50262	0	0	0	0	0	0	0	3.44276e-08	1
ABHD11	NM_148912	0	11.3715	9.02243	0	7.44305	0	0	0	0.90232	0.0293572
ABHD11	XM_024446949	10.0992	0	0	0	0	0	0	0	1.74149e-08	1
ABHD12	NM_001042472	8.67819	0	0	9.87561	8.87692	0	0	0	0.999954	0.0207272
ABHD12	NM_015600	0	8.64253	0	10.2683	8.47307	0	0	0	0.999954	0.0207272
ABHD12	XM_017027796	0	0	10.5293	0	8.75445	0	0	0	0.0162511	0.0207272
ABHD12	XR_002958467	9.34673	0	0	0	0	0	0	0	4.42785e-08	1
ABHD13	NM_032859	10.166	0	10.5333	0	8.65078	0	0	0	0.999954	0.0207689
ABHD14A	NM_015407	10.1567	0	0	0	0	10.8424	0	0	1.61896e-08	1
ABHD14B	NM_001254753	0	8.94388	10.4041	0	9.17039	0	0	0	0.999954	0.0207272
ABHD16A	NR_033489	10.0545	9.08837	10.4232	9.95709	0	0	0	0	0.999954	0.0207272
ABHD17A	NM_001130111	11.8479	0	0	0	0	10.9307	0	0	1.34424e-08	1
ABHD17B	XM_024447567	0	0	0	8.4918	0	0	0	0	6.25675e-06	1
ABHD2	XM_024449829	10.3579	0	0	0	0	0	0	0	1.4841e-08	1
ABHD3	XR_935209	0	0	8.62785	0	6.35198	0	0	0	0.0711806	0.0463849
ABHD5	NM_016006	0	0	9.68747	0	8.00203	0	0	0	0.0282643	0.0207272
ABI1	NM_001348031	0	0	10.3936	0	6.97463	0	6.51489	0	0.0223077	0.999932
ABI1	XM_005252332	9.68296	0	0	0	0	0	0	10.7238	2.83787e-08	1
ABI3	NM_016428	0	8.43056	0	0	0	0	0	0	1.12966e-07	1
ABLIM1	XM_006717846	10.3661	0	0	0	0	0	0	0	1.4841e-08	1
ABLIM1	XM_024448022	0	0	0	0	6.58232	0	8.38286	0	4.04257e-05	1
ABR	NM_001092	0	0	9.35737	0	7.44305	0	0	0	0.0381078	0.0247531
ABRAXAS1	XM_005263280	0	0	0	7.76309	0	0	0	0	2.56511e-05	1
ABTB1	XR_924182	10.6491	0	0	0	0	0	0	0	1.34424e-08	1
ACAA1	NM_001607	0	0	10.7009	10.4307	9.84569	0	8.49375	0	0.000764956	0.999932
ACAA1	XM_011533650	0	0	0	9.94792	7.98318	0	0	0	0.0243302	0.0207272
ACAD8	XM_024448438	0	8.93586	0	0	0	0	0	0	7.69457e-08	1
ACAD9	NM_014049	0	0	0	9.95098	9.17973	0	0	11.0229	0.018783	0.999932
ACADS	NM_001302554	10.3862	0	0	0	0	0	0	0	1.69933e-08	1
ACADVL	XR_934021	0	0	0	0	6.75891	0	8.05825	0	9.5303e-05	1
ACADVL	XR_934023	0	0	0	0	6.66742	4.3217	0	0	3.78066e-05	1
ACAP3	XM_011540609	9.22663	0	0	0	0	0	0	0	5.40057e-08	1
ACD	XR_429728	0	0	0	9.11693	7.0123	0	0	0	0.0465822	0.0320303
ACIN1	NM_014977	0	9.8192	0	0	0	0	0	0	2.00877e-08	1
ACLY	NM_001096	0	0	12.3096	11.7485	10.0072	11.7018	9.74083	10.6119	0.00016744	0.999932
ACOT2	NM_006821	0	0	7.6014	0	0	0	8.15533	0	1.81112e-05	1
ACOT8	XR_244130	0	0	9.39645	0	9.05893	0	0	10.46	0.0243057	0.999932
ACP1	NR_024080	9.7342	0	0	0	0	0	0	10.3551	5.08088e-08	1
ACP2	NM_001610	0	0	10.3188	0	5.69319	0	0	9.17287	0.0260226	1
ACP2	XR_001747908	0	9.46794	0	0	0	0	0	0	3.0952e-08	1
ACP5	XM_011528069	0	0	0	10.4601	6.96506	0	0	0	0.0209853	0.0207272
ACSF2	NM_025149	10.4755	0	0	0	0	0	0	0	1.44143e-08	1
ACSF3	NR_147929	0	0	7.52651	0	0	0	0	0	1.85644e-05	1
ACSF3	XM_017023019	0	0	0	10.4867	7.4152	0	9.85542	0	0.0197534	0.999932
ACSF3	XR_933238	0	0	0	10.1292	8.00203	0	0	0	0.0220588	0.0207272
ACSL1	XM_005262828	0	0	10.3901	10.2234	8.71215	0	0	11.2413	0.00139908	0.999932
ACSM3	NM_005622	0	9.40542	0	0	0	0	0	0	3.30782e-08	1
ACSM3	XM_011545911	0	8.81861	0	0	0	0	0	0	8.12452e-08	1
ACSM3	XM_024450370	9.69594	0	0	0	0	0	0	0	2.65952e-08	1
ACSS1	XR_937170	0	0	0	9.59928	9.22455	0	0	0	0.0211811	0.0207272
ACSS2	XM_011528912	10.2432	9.8727	9.62603	9.83307	7.98318	0	0	0	0.999954	0.00438111
ACTA2	NM_001320855	0	9.79944	0	0	0	11.2662	0	0	2.03832e-08	1
ACTL6A	NM_177989	0	0	10.4266	0	8.80093	0	0	10.1716	0.0169129	0.999932
ACTN4	NM_001322033	10.2299	9.41121	8.45689	0	7.80147	0	0	0	0.877337	0.0352825
ACTR1B	NM_005735	0	0	10.9747	9.1278	0	10.4137	0	0	0.0131567	0.999932
ACTR1B	XM_017003116	0	0	10.3635	0	8.1015	0	0	0	0.0196861	0.0207272
ACTR3	NR_102318	0	8.73788	10.722	9.33427	8.23495	0	0	0	0.932309	0.00301608
ACTR3C	NM_001164458	0	0	9.89522	0	8.039	0	7.60476	0	0.0252162	0.999932
ACTR6	NR_048569	0	9.11703	9.3172	0	7.30569	0	0	0	0.999954	0.0257543
ACVR1	NM_001347664	0	0	10.1761	9.3895	0	11.4261	9.77751	0	0.0178301	0.999932
ACVR1	XM_006712825	0	0	9.19758	0	9.69024	0	0	9.87129	0.0205683	0.999932
ACY1	NM_001198897	10.9384	0	0	0	0	0	0	0	1.34424e-08	1
ACYP2	NM_138448	0	0	0	10.8389	7.59353	0	0	0	0.0160126	0.0207272
ADA	NM_001322050	0	8.99881	0	0	0	0	0	0	6.89145e-08	1
ADA2	XM_011546133	9.93917	0	0	0	0	0	0	0	2.00877e-08	1
ADAM15	NM_003815	0	0	7.8262	0	10.4993	0	0	10.1819	0.0180941	0.999932
ADAM15	NM_207191	0	9.5854	0	0	0	0	0	0	2.60525e-08	1
ADAM28	XR_949375	0	8.48654	0	0	0	0	0	0	1.08852e-07	1
ADAMTS10	XM_017027340	0	0	0	0	6.32229	0	0	0	0.000244538	1
ADAMTSL1	XM_017015312	9.91716	0	0	0	0	0	0	0	2.04452e-08	1
ADAMTSL2	XM_011519242	0	0	0	0	0	8.16919	6.8263	0	1	0.0437086
ADAP2	NM_001346716	0	0	9.51418	0	8.66563	0	0	8.8686	0.0260871	0.999932
ADAT1	NM_012091	0	8.74707	0	0	0	9.79467	0	0	8.6072e-08	1
ADAT2	XM_011535439	0	8.34834	0	0	0	0	0	0	1.23778e-07	1
ADCK5	XM_011516910	9.74048	0	0	0	0	0	0	0	4.00706e-08	1
ADD1	NM_001354756	10.3165	0	0	0	0	0	0	0	1.5193e-08	1
ADD1	NM_001354757	0	8.90332	0	0	0	0	0	0	7.75156e-08	1
ADD1	NM_014189	0	0	0	0	0	0	9.51137	9.72461	1	0.0207272
ADD1	XR_002959706	0	9.08111	0	10.8488	9.08126	0	0	0	0.999954	0.0207272
ADD2	XM_011532502	0	8.98333	0	0	0	0	0	0	7.17128e-08	1
ADGRL3	NM_015236	0	8.84455	0	0	0	0	0	0	8.05771e-08	1
ADH1C	NM_000669	11.4731	12.9506	13.7342	10.027	0	0	0	0	0.999954	1.36749e-09
ADH1C	NR_133005	9.55343	9.75454	3.43613	0	0	0	0	0	0.0440778	0.999932
ADIPOR1	XM_024447427	0	0	0	7.52076	8.23295	0	0	0	0.0645844	0.044792
ADIPOR2	NM_024551	0	0	0	0	6.72527	0	0	0	9.5303e-05	1
ADK	NM_001202449	0	0	0	9.90749	9.39287	0	9.82992	10.576	0.0180504	0.999932
ADK	XM_017015701	0	0	0	11.9134	12.55	10.6202	9.61527	13.9461	1.34424e-08	0.999932
ADK	XM_017015704	0	0	0	10.5807	8.97795	10.6673	10.2496	11.7671	0.014955	0.999932
ADORA2B	NM_000676	0	8.36038	0	0	0	0	0	0	1.21281e-07	1
ADPRHL2	XM_011541636	0	0	10.24	0	8.16559	0	7.70437	0	0.0207316	0.999932
ADPRM	XR_243561	0	0	0	10.1979	9.12919	0	0	0	0.0172094	0.0207272
ADRM1	NM_175573	0	0	9.74641	9.31062	8.29731	0	9.83725	0	0.00326409	0.999932
ADSSL1	NM_152328	0	8.80106	0	0	0	0	0	0	8.2426e-08	1
ADTRP	XR_926322	10.8293	9.27797	0	0	0	0	0	0	0.000675612	1
AFDN	XM_017010883	10.2868	0	0	0	0	10.4562	9.22446	0	1.53895e-08	0.0207272
AFDN	XM_017010887	0	0	0	0	6.70241	0	0	0	3.68888e-05	1
AFF1	NM_001313960	0	0	0	0	6.30722	9.60357	0	0	4.98712e-05	1
AFF1	XM_005263013	0	0	10.7983	0	7.75223	0	7.5433	0	0.0164584	0.999932
AFF1	XM_011531973	0	9.40542	0	0	0	0	4.59645	0	3.30782e-08	0.706383
AFF3	XM_011511175	0	11.434	0	0	0	0	0	0	1.34424e-08	1
AFF3	XM_011511177	0	9.00649	0	0	0	0	0	0	6.80012e-08	1
AFF3	XM_024452883	9.21765	9.86849	0	0	0	0	0	9.42976	0.0014903	1
AFG1L	XM_011535657	11.3306	9.52786	10.8637	10.7884	8.76552	0	0	0	0.999954	0.00166928
AFG1L	XM_017010647	10.6255	9.41121	11.5643	0	10.2934	0	0	0	0.999954	0.0207272
AFG3L2	NM_006796	0	0	11.6797	0	7.0123	0	7.09458	0	3.44276e-08	0.999932
AFG3L2	XM_011525601	0	10.4459	9.4345	0	5.90827	0	0	0	0.999954	0.0291259
AFMID	NM_001010982	0	8.85309	0	0	0	0	0	0	7.90766e-08	1
AFMID	XM_011524332	8.59747	0	0	0	0	0	0	0	1.05038e-07	1
AFTPH	XR_244941	0	8.31162	0	0	0	0	0	0	1.27192e-07	1
AGAP1	XM_006712235	8.9515	10.0798	0	10.991	9.17558	0	0	0	0.999954	0.0207272
AGAP1	XM_024452676	0	0	9.42077	0	6.13008	0	0	0	0.0450654	0.0287159
AGAP3	XM_017011735	10.468	0	0	0	0	0	0	0	1.4474e-08	1
AGBL4	NM_001323574	0	9.8494	0	0	0	0	0	10.0121	1.9949e-08	1
AGFG2	XM_017012114	9.17193	0	0	0	0	0	0	0	7.86091e-08	1
AGO3	XM_017000523	0	0	0	0	6.3666	0	0	0	4.76071e-05	1
AGPAT3	XM_005261160	0	0	10.317	0	8.32002	0	0	0	0.0194552	0.0207272
AGPAT4	XR_001743516	0	0	0	0	6.64361	0	0	0	3.85942e-05	1
AGRN	NM_198576	0	0	0	0	6.58232	0	0	0	4.04257e-05	1
AGRN	XM_005244749	0	0	0	0	6.75891	0	0	0	9.5303e-05	1
AGTRAP	NM_020350	0	0	0	10.0671	9.5516	10.5615	0	10.507	0.0162067	0.999932
AHCY	NM_000687	0	0	0	9.898	7.97367	10.7969	0	10.5178	0.0249421	0.999932
AHCY	XM_017027708	0	0	0	10.2209	8.69198	0	0	0	0.0187251	0.0207272
AHCYL2	NM_015328	0	9.27797	0	0	0	0	0	0	4.00706e-08	1
AHCYL2	XM_005250237	14.0551	13.4236	14.4357	11.6478	7.91023	0	0	0	0.999954	0.000126798
AHDC1	XM_024446461	0	0	0	0	0	9.80082	8.25999	0	1	0.0207272
AHI1	NM_017651	0	0	0	9.14663	9.27772	0	0	0	0.0243752	0.0207272
AHI1	XR_001743486	0	0	0	9.73341	7.99264	0	7.84197	0	0.0271253	0.999932
AHNAK	NM_024060	8.63839	0	0	0	0	0	0	0	1.01332e-07	1
AIDA	NM_022831	0	8.81861	0	0	0	10.9695	0	0	8.12452e-08	1
AIF1	NM_001318970	0	0	9.80039	0	8.91967	0	0	10.1263	0.0216114	0.999932
AIFM1	NM_004208	0	0	0	9.91692	8.8641	0	0	10.7002	0.0206007	0.999932
AIG1	XM_017010928	0	0	0	0	6.50515	0	6.78138	0	4.28188e-05	1
AIM2	NM_004833	0	9.29688	0	0	0	0	0	0	4.00706e-08	1
AIMP2	XM_006715772	0	0	0	0	0	11.1273	0	10.8034	1	0.0207272
AIMP2	XM_011515519	0	0	10.7157	11.8244	9.60805	0	0	0	0.000391783	0.000940769
AIP	NM_003977	0	0	9.40344	0	8.28774	0	8.17283	0	0.030452	0.999932
AK1	NM_001318122	0	0	0	10.0428	7.24369	0	0	0	0.0257464	0.0207272
AK2	NR_134976	10.5702	0	0	0	0	0	0	0	1.34424e-08	1
AK2	XR_001737036	0	0	0	10.0109	9.1818	0	0	0	0.0183732	0.0207272
AK4	NM_203464	0	0	10.3518	9.9325	6.42363	0	0	0	0.0026895	0.00409605
AK6	NM_016283	10.2996	11.1248	0	10.2987	9.57853	0	0	0	0.999954	0.0207272
AKAP1	NM_003488	0	0	10.6576	0	9.38391	12.2656	9.76506	0	0.0133172	0.999932
AKAP1	XM_024450960	0	0	9.75737	9.48558	9.33737	0	0	0	0.00210488	0.00319309
AKAP11	XM_017020383	0	0	0	8.96764	6.70816	0	0	0	0.0540454	0.0370472
AKAP8	XR_001753582	9.79579	0	0	0	0	0	6.78138	0	2.46694e-08	1
AKAP8L	NM_001291478	0	9.13815	0	0	0	0	0	0	5.16102e-08	1
AKAP8L	XR_002958295	0	0	0	0	6.59479	0	0	0	4.01565e-05	1
AKAP9	XM_017011658	11.5942	0	0	0	0	0	0	0	1.34424e-08	1
AKR1A1	NM_153326	0	0	11.2921	0	10.2203	11.1346	10.5	10.5472	0.00770263	0.999932
AKR1A1	XM_011540492	0	0	0	0	0	10.9166	9.14985	0	1	0.0207272
AKR1B10	XR_927491	0	0	0	0	6.30722	0	0	0	4.98712e-05	1
AKR7A3	NM_012067	11.4937	10.1646	0	11.5216	7.97367	0	0	0	0.999954	7.8295e-09
AKT1	NM_001014432	0	0	9.75327	9.35754	9.22053	0	0	11.3605	0.00232869	1
AKT3	NM_001206729	0	0	0	10.3702	8.67447	0	0	11.0229	0.0175348	0.999932
AKT3	XM_024446892	11.1724	0	0	0	0	0	0	0	1.34424e-08	1
AKTIP	NM_022476	0	0	0	0	6.72527	0	0	0	9.5303e-05	1
AKTIP	XM_017023564	0	0	0	0	6.69084	0	0	0	3.72149e-05	1
ALB	NM_000477	0	9.83006	0	0	0	0	7.47912	0	2.00568e-08	1
ALDH18A1	NM_002860	0	0	0	0	0	0	7.74393	9.37715	1	0.0207272
ALDH2	NM_000690	0	0	10.9617	13.0243	7.55576	11.0473	10.6637	11.2183	0.000252816	0.999932
ALDH9A1	NM_000696	0	0	10.5562	0	8.153	0	7.27823	0	0.0177714	0.999932
ALDOA	NM_001355562	0	0	10.4275	0	11.6877	10.9363	8.03292	11.6221	0.00567828	0.999932
ALG13	NR_136735	9.02536	0	0	0	0	0	0	0	7.69457e-08	1
ALG13	XM_011531031	10.1937	0	0	0	0	0	0	0	1.60453e-08	1
ALG13	XM_017029855	9.19039	7.79545	0	0	0	0	0	0	0.00541643	1
ALG3	XM_024453296	0	0	0	6.6986	0	0	0	0	3.85942e-05	1
ALG8	XR_950044	0	9.66033	0	0	0	0	0	0	2.45723e-08	1
ALG9	NM_001077690	0	9.52786	0	0	0	0	0	0	2.8962e-08	1
ALK	XR_001738688	8.52657	0	0	0	0	0	0	0	1.11795e-07	1
ALKBH2	XM_005253835	0	0	6.83255	0	0	0	0	0	3.72149e-05	1
ALKBH5	NM_017758	0	0	8.35596	10.2158	8.81165	0	8.14945	0	0.0028923	0.999932
ALOX15	NM_001140	0	0	0	0	6.5183	0	0	0	4.23276e-05	1
ALOX5AP	NM_001629	0	0	0	10.0656	7.5365	0	0	10.496	0.024469	0.999932
ALS2CL	NR_135622	0	0	0	0	6.50515	0	0	0	4.28188e-05	1
ALS2CL	XR_001740097	0	8.98333	0	0	0	0	0	0	7.17128e-08	1
AMD1	NM_001634	0	8.51912	0	9.52311	9.04309	0	0	0	0.999954	0.0207272
AMIGO2	XM_005268837	0	0	10.9671	9.41635	7.16225	0	0	0	0.00197826	0.0030676
AMN	XM_024449714	10.2695	9.86215	9.24896	0	8.28966	0	0	0	0.977787	0.0220642
AMN1	NR_103523	0	8.40754	0	0	0	0	0	0	1.16408e-07	1
AMN1	XM_006719054	0	8.95979	0	0	0	0	0	0	7.69457e-08	1
AMN1	XM_017018965	0	9.49549	0	0	0	0	0	0	2.94974e-08	1
AMOTL1	XM_011542626	0	0	10.9951	0	9.60959	0	0	0	0.0106304	0.0207272
AMT	NM_001164712	0	9.1241	0	0	0	0	0	0	5.29242e-08	1
AMZ2	NR_144442	10.5345	0	0	0	0	0	0	0	1.36475e-08	1
ANAPC1	NM_022662	0	0	0	9.6679	8.89341	0	0	0	0.0226749	0.0207272
ANAPC11	NM_001289415	0	9.51715	9.88276	0	8.27811	0	0	0	0.999954	0.0207272
ANAPC11	NM_001289418	9.61624	0	0	0	0	0	0	0	2.90962e-08	1
ANAPC11	NM_016476	10.7645	9.7591	0	0	0	0	0	0	0.000568271	1
ANAPC13	NM_001242374	0	0	0	10.0357	10.0001	0	0	10.4344	0.0141913	1
ANAPC15	NM_001278485	0	9.33397	0	0	0	0	0	0	3.79286e-08	1
ANAPC15	NM_014042	11.0813	0	10.7916	10.4633	8.44235	0	0	0	0.999954	0.00208922
ANAPC2	XR_929779	10.6357	0	0	0	0	0	0	0	2.23446e-08	1
ANAPC5	NM_001330489	0	0	10.5979	10.1074	8.153	0	7.9406	0	0.00153365	0.999932
ANAPC5	NM_016237	9.77759	0	0	10.4782	8.6145	0	0	0	0.999954	0.0211573
ANAPC7	XM_017019428	0	9.3996	0	0	0	0	0	0	3.36108e-08	1
ANGEL1	NM_015305	9.81377	0	0	0	0	0	0	0	2.48687e-08	1
ANGEL2	XR_001737532	0	0	0	0	6.30722	0	0	0	4.98712e-05	1
ANGPTL4	NM_001039667	0	0	0	10.1719	8.80898	0	0	0	0.0186976	0.0207272
ANK3	NM_001320874	0	0	10.2955	0	8.7724	0	0	0	0.01809	0.0207272
ANK3	NM_020987	9.29648	6.0559	0	0	0	0	0	0	0.00832905	1
ANK3	XM_005269715	0	0	11.1372	9.6378	8.32002	0	0	0	0.00129178	0.00236675
ANKH	NM_054027	0	0	8.10028	0	0	0	0	0	1.02868e-05	1
ANKHD1	NM_024668	0	9.77267	0	0	0	0	0	0	4.1205e-08	1
ANKHD1-EIF4EBP3	NM_020690	0	8.36038	0	0	0	0	7.81251	0	1.21281e-07	1
ANKRD10	NR_104587	0	0	0	10.6061	9.73458	0	7.23446	0	0.012278	0.999932
ANKRD10	XM_024449382	0	0	0	9.86265	7.86462	0	0	0	0.0259194	0.0207272
ANKRD10	XR_002957462	0	0	0	9.79948	9.1818	0	0	0	0.0199145	0.0207272
ANKRD10	XR_002957463	0	0	9.66583	0	10.5277	11.397	0	0	0.0127673	0.999932
ANKRD10	XR_002957465	0	0	9.2567	7.32688	9.52823	11.2233	0	10.4823	0.00470701	0.999932
ANKRD11	NM_001256183	0	9.90592	0	0	0	0	0	0	1.86611e-08	1
ANKRD11	NR_045839	0	8.80986	0	0	0	0	0	0	8.2426e-08	1
ANKRD13A	NM_033121	0	0	0	0	6.72527	0	0	0	9.5303e-05	1
ANKRD17	XM_017008017	8.99416	0	0	0	0	0	0	0	7.72712e-08	1
ANKRD22	NM_144590	0	0	0	11.0529	9.62487	8.7365	9.38695	6.67971	0.0101588	0.999932
ANKRD27	XM_017027349	0	9.23285	0	0	0	0	6.53306	0	4.38267e-08	1
ANKRD36	XR_001738741	9.01503	0	0	0	0	0	0	0	7.69457e-08	1
ANKRD36B	XR_002959321	0	0	0	8.16244	0	0	0	0	8.86059e-06	1
ANKRD40	XM_017025296	8.80342	0	0	0	0	0	2.99233	0	8.88758e-08	0.999932
ANKRD46	NM_198401	0	8.94388	0	0	0	0	0	0	7.69457e-08	1
ANKRD52	XM_017019184	0	0	0	0	6.30722	0	0	0	4.98712e-05	1
ANKRD55	XM_017009853	0	9.7591	0	0	0	9.66225	0	0	2.1232e-08	1
ANKS1B	NM_001204080	10.8884	0	0	0	0	0	0	0	1.34424e-08	1
ANKS1B	NM_181670	8.58357	0	0	0	0	0	0	0	1.06139e-07	1
ANKZF1	XR_922953	0	9.85579	0	0	0	0	0	0	1.97599e-08	1
ANO10	NM_018075	0	0	11.8879	10.4219	0	0	0	0	0.00595495	0.0207272
ANTXR2	NM_058172	9.77147	0	0	0	0	0	7.72032	0	2.46694e-08	1
ANXA11	NM_145868	0	9.83006	0	0	0	0	9.1261	11.4573	2.00568e-08	0.0207272
ANXA2R	NM_001014279	0	0	0	9.60706	9.40177	0	0	0	0.0200131	0.0207272
ANXA7	NM_004034	0	8.72862	0	0	0	0	7.58746	0	8.8049e-08	1
AOAH	NM_001177507	0	9.59562	0	0	0	0	0	0	2.58763e-08	1
AOAH	XM_011515335	0	0	7.57687	0	0	0	9.14691	0	3.22969e-05	1
AOAH	XM_011515341	0	0	7.48755	10.7092	8.27424	9.45919	9.84364	10.5472	0.00297009	0.999932
AP1AR	XM_017008380	0	6.27519	0	0	0	9.01601	6.85549	0	0.149373	0.0264652
AP1G2	XR_001750584	0	0	0	9.26211	7.18717	0	0	0	0.0412692	0.0287024
AP1M1	NM_032493	0	0	10.0942	0	7.98792	0	0	0	0.0229852	0.0207272
AP2A2	XM_011519929	9.95545	0	0	0	0	0	0	9.00582	2.00568e-08	1
AP2B1	NM_001030006	0	0	0	11.4335	8.32377	10.9818	9.36556	10.1819	0.0103119	0.999932
AP2B1	NM_001282	0	0	9.5398	10.5056	11.1753	11.8266	0	9.72928	0.000625761	0.999932
AP2B1	XM_011524450	0	9.2906	0	0	0	0	0	0	4.07111e-08	1
AP2S1	XM_011526424	0	0	0	9.03847	8.25865	0	0	0	0.0359017	0.0250046
AP3D1	NM_003938	0	0	0	9.7546	7.40107	0	0	0	0.0297082	0.0218058
AP3S2	NR_037582	10.7079	0	9.46824	10.1534	0	0	0	0	0.999954	0.0209633
AP4B1	NM_006594	0	9.08111	0	0	0	0	0	0	5.70013e-08	1
AP4B1	XR_002958807	9.67642	0	0	0	0	0	0	0	2.72705e-08	1
AP4M1	NM_004722	0	9.10277	0	10.6274	7.07594	0	0	0	0.999954	0.0207272
AP5M1	XM_011536940	9.16261	7.01488	8.20004	0	8.11455	0	0	0	0.999954	0.0352825
APBA3	XM_006722950	10.4604	0	0	0	0	0	0	0	1.4474e-08	1
APC	NM_001354905	0	9.41699	0	0	0	0	0	0	3.28024e-08	1
APCDD1	NM_153000	0	8.90332	0	0	0	10.0692	11.1771	0	7.75156e-08	0.0207272
APH1A	NM_001243771	0	0	0	9.55164	7.75223	0	8.44178	0	0.0313033	0.999932
APH1A	NR_045033	0	0	0	7.12471	0	0	0	0	2.57148e-05	1
APH1A	NR_045035	0	0	9.47489	0	5.5973	0	0	0	0.045944	0.0292537
APLP2	NM_001142276	0	0	14.3877	13.3344	10.3579	14.8386	11.8342	12.5613	2.1468e-05	0.999932
APLP2	NM_001328682	0	0	12.4787	11.093	7.58731	11.0441	10.756	10.3894	0.00036816	0.999932
APLP2	NM_001328684	0	0	0	10.7414	7.96409	0	0	10.8276	0.0161823	0.999932
APOA2	NM_001643	0	0	0	10.5487	10.2041	0	9.84455	0	0.0108298	0.999932
APOBEC1	NM_005889	0	0	7.72935	0	9.63169	11.1334	0	11.516	0.0292527	0.999932
APOBEC3F	XR_002958675	0	0	0	0	6.54425	0	0	0	4.20073e-05	1
APOC1	NM_001321066	10.8912	0	0	0	0	0	0	0	1.34424e-08	1
APOL1	NM_001136541	9.6433	8.16836	0	10.3748	7.40815	0	0	0	0.999954	0.0207272
APOL2	NM_145637	10.166	0	0	0	0	0	0	0	1.60453e-08	1
APOL3	XM_024452276	0	9.49002	0	0	0	0	0	0	3.39816e-08	1
APOL4	NM_145660	9.94461	0	0	0	0	10.1606	10.8185	0	2.00877e-08	0.0207272
APP	NM_001136130	0	8.72862	0	0	0	0	8.19583	0	8.8049e-08	1
APP	NM_201413	0	0	0	10.2386	6.54425	0	0	0	0.0247368	0.0207272
AQP12A	NM_198998	0	0	7.75144	0	0	0	0	0	1.4874e-05	1
AQP12B	XR_922993	10.2074	0	0	0	0	0	0	0	1.6035e-08	1
AQP3	XR_001746289	0	9.41121	0	0	0	0	0	0	3.28024e-08	1
AR	NM_000044	10.3374	0	0	0	0	0	7.9406	0	1.58336e-08	1
ARAP3	XM_011537677	0	8.49748	0	0	0	0	0	0	1.06139e-07	1
ARCN1	XM_005271542	0	0	0	10.0529	8.76276	0	0	0	0.0198709	0.0207272
AREL1	NM_001039479	0	9.31554	0	0	0	0	0	0	3.89948e-08	1
ARFGAP1	NR_104023	10.1892	0	0	0	0	0	0	0	1.60453e-08	1
ARFGAP2	NM_001242832	0	10.4725	0	0	0	0	0	0	1.34424e-08	1
ARFGAP2	XM_006718346	11.3777	0	0	0	0	0	9.10499	0	1.34424e-08	1
ARFGEF1	XM_005251135	0	0	0	0	6.61941	0	0	0	5.85133e-05	1
ARFIP2	XM_005252840	0	9.68924	0	0	0	0	7.5433	0	2.34148e-08	1
ARFRP1	NM_001267544	9.90044	0	0	0	0	0	0	0	2.07463e-08	1
ARHGAP10	XM_005263215	0	0	11.0843	9.80287	9.7776	11.4674	9.79079	9.93333	0.000823432	0.999932
ARHGAP10	XM_017008602	9.64999	0	0	0	0	0	9.14691	0	2.94791e-08	1
ARHGAP12	XM_017016954	0	9.77267	0	0	0	0	0	9.82839	4.1205e-08	1
ARHGAP15	NM_018460	0	9.0368	0	0	0	0	0	0	6.38028e-08	1
ARHGAP17	XR_950811	0	8.3362	0	0	0	0	0	0	1.25239e-07	1
ARHGAP21	XR_930513	0	0	9.58047	0	7.34312	0	0	0	0.034088	0.0226197
ARHGAP24	NM_001287805	0	8.49748	0	0	0	0	0	0	1.06139e-07	1
ARHGAP24	NM_001346093	9.50999	0	0	0	0	0	8.68067	0	3.47036e-08	1
ARHGAP25	NM_001166276	0	0	12.047	0	7.29043	0	0	0	1.46914e-08	5.44576e-09
ARHGAP25	NM_001166277	0	8.77432	0	0	0	0	0	0	8.46308e-08	1
ARHGAP25	NM_014882	10.4793	0	9.81095	0	8.19455	0	0	0	0.999954	0.0207272
ARHGAP25	XM_005264676	0	9.50093	0	0	0	0	0	0	2.94519e-08	1
ARHGAP25	XM_011533206	10.509	7.88149	0	0	0	0	0	0	0.0014903	1
ARHGAP26	NM_001135608	0	0	10.722	0	7.66031	0	0	10.0722	0.0173704	0.999932
ARHGAP26	NR_146198	10.8219	0	0	0	0	0	0	0	1.34424e-08	1
ARHGAP26	XM_017009248	0	10.3051	0	0	0	0	0	0	1.46914e-08	1
ARHGAP27	XR_934417	8.51197	0	0	0	0	0	8.32143	8.73563	1.14312e-07	0.0218709
ARHGAP31	XM_017006955	11.4993	0	0	0	0	0	0	0	1.34424e-08	1
ARHGAP4	NM_001666	9.4652	0	9.02243	0	8.8641	0	0	0	0.999954	0.0209421
ARHGAP45	XM_024451435	9.96084	0	0	0	0	10.0564	4.52559	0	2.00568e-08	1
ARHGAP6	NR_109776	0	0	9.79508	0	7.72413	0	9.1231	3.87955	0.0281794	0.999932
ARHGAP8	NM_181335	0	10.2576	0	0	0	0	8.26816	0	1.46914e-08	1
ARHGEF10L	NM_001328124	0	0	10.7023	0	7.80684	0	0	8.89378	0.0172332	0.999932
ARHGEF10L	XM_006710728	0	8.58214	0	0	0	0	0	0	9.90931e-08	1
ARHGEF10L	XM_017001620	0	0	0	8.37806	0	0	0	0	2.07058e-05	1
ARHGEF10L	XM_017001622	9.66327	0	0	0	0	9.60709	0	0	2.79032e-08	1
ARHGEF10L	XR_946690	11.4956	0	0	0	0	11.0544	0	0	1.34424e-08	1
ARHGEF16	NM_014448	0	8.66211	9.96778	8.828	0	0	0	0	0.999954	0.0207272
ARHGEF2	XM_024450823	9.14378	0	0	0	0	0	0	0	7.2579e-08	1
ARHGEF37	XM_017009461	10.2996	0	0	0	0	0	0	0	1.53895e-08	1
ARHGEF40	XM_017021437	0	0	0	0	6.5183	0	7.89213	0	4.23276e-05	1
ARHGEF7	NM_001320851	0	0	0	11.093	7.63638	0	8.03292	0	0.0137852	0.999932
ARHGEF7	NM_001354053	0	0	10.3795	10.1507	9.00856	0	9.34641	0	0.0013351	0.999932
ARHGEF7	NM_145735	0	9.32171	0	0	0	0	0	0	3.84322e-08	1
ARHGEF7	XR_001749712	0	0	10.3536	0	7.5365	0	0	0	0.0214384	0.0207272
ARHGEF9	NM_001330495	0	8.57183	0	0	0	0	0	0	9.96865e-08	1
ARHGEF9	NM_001353923	0	0	10.6649	10.4972	0	0	8.09542	0	0.0103826	0.999932
ARHGEF9	NM_001353927	0	0	0	9.08383	8.70786	0	0	0	0.030452	0.021934
ARHGEF9	XM_005262250	0	0	10.4163	0	8.90723	0	0	0	0.0166267	0.0208083
ARID1B	XM_017011103	0	0	0	11.5227	9.03854	0	9.05868	0	0.00874624	0.999932
ARID2	NM_001347839	0	0	0	0	0	10.033	6.04302	0	1	0.0207272
ARID4B	XR_002956802	0	0	0	0	6.45132	0	3.65489	0	4.51448e-05	1
ARID5A	NM_001319096	0	0	10.0369	0	8.29349	0	0	0	0.0223816	0.0207272
ARIH2	XM_024453311	0	9.42274	0	0	0	0	0	0	3.26416e-08	1
ARL1	NM_001301068	8.72959	8.26116	0	0	0	0	0	0	0.00625909	1
ARL15	XM_017009598	9.30497	0	0	0	0	0	0	0	4.79671e-08	1
ARL17B	NM_001039083	0	0	10.7929	9.99319	0	0	0	0	0.0116379	0.0207272
ARL2BP	NM_012106	8.56953	0	0	10.9503	6.32229	0	0	0	0.9989	1.67974e-08
ARL5A	NM_012097	0	0	10.5749	9.61867	9.01785	0	0	0	0.00149752	0.00258937
ARL6	NR_136601	0	0	0	0	6.54425	0	0	0	4.20073e-05	1
ARL6IP4	NM_001002251	0	10.3631	10.174	11.4313	8.99921	0	0	0	0.999954	0.00153503
ARL6IP4	NM_001278379	0	8.45321	0	0	0	0	0	0	1.1081e-07	1
ARL6IP4	NR_103512	9.56763	0	0	0	0	0	0	0	3.15678e-08	1
ARL6IP6	NM_152522	9.4652	0	9.78441	10.459	8.60528	0	0	0	0.999954	0.00283511
ARMC1	XM_017013605	0	8.98333	0	0	0	0	0	0	7.17128e-08	1
ARMC10	XM_017012687	0	0	0	9.48135	8.90473	0	0	0	0.024406	0.0207272
ARMC7	XR_002958068	0	0	0	10.1427	8.13604	0	0	0	0.0214721	0.0207272
ARMC8	XM_006713565	0	0	12.2293	9.79266	7.07594	6.52646	10.3733	11.2745	0.000743273	0.999932
ARMC8	XM_017006098	10.2738	0	0	0	0	0	0	9.66735	1.80817e-08	1
ARMC8	XM_017006099	9.12471	0	0	0	0	0	0	0	6.79866e-08	1
ARMCX2	XM_024452484	0	0	0	8.48337	0	0	0	0	2.83244e-05	1
ARMCX3	XM_005262141	0	0	9.05831	9.43834	0	0	6.95323	0	0.0257337	0.999932
ARMCX5	NM_001168485	0	8.46441	0	0	0	0	0	0	1.10608e-07	1
ARNT	NM_001668	0	0	9.91737	9.69556	11.2322	0	9.29673	0	0.000723177	0.999932
ARNT	XM_005245157	0	0	0	9.1278	7.72979	0	0	0	0.0396705	0.0275069
ARNT	XM_011509546	8.87366	0	0	0	0	0	0	0	8.3899e-08	1
ARNTL	NM_001030273	0	0	0	0	0	11.4751	0	10.7721	1	0.0199878
ARNTL	NM_001178	0	0	11.3344	9.32957	0	10.7186	9.19907	0	0.0104082	0.999932
ARNTL	NM_001297719	0	0	9.94639	9.87238	9.27772	9.77915	8.84975	9.81527	0.00168918	0.999932
ARNTL	NM_001351804	9.50262	0	8.52259	0	7.26725	0	0	0	0.999954	0.0402762
ARNTL	NM_001351807	0	0	0	9.99913	8.65971	0	0	8.88544	0.0207921	0.999932
ARNTL	NM_001351808	9.44995	0	0	0	0	0	0	0	3.79676e-08	1
ARNTL	NM_001351814	0	0	9.88651	8.93707	0	0	0	0	0.0223938	0.0207272
ARNTL	NM_001351823	0	8.86159	0	0	0	0	0	0	7.86091e-08	1
ARNTL	NM_001351824	11.3512	0	0	0	0	0	9.4517	0	1.34424e-08	1
ARNTL	NR_147788	9.91161	0	0	0	0	0	0	10.4767	2.04963e-08	1
ARNTL	XM_006718234	0	8.61265	0	0	0	0	0	0	9.66819e-08	1
ARNTL	XM_017017744	0	9.86427	0	0	0	0	0	0	1.9601e-08	1
ARNTL	XR_001747876	0	8.78329	0	0	0	0	8.25178	0	8.39875e-08	1
ARPC2	XM_017003114	0	0	0	0	0	0	7.72032	9.44119	1	0.0207272
ARPC2	XM_024452509	0	0	10.3971	9.98575	0	0	9.96158	0	0.0137626	0.999932
ARPC5L	XM_011519067	0	0	0	0	6.75891	9.4553	7.03842	10.2354	9.5303e-05	0.868924
ARPP19	NM_006628	0	9.8727	0	10.8189	8.91719	0	0	0	0.999954	0.0207272
ARRDC2	NM_015683	9.32182	9.78612	7.33498	9.72628	6.40958	0	0	0	0.999954	0.0158271
ARRDC3-AS1	NR_027435	0	9.76363	0	0	0	0	0	0	2.10767e-08	1
ARSA	XM_011530690	10.2343	7.04502	0	0	0	0	0	9.92113	0.00244652	1
ARSE	NM_001282631	0	8.76529	0	0	0	0	0	0	8.54609e-08	1
ARV1	XR_002957381	0	0	0	0	6.38107	0	0	0	4.70529e-05	1
ARVCF	XM_006724248	0	0	0	0	6.66742	0	0	0	3.78066e-05	1
AS3MT	NM_020682	0	0	0	11.7555	11.4409	0	11.1972	10.2419	0.00403061	0.999932
ASB3	NM_016115	0	0	8.83342	10.1373	0	0	0	0	0.0202124	0.0207272
ASB9	XM_017029285	0	9.61584	0	0	0	0	0	0	2.53845e-08	1
ASCC1	XM_017016291	0	0	0	9.75636	9.71258	0	10.4732	0	0.0172332	1
ASCC3	NM_022091	0	0	0	0	6.70241	0	6.67079	0	3.68888e-05	1
ASCL2	NM_005170	0	0	0	12.6052	10.5101	10.0066	12.985	9.48051	1.34424e-08	0.999932
ASH1L	XM_017001788	0	8.68143	0	0	0	0	0	8.63965	9.11207e-08	1
ASH1L-AS1	NR_147963	0	0	9.94878	0	7.35049	0	0	0	0.0274691	0.0207272
ASIC2	NM_183377	0	8.7922	9.57274	10.1797	0	0	0	0	0.999954	0.0208083
ASNS	NM_001673	0	0	10.1472	10.7581	0	0	0	10.7284	0.0111387	0.999932
ASNSD1	NM_019048	9.97155	9.76816	0	0	0	0	8.84612	0	0.00102013	1
ASPH	NM_004318	0	0	0	0	0	10.2147	10.4076	0	1	0.0207272
ASPH	NM_032466	0	0	0	9.43397	8.97318	9.87712	8.47036	9.63286	0.0243622	0.999932
ASPH	NM_032468	0	8.26116	0	0	0	0	0	0	1.93034e-07	1
ASPH	XM_005251242	0	9.49549	0	0	0	0	0	0	2.94974e-08	1
ASPH	XM_005251247	0	0	0	9.96165	7.73543	0	0	0	0.025104	0.0207272
ASPSCR1	NR_045351	0	0	0	0	0	0	8.9205	9.19667	1	0.0207272
ASPSCR1	XR_001752618	0	0	0	0	0	11.4256	10.8886	0	1	0.0193574
ASTN2	NM_198187	0	9.79057	0	0	0	0	8.19583	0	2.04963e-08	1
ASTN2	NM_198188	0	0	9.62003	11.4148	7.93985	0	6.95323	10.2222	0.00114538	0.999932
ASXL1	XM_006723727	0	0	9.84474	0	9.7261	0	9.86353	0	0.0167174	1
ASXL2	XM_011532950	0	0	4.76536	7.94616	10.2517	0	8.61818	0	0.00678081	0.999932
ATAD1	NM_001321967	0	0	9.32827	0	8.49984	0	0	0	0.0297132	0.020904
ATAD1	XM_011540303	0	10.0798	0	0	0	0	0	0	1.5982e-08	1
ATAD3B	XM_005244806	0	0	0	0	6.33721	0	0	0	4.85768e-05	1
ATAD5	XM_011525274	0	0	0	10.2927	8.03443	0	7.29962	5.65496	0.0202081	0.999932
ATE1	XM_005269459	0	0	8.74259	8.08648	0	0	0	0	0.0481225	0.0314504
ATF2	NR_045774	0	8.66211	0	0	0	0	0	0	9.15247e-08	1
ATF3	XR_001737203	0	0	10.8009	0	8.21893	9.96063	0	0	0.0154538	0.999932
ATF4	NM_001675	10.6508	0	0	0	0	0	0	0	1.34424e-08	1
ATF4	NM_182810	0	0	10.7206	0	6.94572	0	7.72824	0	0.0186845	0.999932
ATF5	NM_001193646	9.91161	0	0	0	0	0	0	0	2.04963e-08	1
ATF7	NR_073163	9.83446	0	0	0	0	0	8.35758	0	2.30168e-08	1
ATF7	XM_005268587	10.8742	0	0	0	0	0	10.4051	0	1.34424e-08	1
ATF7	XM_017018722	9.48028	9.09559	0	0	0	0	8.03929	0	0.00215602	1
ATF7IP	XR_001748808	8.66504	0	0	0	0	0	0	0	9.90533e-08	1
ATG10	XM_011543660	10.3497	0	0	0	0	0	8.04564	0	1.50511e-08	1
ATG101	NM_001098673	10.7015	0	0	0	0	0	0	0	1.34424e-08	1
ATG4A	NM_052936	9.25322	0	0	0	0	0	0	0	5.16102e-08	1
ATG4A	XM_011530842	0	9.53319	0	0	0	0	0	0	2.82945e-08	1
ATG4B	XM_005246996	0	0	10.1389	0	9.04537	0	0	0	0.0182268	0.0207272
ATG4B	XM_017003639	9.87783	0	0	0	0	0	0	0	2.13294e-08	1
ATG5	NR_104403	0	9.62584	0	0	0	0	0	0	2.4962e-08	1
ATG5	XM_024446590	0	0	4.58027	12.1729	8.37527	10.182	8.86776	5.8041	0.00146827	0.999932
ATL2	NM_001135673	0	0	0	10.0909	8.62973	10.4985	0	10.2711	0.0200696	0.999932
ATL2	NM_001308076	0	9.35217	0	0	0	0	0	0	3.6753e-08	1
ATL2	NM_001330464	0	0	10.1156	0	10.0083	0	9.07428	0	0.013787	1
ATL2	NM_022374	0	0	7.76236	7.90884	9.10106	0	0	9.71051	0.00888598	1
ATL3	NM_015459	0	8.98333	0	0	0	0	0	0	7.17128e-08	1
ATM	NM_001351834	0	9.35217	0	0	0	0	8.53718	0	3.6753e-08	1
ATOH1	NM_005172	9.44995	0	0	0	0	0	0	0	3.79676e-08	1
ATP10D	XM_017008472	0	0	0	8.42288	0	11.1504	4.37247	0	6.71167e-06	1
ATP13A1	NM_020410	0	9.83438	0	0	0	0	0	0	1.99658e-08	1
ATP1A1	NM_000701	0	0	17.1993	17.2522	14.3649	17.5106	14.5164	15.5522	8.96392e-08	0.999932
ATP1A1-AS1	NR_024124	0	0	10.8446	0	7.55576	0	0	0	0.0164074	0.0207272
ATP2A2	NM_170665	10.1401	0	0	0	0	0	0	0	2.05756e-08	1
ATP2A2	XR_243009	9.85486	0	0	0	0	0	0	0	2.22638e-08	1
ATP2B1	XR_002957330	8.62488	0	8.8463	0	8.97557	0	0	0	0.999954	0.0211198
ATP2B4	NM_001684	0	0	9.67885	0	8.19045	0	0	0	0.027296	0.0207272
ATP2C1	NM_014382	9.62983	7.84769	9.56808	0	8.53908	0	0	0	0.999954	0.0207272
ATP5ME	NR_033743	0	0	0	7.83117	0	0	6.78138	0	1.26403e-05	1
ATP5MF	NM_001039178	0	0	0	7.80433	0	8.97847	0	0	3.70536e-05	1
ATP5MG	NR_033759	0	0	9.98186	6.60836	7.61817	0	0	9.04382	0.00740974	0.999932
ATP5PF	NM_001003701	0	8.95979	0	0	0	0	0	0	7.69457e-08	1
ATP5PF	NM_001320266	0	0	0	8.14115	0	0	8.2072	0	9.06116e-06	1
ATP5S	XM_005267537	0	9.5854	0	0	0	0	0	0	2.60525e-08	1
ATP6V0B	NM_001039457	0	10.7786	0	9.80457	9.28639	0	0	0	0.999954	0.0207272
ATP6V1C1	NM_001695	0	0	0	9.93405	7.68384	0	10.344	10.1785	0.0257294	0.999932
ATP6V1H	XM_006716455	0	0	0	10.3771	7.99734	0	11.6203	0	0.0194638	0.999932
ATP9B	NM_198531	0	0	8.87928	0	7.72413	0	8.82044	0	0.0465487	0.999932
ATP9B	XM_024451169	0	0	0	9.4643	8.13177	0	0	0	0.0301661	0.0219077
ATP9B	XM_024451172	0	0	9.73537	0	8.50975	0	8.25178	0	0.0246233	0.999932
ATP9B	XR_002958169	0	0	0	0	0	0	7.69633	10.3731	1	0.0207272
ATPAF2	XR_001752677	0	8.68143	0	0	0	0	0	0	9.11207e-08	1
ATPSCKMT	NM_001258388	0	0	0	0	6.5183	0	0	0	4.23276e-05	1
ATR	XR_001740179	0	0	0	8.46634	9.47273	0	9.96326	0	0.0273602	0.999932
ATRAID	NM_016085	11.3222	10.5481	0	0	0	0	9.42396	11.6739	0.000235392	0.0207272
ATRX	XM_005262155	0	0	11.6005	13.3994	11.5912	14.1091	11.8477	11.9553	5.12133e-05	0.999932
ATXN1	NM_001357857	0	0	0	0	0	9.77603	0	10.4543	1	0.0207272
ATXN1L	NM_001137675	0	10.1334	0	0	0	0	0	0	1.57846e-08	1
ATXN2	NM_001310121	11.534	0	0	0	0	0	0	0	1.34424e-08	1
ATXN2	NM_002973	0	0	0	0	6.32229	0	0	0	0.000244538	1
ATXN7L2	XM_017000268	11.0788	0	0	0	0	0	0	0	1.34424e-08	1
ATXN7L3	XM_011525046	9.89482	0	0	0	0	0	0	0	2.09128e-08	1
ATXN7L3B	NM_001136262	0	0	8.93343	9.25221	8.25079	10.6132	7.16621	0	0.00495043	0.999932
AUH	XM_006717150	0	8.52982	8.99491	0	8.58979	0	0	0	0.999954	0.0224384
AUP1	NR_126510	0	0	10.8745	0	7.82812	0	9.3832	0	0.015643	0.999932
AURKAIP1	XM_024447924	0	0	0	10.0153	7.58105	0	0	0	0.0249462	0.0207272
AURKB	NM_004217	0	0	0	9.80626	10.4487	0	0	0	0.0127738	0.0207272
AVPI1	XM_017016494	9.60939	0	0	0	0	0	0	0	2.97418e-08	1
AXIN1	NM_003502	8.81537	8.19549	0	0	0	0	9.06806	0	0.00608948	1
AXIN2	XM_011525319	0	0	9.58356	0	8.84073	0	9.75057	0	0.0241561	0.999932
AXIN2	XM_017025193	10.2164	0	0	0	0	0	0	0	1.59031e-08	1
AZGP1	NM_001185	0	0	0	12.2803	9.17558	10.5956	12.008	10.7085	1.34424e-08	0.999932
AZIN1-AS1	NR_126339	0	9.5854	0	0	0	0	0	10.4344	2.60525e-08	1
B3GALT5	NM_001356336	0	10.7628	0	0	0	0	0	0	1.34424e-08	1
B3GAT3	NM_012200	0	9.88525	0	0	0	0	0	9.85214	1.99658e-08	1
B3GAT3	NR_109991	0	8.58214	0	0	0	0	0	0	9.90931e-08	1
B3GNT2	NM_006577	0	8.86159	8.95739	0	7.59353	0	0	0	0.999954	0.0293572
B3GNT3	XM_011527626	0	8.12669	0	10.0909	6.86566	0	0	0	0.999954	0.0207272
B3GNT6	NM_138706	8.72959	8.45321	0	0	0	0	0	0	0.00554846	1
B3GNT7	NM_145236	0	9.19974	0	0	0	0	0	0	4.6657e-08	1
B3GNT8	XM_011526934	0	9.29688	0	0	0	0	0	0	4.00706e-08	1
B4GALNT2	XM_011524314	8.85063	0	0	0	0	0	0	0	8.53291e-08	1
B4GALT1-AS1	NR_108109	0	0	9.80832	0	8.24487	0	0	0	0.0252563	0.0207272
B4GALT3	NM_001199874	0	8.92779	0	0	0	0	0	0	7.69457e-08	1
B4GALT3	XM_017002714	0	0	0	0	6.54425	0	0	0	4.20073e-05	1
B4GALT4	NM_212543	0	9.49002	10.5067	0	9.17039	0	0	0	0.999954	0.0207272
B4GALT4	XM_006713800	0	8.81861	0	0	0	0	0	0	8.12452e-08	1
B4GALT4	XM_024453807	0	9.0368	0	0	0	0	0	0	6.38028e-08	1
B9D1	NM_015681	0	8.08377	0	10.2842	10.4332	0	0	0	0.85973	0.0207272
B9D2	NM_030578	0	10.5309	0	0	0	0	0	0	1.34424e-08	1
BAAT	NM_001701	0	8.95185	0	0	0	0	8.99125	0	7.59763e-08	1
BABAM1	NM_014173	9.19039	4.82291	10.2823	0	9.68879	0	0	0	0.999954	0.0207272
BABAM2	NR_137438	10.2953	0	0	0	0	0	0	0	1.53895e-08	1
BACE2	NM_138992	0	0	0	10.2107	8.16559	0	0	0	0.0206418	0.0207272
BAG2	XM_024446596	0	8.75621	0	0	0	8.03978	0	0	8.54609e-08	1
BAG3	XM_005270287	10.1138	0	0	0	0	0	0	0	1.69933e-08	1
BAG5	NM_004873	9.18119	0	0	0	0	0	0	0	7.79678e-08	1
BAG6	XM_017011297	0	0	9.02243	0	9.11736	11.4722	0	0	0.0271387	1
BAIAP2L2	XM_011530379	10.1753	0	0	0	0	0	0	0	1.60453e-08	1
BAMBI	NM_012342	0	0	0	10.4197	9.56275	10.9461	10.353	0	0.0139933	0.999932
BANF1	XM_017018514	0	0	0	11.3431	8.74609	0	8.2072	0	0.0102592	0.999932
BANF1	XM_017018515	0	0	0	8.84127	8.51304	0	8.40277	0	0.036023	0.999932
BANK1	XM_017008337	0	10.0354	0	0	0	0	0	0	1.60453e-08	1
BAP1	XM_011534149	0	0	9.36634	0	7.85428	10.1558	0	0	0.0346498	0.999932
BARD1	NM_000465	10.5596	11.099	0	11.0132	10.8656	0	0	0	0.999954	0.0207272
BASP1	NM_006317	9.77147	0	0	0	0	0	0	0	2.46694e-08	1
BATF2	NM_138456	9.8078	0	0	0	0	0	0	0	2.48687e-08	1
BAZ2B	XM_017003936	0	9.68446	0	0	0	0	0	0	2.36131e-08	1
BBIP1	NM_001195304	10.2432	0	0	0	0	0	0	0	1.58783e-08	1
BBIP1	NM_001195305	9.86639	0	0	0	0	0	8.51905	0	2.16903e-08	1
BBIP1	NM_001243783	10.5947	0	0	0	0	0	0	0	1.34424e-08	1
BBOF1	XM_017021663	9.08578	0	0	0	0	0	0	0	7.28544e-08	1
BBX	NM_001142568	0	0	11.4554	10.6022	9.70756	11.4435	0	11.0898	0.000504685	0.999932
BBX	XM_024453644	0	9.99354	0	0	0	0	8.80182	9.9414	1.67814e-08	0.0207272
BCAP29	XM_011516408	9.38731	9.38788	10.1984	0	8.02525	0	0	0	0.999954	0.0207272
BCAP31	XR_002958759	11.7139	0	10.317	0	6.14711	0	0	0	0.999954	0.0207272
BCAP31	XR_002958761	10.3982	4.51367	0	10.008	8.21893	0	0	0	0.999954	0.0207272
BCAR1	XM_005256260	0	8.77432	0	0	0	0	0	0	8.46308e-08	1
BCAS1	XM_011529090	0	9.1795	0	0	0	0	0	0	4.86184e-08	1
BCAS1	XM_017028112	0	0	0	0	6.59479	0	0	0	4.01565e-05	1
BCAS2	NM_005872	0	9.21308	10.7782	10.6464	9.36129	0	0	0	0.894771	0.00158624
BCAS3	NM_001353145	0	9.45115	0	0	0	0	7.86368	0	3.147e-08	1
BCAT2	NM_001190	0	0	10.2937	0	9.46935	0	0	10.0648	0.0153094	0.999932
BCL11A	XM_011532912	0	0	8.30085	0	9.7611	0	9.31917	10.3746	0.0245762	0.999932
BCL11A	XM_017004333	0	9.1241	0	0	0	0	7.97426	0	5.29242e-08	1
BCL2L11	NM_207002	0	0	0	0	0	12.1817	10.3871	9.92927	1	0.000493446
BCL2L11	NM_207003	0	8.97552	0	0	0	0	0	8.9981	7.26802e-08	1
BCL2L14	NM_138722	0	9.29688	0	0	0	0	0	0	4.00706e-08	1
BCL2L15	NM_001010922	0	11.8914	10.96	0	8.80093	0	0	0	0.999954	0.0207272
BCL2L2	NM_004050	10.1282	0	0	0	0	0	0	0	1.67814e-08	1
BCL3	XM_011527197	0	0	9.61402	0	7.58731	0	0	9.49704	0.0320052	0.999932
BCL3	XM_017027110	8.61124	0	0	0	0	0	0	0	1.03636e-07	1
BCL7B	NR_036682	0	8.60255	0	0	0	11.0232	8.13762	0	9.73038e-08	0.0207272
BCL7C	NM_004765	0	0	10.5293	10.4208	8.47981	11.489	9.60242	0	0.00126595	0.999932
BCL9	XM_005277418	10.0646	0	0	0	0	0	10.8106	0	1.80129e-08	1
BCL9	XM_017002026	9.6433	0	0	0	0	0	8.68677	0	2.87597e-08	1
BCO1	XM_017023289	0	9.25236	0	0	0	0	0	0	4.27812e-08	1
BDH2	XM_017008462	10.1753	0	0	0	0	0	0	0	1.60453e-08	1
BDP1	NM_018429	10.1041	9.34613	0	0	0	0	0	11.3162	0.00118511	1
BECN1	NM_001313998	0	0	10.2974	0	8.60836	10.3924	9.36048	0	0.0186756	0.999932
BEND5	XM_017002331	10.7428	5.39078	0	0	0	11.1298	0	0	0.001949	1
BEND5	XR_001737408	0	11.046	11.1487	0	9.62487	0	0	0	0.999954	0.0207272
BEST2	XM_005259963	0	8.27394	0	0	0	0	0	0	2.0156e-07	1
BET1L	NM_016526	0	0	0	7.05808	0	0	0	0	2.7534e-05	1
BEX3	NM_206917	0	0	10.238	0	10.1258	0	0	0	0.0126366	0.0207272
BFSP2	XM_024453788	10.9412	0	0	0	0	0	0	0	1.34424e-08	1
BHLHE40	XM_024453798	0	0	9.42765	7.92139	0	10.087	8.38035	0	0.0355698	0.999932
BICDL2	XM_005255135	0	0	7.74044	10.7432	0	10.5724	0	0	0.0176129	0.999932
BICDL2	XM_011522391	0	9.38788	0	0	0	10.9405	7.89213	0	3.39816e-08	0.0207272
BID	NM_001244570	0	0	0	11.3524	9.31588	0	0	0	0.00918515	0.0207272
BIN1	XM_017003828	0	9.14513	0	0	0	0	0	0	5.08088e-08	1
BIN3	XM_011544586	0	8.27394	0	0	0	0	0	0	2.0156e-07	1
BIN3	XR_949444	8.61124	0	0	0	0	0	0	0	1.03636e-07	1
BIRC3	XM_024448467	0	8.27394	0	0	0	9.39754	0	0	2.0156e-07	1
BIRC5	NM_001168	0	0	0	10.5797	10.7253	0	0	0	0.00875598	0.0207272
BIRC6	NM_016252	0	0	8.61586	9.65669	9.84569	0	8.46564	9.67705	0.00235599	0.999932
BIVM	NM_017693	0	0	0	9.10598	7.11974	0	0	0	0.0459852	0.0316172
BIVM-ERCC5	NM_001204425	10.0745	0	0	0	0	10.4919	0	0	1.79273e-08	1
BLCAP	XM_017027599	0	0	0	10.5497	8.99334	0	8.69284	0	0.0151303	0.999932
BLM	NM_001287247	0	0	12.7656	12.0411	10.0542	10.9695	9.91209	10.7167	0.000109488	0.999932
BLNK	NM_001114094	0	8.47552	0	0	0	0	0	0	1.08852e-07	1
BLZF1	NM_001320973	0	0	7.43392	0	9.18798	0	6.255	0	0.0399817	0.999932
BLZF1	NM_003666	0	8.73788	0	0	0	0	0	0	9.11207e-08	1
BMI1	NM_005180	0	0	9.78575	0	6.84493	10.0159	5.01387	10.0083	0.0324581	0.999932
BMP2K	XM_017008382	0	0	0	0	0	0	7.95416	9.78194	1	0.0207272
BMP5	NM_021073	14.1222	11.9027	13.2189	10.1626	0	0	0	0	0.999954	1.91611e-09
BMP8B	XM_024449299	0	0	0	0	6.56974	0	0	0	4.11953e-05	1
BNIP2	NM_001320674	0	9.36417	0	0	0	0	0	0	3.60848e-08	1
BNIP2	NM_004330	0	0	0	0	0	0	7.43146	10.1578	1	0.0207272
BNIP3	NM_004052	0	0	9.86514	0	8.02525	0	0	0	0.0257134	0.0207272
BNIP3L	NM_004331	0	0	10.3839	0	8.4595	10.3019	0	0	0.0184434	0.999932
BOC	XM_017007443	9.98219	0	0	0	0	0	0	0	1.97599e-08	1
BOD1	NM_138369	0	0	0	10.16	8.81964	0	0	0	0.0187407	0.0207272
BOLA2-SMG1P6	NM_001320623	0	9.70349	0	0	0	0	0	9.33487	2.30168e-08	1
BOLA2B	NM_001320607	0	8.89507	0	8.35974	8.06612	0	0	0	0.999954	0.0352252
BOLA3	NM_212552	10.5381	9.42274	8.93825	11.0335	8.32751	0	0	0	0.999954	0.00287423
BORCS6	NM_017622	0	0	9.16092	0	8.82229	0	0	0	0.0287262	0.020781
BORCS8	NM_001145783	0	0	0	10.2939	6.45132	0	0	0	0.0242137	0.0207272
BPNT1	NM_006085	0	0	10.8088	0	5.7162	0	0	0	3.41684e-08	1
BPNT1	XM_005273000	0	0	0	0	6.69084	0	0	0	3.72149e-05	1
BPTF	XM_005257151	0	9.41121	0	0	0	11.4201	0	0	3.28024e-08	1
BPTF	XM_024450646	9.59561	0	0	0	0	0	0	0	3.07521e-08	1
BRAP	XM_017019994	0	0	0	0	6.35198	0	0	0	4.80769e-05	1
BRAT1	XM_011515183	10.0646	0	0	0	0	0	0	0	1.80129e-08	1
BRCA1	NM_007299	0	0	9.31349	0	7.58731	0	0	0	0.0379073	0.0246398
BRCC3	XM_005274751	0	0	10.4006	0	7.21167	0	0	0	0.0217031	0.0207272
BRD1	XR_244360	0	0	0	0	6.71389	0	0	9.52148	3.66469e-05	1
BRD8	XR_948230	0	0	0	0	0	4.97246	8.56616	0	1	0.0431925
BRD9	XM_024446193	0	0	0	11.0985	11.3895	11.4266	8.47976	10.3183	0.00539648	0.999932
BRD9	XM_024446195	0	9.26522	0	0	0	0	7.65542	0	4.17998e-08	1
BRD9	XM_024446198	0	0	11.6425	0	11.1015	11.1564	10.7133	9.60772	0.00482419	0.999932
BRD9	XR_002956174	0	0	9.77095	10.3437	9.54519	0	10.2735	0	0.00132137	1
BRIP1	NM_032043	0	0	0	0	6.38107	0	0	0	4.70529e-05	1
BRIP1	XM_017025201	0	0	0	8.70276	7.90523	0	0	0	0.0472382	0.0320303
BRMS1	XR_002957138	0	0	0	7.58526	9.31399	0	0	0	0.036191	0.0249625
BRPF1	XR_001740258	9.94189	0	0	0	0	0	8.1076	0	2.00877e-08	1
BRWD1-AS2	NR_111942	10.1186	9.65545	0	0	0	0	0	0	0.000986254	1
BRWD3	XM_005262113	0	9.07747	0	0	0	0	0	0	7.72712e-08	1
BSCL2	NR_037949	0	8.78329	0	0	0	0	0	0	8.39875e-08	1
BSDC1	NR_125352	5.51027	8.58214	0	0	0	0	0	0	0.0175215	1
BSG	XM_017027173	0	0	11.6983	0	9.91818	0	7.15452	9.79314	0.00671075	0.999932
BTBD2	XM_011528127	0	0	10.3381	8.28403	0	0	0	0	0.0207921	0.0207272
BTBD6	NM_033271	0	0	8.79138	10.2999	0	0	6.67079	8.4029	0.0189196	0.999932
BTBD6	XM_005268188	8.66504	8.95185	10.0658	8.828	0	0	0	0	0.999954	0.0207272
BTBD9	NM_001099272	0	0	0	0	0	11.2888	7.96089	10.0274	1	0.00153503
BTD	NM_001281725	0	0	0	0	6.39539	0	0	0	4.65287e-05	1
BTD	NM_001281726	0	9.3996	10.0233	7.14625	8.73205	0	0	0	0.999954	0.00667585
BTD	XM_024453724	8.77923	0	0	0	0	0	0	0	9.01687e-08	1
BTF3L4	NM_001136497	0	0	0	10.1454	7.94473	0	0	0	0.0220597	0.0207272
BTN3A1	NM_007048	0	9.69401	0	0	0	0	0	0	2.55328e-08	1
BTNL3	NM_197975	10.7015	9.13815	12.4964	0	7.81752	0	0	0	0.999954	3.33262e-09
BTNL8	NM_024850	10.1138	0	0	0	0	0	0	0	1.69933e-08	1
BTNL8	XM_011534649	0	10.1404	0	0	0	0	0	0	1.56426e-08	1
BTNL8	XM_011534653	7.48633	8.59238	0	0	0	0	0	0	0.0101509	1
BUB3	NM_001007793	0	0	10.749	10.9146	0	0	0	0	0.00851523	0.0207272
BUD23	XM_011515778	0	0	0	7.52898	0	0	0	0	1.75823e-05	1
BZW1	NM_001207067	0	8.74707	10.0436	9.95404	0	0	0	0	0.999954	0.0207272
BZW1	NM_014670	0	0	10.2341	0	8.66563	0	4.79029	0	0.018957	0.509456
BZW1	XM_017005393	0	0	8.93825	0	8.75445	0	7.09458	0	0.0321338	0.999932
BZW2	NR_027624	0	0	0	10.5527	7.84388	0	9.13505	0	0.018183	0.999932
C10orf143	NM_001355042	10.4296	0	0	0	0	0	8.53041	0	1.46914e-08	1
C11orf24	NM_022338	0	0	0	9.6359	7.25552	0	0	0	0.0325674	0.0233589
C11orf49	NR_103471	0	0	7.27524	0	0	0	0	0	5.91728e-05	1
C11orf54	XM_011542782	0	8.92779	0	0	0	0	0	0	7.69457e-08	1
C11orf68	NM_001135635	0	0	0	0	6.60715	0	0	9.87129	0.00011086	1
C11orf68	NM_031450	0	0	0	9.73341	8.17393	0	0	9.60772	0.0261155	0.999932
C11orf71	NM_001271562	0	0	11.2732	8.23461	10.5183	0	7.16621	0	0.000855364	0.63078
C11orf74	NM_138787	0	0	0	8.87392	7.67212	0	0	0	0.0462684	0.0315993
C11orf80	NM_024650	9.82563	0	0	0	0	0	0	0	2.30168e-08	1
C11orf86	NM_001136485	10.801	0	0	0	0	0	0	0	1.34424e-08	1
C12orf29	NM_001009894	0	0	5.33253	10.711	10.1327	0	0	0	0.00226872	0.00365639
C12orf4	XM_006718992	10.0291	0	0	0	0	0	0	0	1.86794e-08	1
C12orf43	NM_022895	0	8.46441	0	0	0	0	0	0	1.10608e-07	1
C12orf49	NM_001353625	0	0	9.97484	0	9.05216	0	0	0	0.0194256	0.0207272
C12orf56	XR_944486	10.4218	0	0	0	0	0	0	0	1.46914e-08	1
C14orf119	XM_017021390	0	9.34613	0	0	0	0	0	0	3.71578e-08	1
C15orf40	NM_001160114	0	9.18628	0	9.39851	7.52352	0	0	0	0.999954	0.025071
C15orf41	XR_931924	9.4652	0	0	0	0	0	0	0	3.71891e-08	1
C16orf72	XM_011522462	9.87498	0	0	0	0	0	0	0	2.15081e-08	1
C19orf12	XM_024451736	0	8.83596	0	0	0	0	0	0	2.21958e-07	1
C19orf12	XM_024451738	0	8.51912	0	0	0	0	0	0	1.04271e-07	1
C19orf48	NM_001290152	0	9.08837	0	0	0	0	0	0	5.61368e-08	1
C1GALT1	XM_024446838	0	0	9.15885	0	7.35783	0	0	0	0.0437116	0.0278896
C1orf115	NM_024709	0	0	9.03599	8.73865	9.87921	0	0	0	0.00288297	0.00432568
C1orf131	NM_152379	0	0	10.4223	0	7.27502	0	0	0	0.0212776	0.0207272
C1orf159	NM_017891	0	0	10.1597	0	9.56434	0	9.82808	0	0.0156917	0.999932
C1orf159	XM_005244765	0	0	9.09333	0	4.27049	0	0	0	0.0648344	0.0426883
C1orf159	XM_024447912	0	0	0	0	6.46496	0	0	0	4.44765e-05	1
C1orf198	XM_017002599	0	0	0	10.5014	6.73657	0	5.82427	0	0.0209242	0.901021
C1orf35	NM_024319	0	0	10.4145	10.5242	0	0	0	0	0.0112625	0.0207272
C1orf35	NR_130975	0	9.38788	0	0	0	0	0	0	3.39816e-08	1
C1orf43	NM_001297718	0	9.18628	0	0	0	0	0	0	4.80057e-08	1
C1orf43	NM_015449	0	0	8.60982	0	10.0666	0	9.67277	12.1244	0.01998	0.999932
C1orf52	NR_024113	0	0	0	9.42958	7.83864	0	0	0	0.0328232	0.0233589
C1orf56	NM_017860	0	0	0	10.5014	9.41589	0	0	0	0.0140193	0.0207272
C1QL1	NM_006688	0	0	0	0	6.65557	0	0	0	3.81677e-05	1
C1QTNF3	NR_146599	0	0	0	0	6.50515	0	0	0	4.28188e-05	1
C1R	NM_001733	10.4257	9.84298	11.0843	0	7.33571	0	0	0	0.999954	0.0207272
C20orf204	XM_024451876	0	9.0368	0	0	0	0	0	0	6.38028e-08	1
C20orf27	NM_001258429	0	0	0	8.26446	9.21246	0	0	0	0.0326074	0.0229672
C21orf2	XR_937571	0	0	8.99953	8.16244	0	0	0	0	0.0415534	0.0274031
C21orf58	NM_058180	0	9.43985	0	0	0	0	0	0	3.1931e-08	1
C2CD5	XM_017020278	0	0	0	8.67339	0	0	0	0	5.12689e-06	1
C2orf49	XM_024453136	9.23555	0	0	0	0	0	0	0	5.31111e-08	1
C2orf72	NM_001144994	0	9.6007	0	0	0	0	0	0	2.56343e-08	1
C3orf38	XM_005264745	0	8.99881	0	0	0	0	5.45631	0	6.89145e-08	1
C3orf62	NM_198562	8.49721	10.4999	0	0	0	0	0	0	0.00117485	1
C3orf70	NM_001025266	0	8.48654	0	0	0	0	0	0	1.08852e-07	1
C4orf19	NM_018302	0	10.1473	0	0	0	0	0	0	1.54794e-08	1
C4orf33	XM_005262734	0	0	0	7.67692	0	0	0	0	1.4684e-05	1
C4orf48	XM_011513469	0	0	0	10.5507	5.64604	0	0	0	0.0220597	5.44576e-09
C5orf51	XM_005248289	0	0	0	10.3862	10.2649	0	0	10.4543	0.0112985	1
C6orf120	NM_001317342	9.4652	7.52305	0	0	0	0	7.34148	0	0.00465859	1
C6orf132	NM_001164446	10.5489	9.19974	0	0	0	0	8.14945	0	0.000888245	1
C6orf136	NM_001109938	0	0	11.6347	9.48135	0	0	0	0	0.00849573	0.0207272
C6orf203	NM_016487	0	0	0	9.35292	9.80737	0	9.75639	0	0.0188173	0.999932
C6orf48	NM_001287488	0	9.00649	0	0	0	0	0	0	6.80012e-08	1
C7orf13	NR_026865	9.69594	0	0	0	0	0	6.7661	0	2.65952e-08	1
C7orf50	NR_134537	0	0	0	9.72628	10.4087	0	8.05825	0	0.0133199	0.999932
C7orf50	NR_146967	0	0	0	9.53132	8.03443	0	0	0	0.0298252	0.0217303
C7orf50	XM_017012720	0	0	0	7.66204	0	0	6.75064	0	1.49075e-05	1
C8orf33	NM_023080	0	0	10.9528	9.70829	9.20231	0	9.69009	9.77065	0.00111004	0.999932
C8orf34	XR_928756	0	0	0	0	6.42363	0	0	0	4.54408e-05	1
C8orf37	XM_005250799	0	0	10.0073	0	6.35198	0	0	0	0.0298818	0.0209108
C8orf76	NM_032847	0	0	0	12.4247	9.41852	11.4385	7.70437	0	1.57846e-08	0.999932
C9orf16	XM_011519004	0	0	7.94599	0	0	0	7.60476	0	1.20951e-05	1
C9orf3	XM_005252284	0	8.85309	0	0	0	0	0	0	7.90766e-08	1
C9orf3	XM_017015234	0	9.91819	0	0	0	0	0	0	1.83682e-08	1
C9orf3	XR_929852	0	0	9.01788	9.07262	8.52937	9.31174	13.0283	0	0.00472914	0.999932
C9orf78	NM_016520	10.0291	9.30313	10.0458	10.8529	10.2383	0	0	0	0.999954	0.00152421
CA1	NM_001164830	23.01	20.8875	23.4376	13.2433	14.6922	0	10.2969	0	1	0.016558
CA12	NR_135511	10.2254	9.13815	0	0	0	10.6571	9.41541	0	0.00119743	0.0207272
CA2	NM_000067	14.4398	13.4107	15.207	12.4175	0	0	0	0	0.999954	8.87439e-10
CA4	XR_001752609	9.92269	0	0	0	0	0	0	0	2.03832e-08	1
CA9	NM_001216	0	0	0	11.6974	9.84308	0	0	0	0.0067325	0.0207272
CAAP1	XR_001746381	9.5391	0	0	0	0	0	0	0	3.28024e-08	1
CACNA2D1	NM_000722	9.27933	0	0	0	0	11.552	0	0	4.99395e-08	1
CACNA2D1	NM_001302890	10.8627	0	0	0	0	0	0	0	1.34424e-08	1
CADPS	XM_024453800	0	0	0	0	6.73657	0	0	0	9.5303e-05	1
CALCOCO1	XM_017019709	0	9.7408	0	0	0	0	0	0	2.17004e-08	1
CALD1	NM_033157	0	0	8.83342	0	6.8239	0	0	0	0.058416	0.0370827
CALM2	NM_001305624	0	10.1508	9.47655	10.3378	0	0	0	0	0.999954	0.0207272
CALML4	NM_001286694	0	10.0615	10.6422	10.4782	10.6901	0	0	0	0.999954	0.0012285
CAMK2G	XR_945824	9.39529	0	0	0	0	0	0	0	4.1205e-08	1
CAMKK2	XR_001748558	0	8.90332	0	0	0	0	0	0	7.75156e-08	1
CAMSAP2	NM_203459	0	0	0	0	0	10.0819	8.24629	0	1	0.0207272
CAMTA1	XR_001737063	0	0	10.3418	0	7.69547	0	0	0	0.0211155	0.0207272
CAND1	NM_018448	0	0	0	8.69547	6.8239	0	0	0	0.0611193	0.0429946
CANT1	XM_005257022	0	9.02928	10.872	10.0226	0	0	0	0	0.999954	0.0207272
CANT1	XM_006721683	0	11.3833	10.6533	10.5149	9.04537	0	0	0	0.999954	0.0019248
CAPN1	NM_005186	0	0	0	9.98126	7.34312	0	8.4077	10.712	0.0263038	0.999932
CAPN1	XM_011545292	0	0	0	10.4654	9.11844	0	8.60964	10.5525	0.0153157	0.999932
CAPN12	XR_001753611	8.56953	8.4191	0	0	0	0	7.53431	0	0.00635165	1
CAPN2	NM_001748	11.0348	0	11.2665	0	9.20435	0	0	0	0.999954	0.0207272
CAPN3	NM_024344	9.78368	0	0	0	0	0	0	0	2.45004e-08	1
CAPN5	NM_004055	10.6788	0	0	0	0	0	0	0	1.34424e-08	1
CAPNS1	XM_005259296	0	0	0	7.74908	0	0	0	0	1.37073e-05	1
CAPRIN1	XR_930869	0	8.81861	0	0	0	7.82695	7.91311	0	8.12452e-08	0.0345818
CAPZB	NM_001206541	0	7.60626	10.9653	9.89323	7.75778	0	0	0	0.564327	0.00258843
CAPZB	XM_011542228	9.58866	0	0	0	0	0	0	0	3.147e-08	1
CAPZB	XM_017002429	0	9.08837	0	0	0	0	0	0	5.61368e-08	1
CARD10	NM_014550	11.1654	10.0448	0	0	0	0	0	0	0.000351441	1
CARD16	NM_052889	0	0	10.4006	9.98724	0	0	0	0	0.0137429	0.0207272
CARD19	NM_001318010	0	0	0	10.2158	9.78714	0	9.17322	0	0.0142518	0.999932
CARD19	NR_134467	0	0	11.411	8.71362	10.261	0	11.4333	0	0.000782981	0.999932
CARD6	XM_017009990	0	0	0	0	6.50515	0	0	0	4.28188e-05	1
CARM1	NM_199141	0	0	0	8.89315	6.97463	0	0	0	0.0538745	0.0368245
CARS	XR_001747997	0	0	10.1555	0	9.42639	10.3084	10.4441	7.92151	0.0163722	0.999932
CARS2	XR_243051	0	0	10.7009	10.2951	7.39395	9.73481	0	0	0.0015727	0.999932
CASC4	XR_001751066	9.14378	0	0	0	0	0	6.23293	0	7.2579e-08	1
CASC8	NR_117100	0	0	0	9.04422	8.80362	0	0	0	0.0299395	0.0216148
CASC9	NR_103850	0	9.27797	0	0	0	0	7.47912	0	4.00706e-08	1
CASKIN2	NM_020753	0	0	0	0	0	0	8.98466	5.8041	1	0.0301305
CASP1	NM_001257118	8.58357	9.91411	0	0	0	0	0	0	0.00193281	1
CASP1	NM_033292	0	0	10.6311	11.1843	7.57477	0	0	11.0418	0.000990121	0.999932
CASP3	NM_032991	0	0	11.7282	10.2535	7.57477	0	6.8841	0	0.000833682	0.499074
CASP4	NM_001225	0	0	9.5398	9.76856	6.63156	0	10.7852	0	0.0042625	1
CASP8	XM_005246885	0	0	0	10.3657	8.95395	0	8.14945	0	0.0166152	0.999932
CASP8	XM_005246886	11.1607	10.7964	0	0	0	0	9.7092	0	0.000229177	1
CASP8	XM_005246894	0	4.82291	0	7.03518	9.13987	0	0	0	0.549415	0.0301305
CASP8AP2	NM_001137667	0	8.75621	0	0	0	0	0	0	8.54609e-08	1
CASR	NM_000388	9.72156	0	0	0	0	0	0	0	2.59508e-08	1
CAST	NM_001042442	0	0	0	9.89164	7.68384	0	0	0	0.0262993	0.0207272
CAST	NR_104285	0	0	0	0	6.70241	0	0	10.2055	3.68888e-05	1
CASTOR1	NM_001037666	0	0	10.7262	0	7.25159	0	0	0	0.0180941	0.0208352
CAV2	NM_001233	0	0	0	9.68824	9.39376	11.1719	0	9.81527	0.0194908	0.999932
CAVIN3	NM_145040	0	0	8.38805	10.203	10.8743	0	0	12.625	0.00114538	0.999932
CBLB	NM_001321788	0	0	10.6326	10.7721	9.09009	0	0	9.98892	0.000857784	0.999932
CBLB	NM_001321791	0	0	0	9.99319	8.41096	10.5524	0	0	0.0219446	0.999932
CBLB	NM_001321807	0	0	0	9.71551	7.58105	0	0	0	0.0294933	0.0216148
CBLB	NM_001321820	0	9.01413	0	0	0	0	0	0	6.70772e-08	1
CBLB	NM_170662	0	0	9.69319	0	9.00389	11.3568	0	11.4137	0.0220151	0.999932
CBLB	NR_135807	0	9.59562	0	0	0	0	0	0	2.58763e-08	1
CBLB	XM_017007395	0	0	10.3742	12.6025	10.1816	9.72189	0	12.6579	0.000220285	0.999932
CBLB	XM_017007396	0	0	0	10.5527	8.49984	0	8.66838	10.7834	0.0165295	0.999932
CBLB	XR_001740338	0	0	6.89342	0	0	0	0	0	3.52576e-05	1
CBLC	XM_011526690	9.60939	0	0	0	0	0	0	0	2.97418e-08	1
CBR3-AS1	NR_038892	9.32182	0	0	0	0	0	0	0	4.63844e-08	1
CBR4	XR_001741341	0	8.50834	0	0	0	0	0	0	1.055e-07	1
CBWD1	XR_001746352	0	9.81483	10.8957	0	7.54295	0	0	0	0.999954	0.0207272
CBWD2	XM_024452717	0	0	0	11.0776	8.70929	0	8.01363	0	0.0120518	0.999932
CBWD5	NR_104600	0	0	0	0	0	0	7.89213	9.31636	1	0.0207272
CBX5	NM_012117	0	0	0	9.70103	6.95542	0	9.36556	9.40077	0.0327044	0.999932
CBX7	NM_001346744	9.27068	0	0	0	0	0	0	0	5.04509e-08	1
CCAR1	NM_001282959	0	9.19302	0	10.5944	9.02478	0	0	0	0.999954	0.0207272
CCDC107	NM_174923	0	3.87301	9.27207	10.4153	0	0	0	0	0.156979	0.0207272
CCDC12	XM_024453364	0	8.74707	0	0	0	0	8.73664	0	8.6072e-08	1
CCDC120	NM_033626	0	8.87842	0	0	0	0	0	0	9.145e-08	1
CCDC124	NM_001136203	0	0	10.5229	10.5056	10.0799	0	9.0989	10.9686	0.000735886	0.999932
CCDC126	XM_024446993	8.37339	0	0	0	0	0	0	0	1.85817e-07	1
CCDC14	XM_011513081	0	9.07382	0	0	0	0	0	0	7.72712e-08	1
CCDC14	XM_017007061	0	0	0	0	6.63156	0	0	0	3.8758e-05	1
CCDC14	XR_001740237	9.04578	0	0	8.31764	7.21974	0	0	0	0.999954	0.0483256
CCDC142	NM_032779	0	0	10.8776	0	9.44028	0	8.98795	0	0.0117766	0.999932
CCDC144A	XR_001752703	9.41897	0	0	0	0	0	0	0	4.00706e-08	1
CCDC159	XM_017026259	0	0	0	8.14115	0	0	0	0	9.06116e-06	1
CCDC159	XM_017026260	0	9.45115	0	0	0	0	0	0	3.147e-08	1
CCDC178	XM_017025722	0	8.63264	0	0	0	0	0	0	9.4406e-08	1
CCDC18-AS1	NR_034089	0	8.44193	0	0	0	0	0	0	1.12418e-07	1
CCDC186	NM_153249	0	8.82731	0	0	0	0	0	0	8.09322e-08	1
CCDC186	XM_011539916	10.7365	0	0	0	0	0	0	0	1.34424e-08	1
CCDC32	NM_001080792	0	9.20308	0	0	0	0	7.04477	0	4.655e-08	1
CCDC34	NM_030771	0	0	0	9.34362	7.65436	0	8.97139	0	0.0358172	0.999932
CCDC43	NM_144609	0	9.59051	0	0	0	0	9.27124	0	2.89638e-08	1
CCDC47	NM_020198	9.38731	0	0	0	0	0	7.77481	0	4.16763e-08	1
CCDC51	NM_024661	10.2254	0	0	0	0	0	0	0	1.59031e-08	1
CCDC57	XR_001752488	8.97831	0	0	0	0	0	0	0	7.7569e-08	1
CCDC57	XR_001752491	0	9.26522	0	0	0	8.30537	8.47976	0	4.17998e-08	0.0233589
CCDC7	NM_145023	10.3661	9.97017	0	0	0	11.5746	0	0	0.000683901	1
CCDC7	XM_006717506	11.4349	0	0	0	0	0	8.34734	9.48604	1.34424e-08	0.0207272
CCDC7	XM_011519674	0	9.02928	0	0	0	0	0	0	6.49127e-08	1
CCDC7	XM_011519678	10.7568	0	0	0	0	0	0	0	1.34424e-08	1
CCDC7	XM_024448167	10.669	0	0	0	0	0	0	0	1.34424e-08	1
CCDC85B	NM_006848	0	0	10.5903	0	8.53908	12.2924	9.34384	0	0.0164063	0.999932
CCDC88A	XM_005264421	9.54628	0	0	0	0	0	0	0	3.24869e-08	1
CCDC9	XM_017026578	0	0	10.2613	0	7.84388	0	0	0	0.0215986	0.0207272
CCDC91	XM_024449039	9.37928	5.56731	0	0	0	0	0	0	0.00836489	1
CCL13	NM_005408	0	0	10.7359	0	7.81752	0	0	0	0.0169026	0.0207272
CCL19	NM_006274	11.6669	9.73619	0	0	0	11.0192	0	10.7653	0.000258274	0.0207272
CCL20	NM_004591	11.1654	9.01413	10.2594	0	7.63638	0	0	0	0.999954	0.0207272
CCL21	NM_002989	10.6323	11.1133	11.6739	10.3495	0	0	0	0	0.999954	0.0207272
CCL23	NM_005064	0	8.63264	0	0	0	0	0	0	9.4406e-08	1
CCL24	XM_011516459	0	8.80986	0	0	0	0	6.79651	0	8.2426e-08	1
CCL24	XM_011516460	0	0	0	0	0	10.2124	7.58746	0	1	0.0207272
CCM2	NM_031443	0	0	0	10.2081	9.47442	0	8.22966	0	0.0156728	0.999932
CCN3	NM_002514	0	9.07382	0	0	0	0	0	0	7.72712e-08	1
CCNB1	NM_031966	0	0	0	12.6365	10.5979	0	9.51709	11.7443	1.34424e-08	0.999932
CCND1	NM_053056	0	0	7.16435	0	9.41237	0	8.24077	0	0.0365481	0.999932
CCND2-AS1	NR_149146	9.39529	0	0	0	0	0	0	0	4.1205e-08	1
CCND3	NM_001136125	0	0	10.7613	0	8.73486	0	7.23446	0	0.0145256	0.999932
CCND3	NM_001287427	10.2782	0	0	0	0	0	9.47539	0	1.60453e-08	1
CCNDBP1	XR_001751188	0	9.38788	0	0	0	0	0	0	3.39816e-08	1
CCNG2	NM_004354	0	0	10.5067	0	7.47712	0	7.27823	0	0.0198709	0.999932
CCNH	XM_011543706	10.7159	0	0	0	0	0	0	0	1.34424e-08	1
CCNK	XM_005268154	0	0	0	11.5683	7.03077	0	0	9.59241	1.7128e-08	0.999932
CCNL2	NM_001320155	9.66327	8.28661	0	10.5983	8.79824	0	0	0	0.999954	0.0207272
CCNL2	NM_001350498	10.1937	9.52252	11.0524	0	6.22939	0	0	0	1	1.34401e-08
CCNO	NR_125348	0	0	0	10.1019	6.74778	0	0	0	0.026304	0.0207308
CCNT2	XR_001739027	8.51197	0	0	0	0	0	0	0	1.14312e-07	1
CCPG1	NM_001204450	0	0	13.9667	9.76508	10.6813	12.5126	10.2943	12.0489	8.33593e-05	0.999932
CCSER1	XM_017008197	9.67642	0	0	0	0	0	10.0336	0	2.72705e-08	1
CCSER2	XR_001747113	0	0	0	0	6.38107	0	0	0	4.70529e-05	1
CCT4	NM_001256721	0	0	11.0574	10.156	8.11887	8.8655	0	10.6106	0.00117261	0.999932
CCT6P1	NR_003110	0	8.91968	0	0	0	0	0	0	7.72712e-08	1
CCT7	NM_001166285	0	0	0	8.25458	0	0	0	0	8.02232e-06	1
CCT7	XM_011532479	0	0	0	8.97969	7.97128	0	7.08229	7.34765	0.0402427	0.999932
CCZ1B	NM_198097	0	0	0	11.2529	7.89014	0	7.41194	0	0.0121656	0.999932
CCZ1P-OR7E38P	NR_148008	0	0	0	9.69739	7.00297	0	0	0	0.0325715	0.0233589
CD151	NM_001039490	10.1258	0	0	0	0	0	0	0	1.67814e-08	1
CD151	NM_139030	0	0	10.1368	11.6483	9.39999	8.95657	8.93083	10.9765	0.000578159	0.999932
CD164	NM_001142402	0	0	10.0324	0	9.37491	0	0	0	0.0174587	0.0207272
CD177	NM_020406	13.2308	11.5022	13.5427	0	8.8063	0	0	0	1	1.79555e-09
CD177	XM_017027022	11.62	0	10.8115	0	7.28275	0	0	0	0.999954	0.0207272
CD1A	NM_001320652	10.8771	7.43473	0	0	0	0	0	0	0.00116095	1
CD226	NM_006566	0	0	10.8491	0	7.87488	0	0	0	0.0157607	0.0207272
CD226	XM_017025527	0	9.84726	0	0	0	0	7.3721	0	1.99631e-08	1
CD27	XM_017020234	0	8.34834	0	0	0	0	0	0	1.23778e-07	1
CD274	NM_014143	0	10.7003	0	0	0	0	0	9.51338	1.34424e-08	1
CD302	NM_014880	10.3249	0	0	0	0	0	0	10.1227	1.51688e-08	1
CD33	XM_017027510	8.81537	0	0	0	0	0	0	0	8.84442e-08	1
CD36	XM_024447002	0	0	7.90716	0	0	0	0	0	1.25909e-05	1
CD36	XM_024447003	9.95545	0	0	0	0	0	0	0	2.00568e-08	1
CD37	XM_005259436	10.9788	9.41699	0	0	0	0	0	0	0.00055775	1
CD3D	NM_000732	10.5807	0	0	0	0	0	0	0	1.34424e-08	1
CD3E	NM_000733	10.362	0	10.1336	0	5.82604	0	0	0	0.999954	0.020781
CD3G	NM_000073	0	9.58026	0	0	0	0	0	0	2.61499e-08	1
CD44	NM_001001392	0	0	10.7129	8.06402	0	0	0	9.92927	0.0178301	0.999932
CD44	XM_005253232	0	0	0	0	0	0	12.655	10.5015	1	1.36749e-09
CD44	XM_006718388	0	0	0	10.2107	7.39395	11.0026	10.8797	0	0.0229954	0.999932
CD46	NM_172352	0	0	10.0233	14.7866	11.4627	15.2637	15.5365	12.5759	3.31531e-05	0.999932
CD46	XM_017001310	0	9.05913	0	0	0	8.29668	8.2897	9.94542	7.79678e-08	0.00424618
CD47	XM_005247908	0	0	0	10.4536	8.94667	0	8.91358	0	0.0159631	0.999932
CD47	XM_017007536	8.69121	0	0	0	0	0	0	0	9.72778e-08	1
CD48	XM_017002867	0	9.24588	0	0	0	0	0	0	4.33156e-08	1
CD53	XM_024451057	10.1707	0	0	0	0	0	0	0	1.60453e-08	1
CD55	NM_000574	0	0	0	8.54142	9.78169	0	7.36197	0	0.0232508	0.999932
CD55	XM_017000467	0	0	0	0	0	10.6271	7.70437	0	1	0.0207272
CD63	NM_001267698	0	10.6497	0	10.8038	8.30492	0	0	0	0.999954	0.0207272
CD68	NM_001040059	0	0	0	9.02108	7.88507	0	7.24553	0	0.0403555	0.999932
CD79A	NM_001783	0	8.31162	0	0	0	0	0	0	1.27192e-07	1
CD86	NM_006889	12.0623	11.9963	0	0	0	0	8.3728	11.145	5.39358e-05	0.0207272
CD8B	NM_172101	10.4061	0	0	0	0	0	0	0	1.46914e-08	1
CD96	XR_924090	9.44995	0	0	0	0	0	0	0	3.79676e-08	1
CD99	NM_001321368	0	0	0	10.4972	9.87283	11.0402	0	0	0.0123585	0.999932
CD99P1	NR_033381	0	0	0	9.86265	7.85428	0	0	0	0.0259649	0.0207272
CDC16	NM_001318518	0	0	0	11.4835	9.21044	10.5229	8.48444	0	0.00868425	0.999932
CDC16	XR_001749713	0	0	0	0	6.53134	11.1492	0	0	4.23276e-05	1
CDC26	XM_017014575	0	9.45677	0	0	0	0	0	0	3.13916e-08	1
CDC42BPG	XM_011545157	0	0	7.40634	0	0	0	8.81674	0	2.09512e-05	1
CDC42SE1	NM_020239	0	0	0	9.70466	9.02938	0	9.51251	10.4316	0.0215647	0.999932
CDC42SE1	XM_017001847	0	8.36038	0	8.11953	8.74329	0	0	0	0.999954	0.0290992
CDCA5	NM_080668	0	0	0	10.9302	7.94473	0	7.59614	9.22009	0.0146216	0.999932
CDCA7L	NM_018719	0	9.17269	0	9.7616	6.66742	0	0	0	0.999954	0.0234921
CDH1	NM_001317186	0	0	9.68747	10.4568	0	0	8.52133	0	0.0145082	0.999932
CDH11	NM_001308392	0	0	0	0	0	11.9777	0	9.04382	1	1.91611e-09
CDH5	XM_024450133	0	8.6718	0	0	0	0	0	0	9.145e-08	1
CDHR1	XM_011540339	10.6657	8.44193	0	0	0	0	7.63873	0	0.0010792	1
CDHR5	NM_001171968	0	8.50834	0	0	0	0	0	0	1.055e-07	1
CDHR5	XM_024448584	0	9.2197	0	0	0	0	0	0	4.50116e-08	1
CDK1	NM_001786	0	0	0	10.9617	9.95552	0	7.89916	9.92521	0.00973552	0.999932
CDK10	NM_052988	0	9.07382	0	0	0	0	0	0	7.72712e-08	1
CDK10	XM_017023808	9.44227	0	0	0	0	0	7.5433	0	3.84322e-08	1
CDK10	XM_017023810	0	9.29688	0	0	0	0	0	0	4.00706e-08	1
CDK11A	NR_132740	0	0	8.86416	9.61094	8.34237	0	8.74056	0	0.00409344	0.999932
CDK11B	XR_002958171	8.66504	0	0	0	0	0	0	0	9.90533e-08	1
CDK14	NM_012395	0	0	9.71303	0	7.99969	0	0	0	0.027909	0.0207272
CDK19	XM_024446377	8.86219	0	0	0	0	0	0	0	8.54609e-08	1
CDK7	NM_001324069	0	0	9.78173	0	7.56213	0	0	0	0.0292184	0.0207858
CDK7	NM_001799	0	0	10.9487	11.5216	0	0	0	0	0.00604909	0.0207272
CDK8	XM_017020317	0	0	0	0	6.30722	0	0	0	4.98712e-05	1
CDKL3	XM_017009536	0	0	0	0	6.42363	0	0	0	4.54408e-05	1
CDKL3	XR_002956161	0	0	0	9.94485	8.06163	0	0	0	0.0240407	0.0207272
CDKN1C	NM_001122630	0	0	0	9.53541	8.74888	0	0	10.496	0.0249078	0.999932
CDKN2A	NM_000077	0	10.3601	0	0	0	11.3765	10.8601	0	1.42828e-08	0.0197907
CDKN2B-AS1	NR_047536	10.1234	0	0	0	0	0	0	0	1.67814e-08	1
CDKN2B-AS1	NR_047543	12.8004	11.6711	13.1222	0	8.92709	0	0	0	1	1.91611e-09
CDKN3	NM_005192	0	0	9.57119	10.2081	11.9922	0	0	11.3522	0.000416315	0.999932
CDX2	XM_011534879	11.3096	9.13815	0	0	0	0	9.37314	9.8414	0.000458906	0.0207272
CDYL	XM_011514997	0	0	0	7.63182	0	0	0	0	1.70449e-05	1
CEACAM1	NM_001024912	0	9.47902	11.0941	0	10.3774	0	0	0	0.999954	0.0207272
CEACAM5	XM_011526322	0	0	10.9858	10.8845	8.34237	0	0	0	0.000832479	0.00166928
CEACAM5	XM_017026145	0	9.32785	11.817	0	9.5746	0	0	0	0.975137	0.0207272
CEBPZ	NM_005760	0	0	0	0	0	0	8.35247	9.93737	1	0.0207272
CEBPZOS	NM_001322374	0	0	10.3198	0	8.13177	0	8.02652	0	0.0200341	0.999932
CEBPZOS	XM_017003107	0	0	0	0	6.56974	0	0	0	4.11953e-05	1
CECR7	NR_015352	0	9.64811	0	0	0	0	0	0	2.60045e-08	1
CELF1	XM_024448335	8.76698	9.05913	0	0	0	0	0	0	0.00355055	1
CELSR3	NM_001407	0	0	0	0	6.70241	0	0	0	3.68888e-05	1
CEMIP2	NM_013390	0	9.35818	0	0	0	0	8.93425	0	3.63861e-08	1
CENPA	NM_001809	0	0	0	9.57962	9.49452	0	0	10.8695	0.019594	1
CENPJ	NM_018451	10.0596	0	0	0	0	0	0	0	5.01365e-08	1
CENPM	NM_024053	0	0	0	10.4568	7.96409	0	0	10.379	0.018783	0.999932
CENPN	NM_018455	0	0	0	10.2757	7.93005	0	0	10.2189	0.0206969	0.999932
CENPO	NR_136184	0	9.62584	0	0	0	0	0	0	2.4962e-08	1
CENPX	NM_144998	0	0	11.3935	10.04	8.19045	12.0563	10.8895	0	0.000983427	0.999932
CENPX	XM_017024329	10.2432	8.45321	0	0	0	0	0	0	0.00158547	1
CEP104	XM_024451106	10.4528	0	0	0	0	0	0	0	1.4474e-08	1
CEP164	XM_017017365	0	0	9.55401	10.7503	10.39	10.783	11.433	10.309	0.000825021	0.999932
CEP164	XM_017017377	11.7548	0	0	0	0	0	9.01084	0	1.34424e-08	1
CEP164	XM_017017380	0	10.1015	0	0	0	0	10.2042	0	2.36131e-08	1
CEP164	XM_017017381	0	9.91411	10.9142	0	8.37165	0	0	0	0.999954	0.0207272
CEP170	XM_011544337	10.5981	0	0	0	0	0	0	0	1.34424e-08	1
CEP19	XM_011513246	9.78975	0	0	0	0	0	0	0	2.40114e-08	1
CEP57	XM_024448778	0	0	7.0262	0	0	0	0	0	3.08214e-05	1
CEP70	NM_001320600	0	0	0	0	0	0	6.79651	8.9348	1	0.028218
CEP70	XM_017007283	9.70881	0	10.3954	0	7.87488	0	0	0	0.999954	0.0207272
CEP76	XM_005258149	10.3415	0	0	0	0	0	0	0	1.60453e-08	1
CEP76	XM_017025982	9.50262	9.43985	0	0	0	0	0	0	0.00171641	1
CEPT1	NM_001330743	0	8.77432	0	0	0	0	0	0	8.46308e-08	1
CEPT1	XM_024450080	0	0	0	0	6.58232	0	0	0	4.04257e-05	1
CERKL	NR_027690	9.7152	0	0	0	0	0	0	0	2.60525e-08	1
CERNA2	NR_134505	0	0	0	7.05808	0	0	0	0	2.7534e-05	1
CERS2	NM_181746	0	9.29688	0	0	0	0	8.52588	0	4.00706e-08	1
CERS2	XM_011509452	0	0	0	0	6.3666	0	8.65599	0	4.76071e-05	1
CERS5	NM_147190	0	0	0	9.99616	7.44993	9.25006	9.40311	0	0.0257294	0.999932
CETN2	NM_004344	0	0	6.31451	7.99447	9.57066	11.0245	8.08314	11.3651	0.00878519	0.999932
CFAP20	NM_013242	0	0	0	10.164	9.43335	11.978	0	0	0.0161397	0.999932
CFAP65	XM_017003755	0	0	0	0	6.59479	0	0	0	4.01565e-05	1
CFD	NM_001928	0	0	11.0181	0	11.8207	0	6.1172	10.5232	0.0044563	0.999932
CFH	NM_001014975	10.2825	9.66033	0	0	0	0	0	0	0.000870102	1
CFLAR	NM_001351590	0	0	0	12.8835	8.30112	11.8073	12.1426	11.2769	1.34424e-08	0.999932
CFLAR	NM_001351594	0	0	0	11.3208	8.25865	0	9.77941	0	0.0111383	0.999932
CFTR	NM_000492	9.77147	0	0	0	0	8.93993	0	0	2.46694e-08	1
CGGBP1	NM_003663	0	9.80385	7.52651	0	8.36074	0	0	0	0.999954	0.0403129
CH17-125A10.2	XR_426817	0	0	7.9267	0	0	0	0	0	1.24751e-05	1
CHAC2	NM_001008708	0	0	0	0	6.42363	0	0	0	4.54408e-05	1
CHAF1A	XR_936135	11.1359	0	11.2438	0	8.41096	0	0	0	0.999954	0.0207272
CHCHD4	NM_001098502	0	9.6007	0	0	0	0	0	0	2.56343e-08	1
CHD1	XR_427702	0	8.86159	0	0	0	0	0	0	7.86091e-08	1
CHD1L	NR_046070	0	9.10277	0	0	0	0	0	0	5.49213e-08	1
CHD3	XM_017024064	0	0	9.83959	0	8.62061	0	0	0	0.0228617	0.0207272
CHD4	XM_017018733	0	9.08837	0	0	0	0	9.7756	0	5.61368e-08	1
CHD5	NM_015557	0	0	0	8.4918	0	0	0	0	6.25675e-06	1
CHD9	XR_001751995	9.15322	0	0	0	0	0	0	0	6.38028e-08	1
CHEK2	NM_001005735	0	9.23938	8.90907	11.4788	10.5305	0	0	0	0.835097	0.00139469
CHEK2P2	NR_038836	0	0	0	0	6.33721	0	0	0	4.85768e-05	1
CHFR	NM_001161346	10.3579	0	0	0	0	0	0	0	1.4841e-08	1
CHGA	NM_001275	0	10.4863	0	0	0	0	0	0	1.34424e-08	1
CHGA	NM_001301690	0	8.83596	0	0	0	0	0	0	2.21958e-07	1
CHGB	NM_001819	10.5163	15.5969	11.5062	0	9.24447	0	0	0	0.37961	0.0207272
CHIC2	XM_006714037	0	9.13815	0	0	0	0	0	0	5.16102e-08	1
CHID1	NM_001142674	0	9.2843	0	0	0	0	0	0	4.07111e-08	1
CHKA	XM_017017148	0	9.10635	0	0	0	0	0	0	5.47354e-08	1
CHKB	NM_005198	10.9641	8.0245	0	0	0	0	0	11.1203	0.000914795	1
CHMP2B	NM_014043	0	0	10.6108	9.90433	11.0592	10.6512	0	10.423	0.000572294	0.999932
CHMP3	NR_036454	9.52462	9.45677	0	0	0	0	8.04564	0	0.00167233	1
CHMP4C	NM_152284	0	0	0	11.0292	7.65436	0	10.9389	0	0.0142794	0.999932
CHMP7	NM_152272	10.1234	0	0	0	0	9.94543	0	0	1.67814e-08	1
CHODL	NM_024944	0	9.09559	0	0	0	0	0	0	5.53646e-08	1
CHPF	NM_024536	0	0	0	10.7038	8.49984	0	0	0	0.0153094	0.0207272
CHRAC1	NM_017444	0	0	0	9.54355	7.45678	0	0	0	0.0332161	0.0236694
CHRNB1	NM_000747	0	9.79944	0	0	0	0	0	0	2.03832e-08	1
CHST6	XM_005255955	0	9.45677	0	0	0	0	0	0	3.13916e-08	1
CHST7	NM_019886	9.72789	0	0	0	0	0	0	0	2.55328e-08	1
CHTF8	XM_011523167	0	0	0	9.69921	8.00203	0	0	0	0.0275178	0.02087
CHTF8	XM_011523168	0	0	9.96069	10.156	0	0	0	5.73146	0.0151411	0.793649
CHTOP	NM_001206612	0	0	9.04048	0	7.59353	0	7.79755	9.91704	0.0442245	0.999932
CHURC1	NM_001204064	0	8.68143	0	0	0	0	0	0	9.11207e-08	1
CIAO2B	NR_046109	0	0	9.05388	8.14115	6.30722	0	0	0	0.0122931	0.0193083
CIAO3	NM_001304799	10.0393	0	0	0	0	0	0	0	1.85686e-08	1
CIAO3	NM_022493	0	9.26522	0	0	0	0	0	0	4.17998e-08	1
CIAPIN1	NM_020313	0	0	0	10.4867	10.2238	0	8.02009	0	0.0110346	0.999932
CIB1	NR_102428	0	0	9.71865	9.32957	7.77979	0	8.86418	0	0.00377893	0.999932
CIC	XM_024451433	9.72473	0	8.49667	0	8.55831	0	0	0	0.999954	0.0266817
CIC	XR_002958287	0	0	7.94599	0	0	0	0	0	1.20951e-05	1
CIITA	XR_932846	10.4905	8.48654	0	0	0	0	7.29962	0	0.00124874	1
CINP	NM_032630	0	0	11.075	11.4059	10.641	0	9.31655	0	0.000298565	0.999932
CIPC	NM_033426	0	8.80986	0	0	0	0	0	0	8.2426e-08	1
CIRBP	NR_023313	10.1041	8.24826	0	0	0	0	0	0	0.0019392	1
CIRBP	XM_006722637	4.7551	8.91152	0	9.08383	8.47981	0	0	0	0.999954	0.0232514
CIRBP	XR_001753598	0	0	9.87775	0	5.29508	0	0	0	0.0356469	0.0235271
CIRBP	XR_001753600	9.43455	6.50941	9.78441	9.25717	7.09362	0	0	0	0.999954	0.00647769
CISD1	NM_018464	0	0	9.8702	11.0407	10.7302	6.11663	0	0	0.000552318	0.227466
CIT	XM_017018739	0	0	0	9.4557	7.32826	0	0	0	0.0357848	0.025156
CIZ1	XM_024447497	0	0	0	10.7503	6.58232	10.3128	0	0	0.0184948	1
CKLF	NM_181641	0	0	9.82404	0	8.95637	9.70885	0	8.10522	0.0211666	0.999932
CLASP2	XM_024453409	0	0	9.55558	9.32485	0	0	8.36267	10.7698	0.0227596	0.999932
CLASRP	NM_007056	10.8742	0	0	0	0	0	0	0	1.34424e-08	1
CLASRP	NR_103529	0	0	10.1913	10.2708	0	0	0	0	0.0134365	0.0207272
CLCA1	NM_001285	10.6951	11.1776	13.8013	9.93869	0	0	0	0	0.999954	1.36749e-09
CLCN3	NM_173872	0	10.5819	0	0	0	0	8.34219	0	1.34424e-08	1
CLDN10	NM_006984	0	11.0791	0	0	0	13.3112	0	0	1.34424e-08	1
CLDN12	NM_012129	8.67819	10.1783	0	0	0	0	0	0	0.00147502	1
CLDN5	XM_017028930	10.9973	9.15207	0	0	0	0	0	0	0.000611815	1
CLDN7	NM_001185023	0	0	0	0	6.56974	0	0	0	4.11953e-05	1
CLDND1	NM_001040181	0	0	0	9.6864	9.14517	0	0	0	0.0209952	0.0207272
CLEC16A	NM_001243403	0	0	9.89274	0	8.36802	0	10.0208	0	0.0236956	0.999932
CLEC16A	XM_005255210	0	0	0	9.85613	6.73657	10.7892	9.05868	0	0.030539	0.999932
CLEC16A	XR_932810	8.82722	8.91968	0	0	0	0	0	0	0.0037804	1
CLEC18C	XM_024450239	0	0	0	0	6.45132	0	0	0	4.51448e-05	1
CLEC2D	NM_001197318	0	8.86159	0	0	0	0	0	0	7.86091e-08	1
CLIC1	NM_001287594	0	0	6.81167	11.4851	0	0	0	0	2.06409e-08	4.21894e-08
CLIC3	NM_004669	0	0	8.55436	0	8.63275	0	0	0	0.0389835	0.0255254
CLINT1	NM_001195556	9.25322	0	0	0	0	0	0	0	5.16102e-08	1
CLIP1	XM_005253593	0	9.55953	0	0	0	0	0	0	2.70324e-08	1
CLIP2	XR_001744871	0	0	0	10.7686	6.16395	0	7.81251	0	0.0188228	0.999932
CLK3	NM_001130028	0	0	9.9842	0	8.04809	0	8.38286	0	0.0241165	0.999932
CLMN	XM_017021646	0	11.108	10.6266	0	11.1224	0	0	0	0.999954	0.0207272
CLMN	XR_429330	0	0	0	0	6.61941	0	0	0	5.85133e-05	1
CLN6	NM_017882	0	9.13115	0	0	0	0	6.8841	0	5.22932e-08	1
CLPTM1L	XR_002956182	0	0	11.0089	0	9.99897	0	9.56646	0	0.00946933	0.999932
CLSTN2	XM_017007022	0	9.11703	0	0	0	0	0	0	5.3607e-08	1
CLTB	XR_001741995	0	9.00265	0	0	0	0	0	0	6.87075e-08	1
CLTC	NM_001288653	0	0	11.053	0	8.16559	0	7.99408	0	0.0135354	0.999932
CLTCL1	XR_937923	0	9.19974	0	0	0	0	0	0	4.6657e-08	1
CLUH	XM_024450680	0	0	9.4447	0	7.19538	0	0	0	0.0379355	0.0246398
CMAHP	NR_002174	0	8.76529	0	0	0	0	0	0	8.54609e-08	1
CMC1	NM_001331186	0	9.37608	0	0	0	0	0	0	3.46605e-08	1
CMC4	NM_001018024	0	0	10.908	10.6614	8.75722	0	0	0	0.000868155	0.00173749
CMKLR1	XM_017018820	9.72789	0	0	0	0	0	0	0	2.55328e-08	1
CMTM3	XM_011522861	0	0	0	0	6.59479	0	9.21605	0	4.01565e-05	1
CMTM4	XM_011522882	8.86219	0	9.14013	0	7.63638	0	0	0	0.999954	0.0264652
CMTM6	NM_017801	0	0	9.76554	9.51071	8.70929	0	8.77534	0	0.00260662	0.999932
CNDP2	XM_011526073	8.18367	8.63264	10.0669	0	8.45266	0	0	0	0.999954	0.0207272
CNIH3	NR_136297	0	0	0	10.4825	7.84388	0	0	0	0.0188228	0.0207272
CNN2	NM_201277	0	10.3389	10.3188	0	8.74329	0	0	0	0.999954	0.0207272
CNOT6	XM_011534606	0	9.97017	0	8.78058	8.88962	0	0	0	0.999954	0.0226715
CNOT6	XR_001742163	10.9025	0	0	0	0	0	8.62243	0	1.34424e-08	1
CNOT8	NM_004779	0	0	0	6.78353	0	0	0	0	3.64533e-05	1
CNOT9	XM_017005249	0	0	0	0	0	0	0	6.64058	1	2.0748e-06
CNPPD1	NM_015680	0	0	10.1124	0	9.02363	10.7113	0	0	0.0185269	0.999932
CNPY3	NM_001318845	0	0	10.7511	0	6.42363	0	0	0	0.01913	0.0209421
CNPY3-GNMT	NR_134892	10.7859	0	0	0	0	0	0	0	1.34424e-08	1
CNPY4	NM_152755	0	0	10.2632	0	7.46359	0	0	0	0.0226804	0.0207272
CNRIP1	XM_006711984	10.2564	0	0	0	0	0	0	0	1.60453e-08	1
COA1	NM_001321198	0	0	10.1092	0	8.04809	0	0	0	0.0225718	0.0207272
COA1	XM_024446830	0	0	10.0346	10.6003	0	0	5.06474	9.19329	0.0123638	0.999932
COA6	NM_001206641	0	0	10.0188	10.5577	9.71043	10.5229	8.95125	10.2582	0.00101821	0.999932
COA6-AS1	NR_125962	0	0	0	8.65096	0	0	7.87798	0	5.25632e-06	1
COG6	NM_001145079	11.1131	0	0	0	0	0	10.1052	0	1.34424e-08	1
COL16A1	XM_005270481	0	8.61265	0	0	0	0	0	0	9.66819e-08	1
COL16A1	XM_011540722	0	0	0	0	0	10.742	0	9.8457	1	0.0207272
COL16A1	XR_001736982	0	0	0	10.1184	5.35495	0	0	10.6444	0.0292736	1
COL17A1	NM_000494	11.6946	8.28661	0	0	0	0	0	0	0.000405924	1
COL18A1	NM_130445	0	0	9.93437	10.3425	9.35122	0	0	10.2517	0.00132865	0.999932
COL21A1	XM_006715223	0	9.71291	0	0	0	0	0	0	2.54771e-08	1
COL24A1	NR_146342	10.5702	0	0	0	0	0	0	0	1.34424e-08	1
COL4A2	NM_001846	0	0	0	9.62635	8.4215	0	0	0	0.0260258	0.0207272
COL4A5	XM_017029263	9.39529	0	0	0	0	0	0	0	4.1205e-08	1
COL6A2	NM_001849	0	0	0	0	6.54425	0	0	0	4.20073e-05	1
COL9A2	XM_017000332	0	9.81701	0	0	0	0	8.75612	0	2.00877e-08	1
COLGALT1	NM_024656	0	0	10.5341	0	7.67212	11.1407	8.24077	0	0.0191219	0.999932
COMMD1	XM_017003412	0	0	0	0	0	10.9722	0	10.0722	1	0.0207272
COMMD10	XR_001742100	11.6849	10.6398	9.47323	11.5658	6.66742	3.3921	0	0	0.999954	0.0226197
COMMD10	XR_001742101	0	0	0	10.0783	6.47849	0	8.05196	10.3968	0.0274338	0.999932
COMMD5	NM_001081004	0	8.29917	0	0	0	0	7.75945	0	1.30642e-07	1
COMMD9	NM_014186	0	0	0	0	6.58232	11.2517	7.55224	11.6164	4.04257e-05	0.33874
COMT	NM_001135162	0	0	10.0004	10.4086	0	10.6495	9.08664	0	0.0135354	0.999932
COMTD1	XM_024447791	0	0	0	0	0	0	9.24666	10.5312	1	0.0207272
COP1	XM_017002066	10.6221	0	0	0	0	0	7.94401	0	1.34424e-08	1
COP1	XM_017002079	0	0	10.9031	10.3154	10.5721	0	9.53298	12.6338	0.00054663	0.999932
COPA	NM_004371	0	0	0	10.3023	8.50315	0	5.11388	0	0.0186814	0.624273
COPB2	XM_017007513	11.1954	0	0	0	0	0	0	0	1.34424e-08	1
COPG1	NM_016128	0	9.54905	0	0	0	0	10.3657	10.5838	2.79032e-08	0.0207272
COPS2	NM_004236	8.76698	6.55201	0	9.66044	9.95613	0	0	0	0.999954	0.0209633
COPS3	NM_001199125	0	0	0	0	0	0	8.19011	9.44687	1	0.0207272
COPS3	NM_001316357	0	0	11.1128	0	8.81165	0	10.3771	11.8885	0.0118289	0.999932
COPS3	NM_001316358	0	0	0	0	0	11.6336	10.0256	10.9234	1	0.000537185
COPS3	XM_005256842	0	0	0	11.4957	7.55576	10.9818	4.96114	11.2249	1.64401e-08	0.999932
COPZ2	XR_934474	0	9.48453	0	0	0	0	0	0	2.99324e-08	1
COQ6	XM_024449619	0	0	0	0	6.72527	0	0	0	9.5303e-05	1
COQ6	XR_943466	0	9.42847	0	0	0	0	0	0	3.24869e-08	1
COQ8A	XM_024448518	0	0	8.84374	0	7.92017	0	0	9.11693	0.0447499	0.999932
CORO1A	NM_007074	10.0291	0	0	9.92629	7.44305	0	0	0	0.999954	0.020781
CORO1A	XM_017022885	9.68296	0	0	0	0	0	0	0	2.83787e-08	1
CORO1B	NM_001018070	0	0	0	0	6.72527	0	0	0	9.5303e-05	1
COX15	XM_011539298	0	9.21308	0	0	0	0	0	0	4.5596e-08	1
COX20	NM_001312872	0	0	0	8.4918	0	0	0	0	6.25675e-06	1
COX20	NR_132421	10.5273	0	0	0	0	0	0	0	1.37525e-08	1
COX7A1	NM_001864	0	9.1795	0	0	0	0	0	8.56845	4.86184e-08	1
COX7A2	NR_029466	10.639	0	0	0	0	0	0	0	1.34424e-08	1
CPB1	NM_001871	0	9.82137	0	0	0	0	0	0	2.00568e-08	1
CPEB2	XM_005248135	0	0	0	0	6.46496	0	0	0	4.44765e-05	1
CPEB3	XR_001747064	0	0	0	0	6.43754	0	0	0	4.51448e-05	1
CPLX1	XM_011513391	0	0	0	9.79266	8.31626	0	0	0	0.0246233	0.0207272
CPM	XR_001748579	10.5417	11.0534	0	0	0	0	0	0	0.000286167	1
CPM	XR_001748580	10.639	11.7022	11.6491	0	8.02063	0	0	0	0.999954	6.48878e-09
CPM	XR_001748582	0	11.7882	9.69604	10.7002	0	0	0	0	0.999954	0.0207272
CPM	XR_001748583	10.7396	10.4669	0	0	0	0	0	0	0.000383723	1
CPOX	XR_001740025	8.81537	0	0	0	0	0	0	0	8.84442e-08	1
CPQ	NM_016134	0	0	10.7715	0	7.51698	10.8229	0	0	0.0171863	0.999932
CPSF1	NM_013291	7.92163	0	10.4163	0	5.57229	0	0	0	0.996111	5.44576e-09
CPSF3	NM_016207	11.1034	0	10.8022	10.4241	7.76883	0	0	0	0.999954	0.00241748
CPT1A	NM_001031847	0	7.96268	12.2405	0	9.66533	0	0	0	0.607485	3.65214e-09
CR1L	NM_175710	9.99275	8.90332	0	0	0	0	0	0	0.00162173	1
CR2	NM_001877	0	8.36038	0	0	0	0	0	0	1.21281e-07	1
CRACR2B	XM_017017596	9.61624	0	0	0	0	0	0	0	2.90962e-08	1
CRADD	NM_001330126	11.2733	0	0	0	0	0	0	0	1.34424e-08	1
CRADD	XR_001748908	10.9412	0	0	0	0	0	8.15533	0	1.34424e-08	1
CRAT	NM_004003	8.99416	0	0	0	0	10.8229	8.26272	0	7.72712e-08	0.0207272
CRB3	NM_139161	0	0	11.9599	0	11.3881	10.6461	9.95317	10.4642	0.00374296	0.999932
CRBN	XM_011533793	0	8.55097	0	0	0	0	0	0	1.01332e-07	1
CRCP	NM_014478	0	0	0	8.41402	0	0	7.89916	0	3.16642e-05	1
CRCP	NR_024548	0	8.61265	0	0	0	0	9.71717	0	9.66819e-08	1
CREBBP	XM_011522381	0	9.2197	0	0	0	10.6236	9.5148	0	4.50116e-08	0.0207272
CREBZF	NR_028027	0	0	9.90634	0	8.56782	0	0	0	0.022465	0.0207272
CRELD1	NM_015513	9.15322	0	0	0	0	0	8.20152	0	6.38028e-08	1
CRELD2	NR_104295	0	8.89507	0	0	0	0	0	0	7.75288e-08	1
CREM	NM_182721	0	9.41121	0	0	0	0	0	10.5124	3.28024e-08	1
CRIPAK	NM_175918	10.2738	0	0	0	0	0	0	0	1.80817e-08	1
CRISPLD2	XM_005256190	9.47276	0	0	0	0	0	0	0	3.6753e-08	1
CRK	NM_005206	10.3942	8.43056	0	0	0	0	0	10.8189	0.00139333	1
CRLF3	XR_001752525	0	8.91968	0	0	0	0	0	0	7.72712e-08	1
CROCCP2	NR_026752	10.0845	0	0	0	0	0	0	0	1.76911e-08	1
CRTAP	NM_006371	0	0	0	10.008	9.09229	0	9.65213	9.46938	0.0187777	0.999932
CRTC1	XM_017026538	0	0	11.4127	0	8.89215	0	10.5511	0	0.00978395	0.999932
CRY2	NM_021117	0	9.54905	0	0	0	0	0	0	2.79032e-08	1
CRYBB3	XM_017028599	10.2432	0	0	0	0	0	0	0	1.58783e-08	1
CRYL1	XM_005266415	0	9.37014	0	0	0	0	8.02652	0	3.50454e-08	1
CRYL1	XM_005266416	0	8.91152	0	0	0	4.88241	0	0	7.72712e-08	0.662531
CRYM	XM_024450157	0	0	0	0	6.71389	0	0	0	3.66469e-05	1
CRYZ	XM_005270491	0	9.37014	0	0	0	0	0	0	3.50454e-08	1
CS	NM_004077	0	8.56144	0	9.91692	6.96506	0	0	0	0.999954	0.0212928
CSF1	XM_017000369	0	9.09198	0	0	0	0	0	0	5.58545e-08	1
CSK	NM_004383	9.54628	0	0	8.44042	7.68967	0	0	0	0.999954	0.0389746
CSMD1	XM_011534754	0	9.62085	0	0	0	0	0	0	2.52874e-08	1
CSNK1D	NM_139062	0	0	0	9.35292	8.48652	0	0	0	0.0290448	0.0212171
CSNK1D	XM_005256337	0	0	0	7.60095	0	0	0	0	1.59034e-05	1
CSNK1E	NM_001894	10.6255	0	0	0	0	0	0	0	1.34424e-08	1
CSNK2A1	NM_001895	0	0	9.7519	9.98126	0	0	0	10.8936	0.0171938	1
CSRNP3	NM_001172173	0	8.31162	0	0	0	0	0	0	1.27192e-07	1
CSRP2	NM_001300965	10.8248	0	0	0	0	0	0	0	1.34424e-08	1
CST7	NM_003650	0	9.15898	0	0	0	0	0	0	5.0134e-08	1
CSTA	NM_005213	0	10.9357	0	0	0	0	7.87085	0	1.34424e-08	1
CSTF1	NM_001324	0	0	10.1209	0	7.15385	0	0	0	0.0255595	0.0207272
CSTF1	XM_011528600	0	8.82731	0	0	0	0	0	0	8.09322e-08	1
CSTF2	NM_001325	10.2652	9.32785	0	0	0	0	0	0	0.00105779	1
CTB-49A3.2	XR_001742887	0	8.27394	0	0	0	0	0	0	2.0156e-07	1
CTBP1	NM_001012614	9.4652	0	0	0	0	0	0	0	3.71891e-08	1
CTBP1	XM_017007762	0	0	0	7.209	0	0	0	0	2.36099e-05	1
CTBP2	NM_022802	10.3291	0	0	0	0	0	0	0	1.50511e-08	1
CTBP2	XM_024447831	9.37928	10.5664	0	0	0	0	6.73502	7.92151	0.000780688	0.052083
CTCF	NM_001191022	10.6886	0	0	0	0	0	0	0	1.34424e-08	1
CTDSP2	NM_005730	0	0	10.4059	0	7.79608	0	0	0	0.0201294	0.0207272
CTNNA2	NM_001282600	0	0	0	9.90117	8.76414	11.8103	9.23005	11.0678	0.0212218	0.999932
CTNNA2	XM_017003405	0	0	7.98381	0	0	0	0	0	1.18267e-05	1
CTNNAL1	NM_003798	9.0356	0	0	0	0	0	0	9.41823	7.68476e-08	1
CTNNB1	NM_001098209	0	0	14.3063	14.428	13.16	14.5031	12.366	14.0908	4.68836e-06	0.999932
CTNNB1	NM_001098210	0	0	14.534	16.1786	14.243	16.9649	13.8302	14.8385	7.84403e-07	0.999932
CTNNB1	NM_001904	0	0	14.0912	13.3244	12.1636	15.6435	10.5666	11.9363	1.4371e-05	0.999932
CTNNB1	XM_017005738	0	0	0	11.4313	9.75138	10.3944	9.80395	11.2624	0.00799644	0.999932
CTNNB1	XM_024453356	0	0	12.384	11.5045	10.7781	11.8383	9.79832	9.11693	0.000138295	0.999932
CTNNBIP1	XM_017001855	9.60252	0	0	9.5637	7.87488	0	0	0	0.999954	0.0220276
CTNND1	NM_001206889	9.41897	0	0	0	0	0	0	0	4.00706e-08	1
CTNS	XM_017024258	10.9868	8.98333	0	0	0	0	0	9.09538	0.000659892	1
CTPS1	NR_125440	0	0	0	0	6.73657	0	0	10.1386	9.5303e-05	1
CTSA	NM_001167594	8.81537	0	0	0	0	0	9.58619	0	8.84442e-08	1
CTSV	NM_001333	0	0	0	0	0	0	9.34512	10.3368	1	0.0207272
CTSZ	NM_001336	0	0	8.92374	9.90433	9.15046	0	9.81885	10.6017	0.00257804	0.999932
CTTN	NM_001184740	0	7.96268	0	10.5159	7.49053	0	0	0	0.972866	0.0207272
CTTNBP2	NM_033427	0	9.23938	0	0	0	0	0	0	4.33492e-08	1
CTU1	NM_145232	11.2602	8.34834	0	0	0	0	0	0	0.000622718	1
CUEDC2	NM_024040	0	0	11.9236	9.9662	7.33571	0	9.76218	10.7676	0.000840442	0.999932
CUL3	XM_011511994	0	9.13115	10.7983	0	7.25159	0	0	0	0.999954	0.0207272
CUL4A	NM_001354943	0	0	0	8.83465	8.33682	9.54608	0	10.5245	0.0384395	0.999932
CUL4A	XM_011537523	0	0	0	0	0	0	6.40072	9.41243	1	0.0229672
CUL4B	XM_011531400	10.4604	0	0	0	0	0	0	0	1.4474e-08	1
CUL5	NM_003478	0	8.66211	0	0	0	0	0	0	9.15247e-08	1
CUL7	XM_017011539	9.02536	0	0	0	0	0	0	0	7.69457e-08	1
CUTC	NM_015960	0	9.56993	10.2594	10.1666	0	0	0	0	0.999954	0.0207272
CWF19L1	NM_018294	0	8.63264	0	0	0	10.6478	9.76121	0	9.4406e-08	0.0207272
CWH43	XM_011513755	10.3579	9.35217	11.6612	0	9.20027	0	0	0	0.999954	0.0207272
CWH43	XM_011513757	0	9.51715	0	0	0	0	7.53431	0	2.8962e-08	1
CXCL1	NM_001511	0	0	0	9.32012	10.0733	0	0	0	0.0171424	0.0207272
CXCL10	NM_001565	0	0	9.74366	0	8.86667	0	8.97471	0	0.0223975	0.999932
CXCL11	NM_005409	0	9.08111	0	0	0	0	0	0	5.70013e-08	1
CXCL12	NM_199168	0	10.1263	0	0	0	0	0	0	1.58336e-08	1
CXCL16	NM_022059	0	0	0	0	0	0	8.41752	9.17287	1	0.0207272
CXCL8	NM_000584	0	0	0	8.59723	8.94424	0	0	10.1887	0.0333576	0.999932
CXCR4	NM_001008540	0	10.3868	0	0	0	0	0	9.41823	1.38433e-08	1
CXCR5	NM_001716	10.414	8.28661	0	0	0	0	0	10.4543	0.00143772	1
CXCR5	NM_032966	11.3877	10.9967	0	0	0	0	0	11.7654	0.000170553	1
CXorf56	NM_022101	0	9.63578	0	8.43167	8.01136	0	0	0	0.999954	0.0348803
CXorf65	XM_005262244	9.92269	0	0	0	0	0	0	0	2.03832e-08	1
CXXC1	NM_014593	10.2738	0	0	0	0	0	0	0	1.80817e-08	1
CYB561A3	NM_001300763	0	0	10.3777	0	7.92512	0	0	0	0.0200627	0.0207272
CYB561D2	NM_001291284	10.1753	0	10.1451	0	9.31211	0	0	0	0.999954	0.0209633
CYB561D2	NM_007022	0	0	9.72145	10.008	0	0	0	0	0.017188	0.0209108
CYB5R1	NM_016243	0	9.08111	0	0	0	0	0	0	5.70013e-08	1
CYB5R3	NM_000398	0	8.87003	0	0	0	0	7.67192	10.6518	7.86091e-08	0.0207272
CYB5R3	NM_007326	0	0	0	0	6.42363	0	8.83517	0	4.54408e-05	1
CYB5R4	NM_016230	0	0	6.19063	9.72628	7.67212	10.7307	0	0	0.00899977	0.999932
CYBA	XM_011522905	9.53188	0	0	0	0	0	0	0	3.28024e-08	1
CYBC1	XM_017025078	0	0	8.89921	0	9.6279	0	0	0	0.0227927	0.0207272
CYC1	XM_017013102	0	0	10.5452	0	7.21974	0	7.35176	0	0.0200133	0.999932
CYLD	XM_011522907	0	9.55953	0	0	0	0	8.97804	0	2.70324e-08	1
CYP21A1P	NR_040090	8.4823	0	0	0	0	0	0	0	1.16894e-07	1
CYP27A1	NM_000784	0	8.69099	0	0	0	0	0	0	9.01687e-08	1
CYP27A1	XM_017003488	10.4793	9.40542	0	0	0	0	7.89213	0	0.000854273	1
CYP2C18	NM_001128925	11.3011	10.7191	6.89342	10.6158	8.966	0	0	0	0.984801	0.00458654
CYP2D6	NM_000106	10.1282	0	0	0	0	0	0	0	1.67814e-08	1
CYP2S1	NM_030622	0	0	0	9.70829	8.24685	0	0	0	0.0260311	0.0207272
CYP3A5	NM_000777	0	8.87003	11.8084	0	8.05713	0	0	0	0.933304	5.44576e-09
CYP4F12	NM_023944	0	8.97552	0	0	0	0	0	0	7.26802e-08	1
CYP4F12	NR_117085	0	0	10.0592	0	8.37165	0	0	0	0.0218092	0.0207272
CYP4F12	XM_017027172	0	0	6.81167	0	0	0	0	0	3.79417e-05	1
CYP51A1	NM_000786	0	0	10.0855	0	7.47037	0	0	0	0.0249747	0.0207272
CYP7B1	XM_017014002	10.4793	8.66211	0	0	0	0	0	0	0.0011829	1
CYREN	XM_024446930	0	0	0	8.29371	0	0	0	0	7.78176e-06	1
CYTH2	NM_004228	0	0	9.78708	0	6.88609	0	8.17861	0	0.032287	0.999932
CYTH2	NM_017457	0	0	9.15264	10.0992	0	0	0	0	0.0191771	0.0207272
CYTOR	NR_024206	0	0	0	7.89619	10.1139	0	0	9.41823	0.0221193	0.999932
CZIB	NM_017887	0	9.31554	11.628	12.1099	8.5423	0	0	0	0.675685	0.000688496
CZIB	NR_130897	0	0	0	7.10284	0	0	0	0	3.68888e-05	1
DACH1	NM_080760	0	0	0	0	0	8.74291	7.51614	0	1	0.0264652
DAG1	NM_001177636	9.90603	0	0	0	0	0	0	0	2.05714e-08	1
DAG1	NM_001177638	0	9.63082	0	0	0	0	0	0	4.29659e-08	1
DAG1	NM_001177639	0	0	0	0	0	10.9109	7.86368	0	1	0.0207272
DAGLA	XM_017018239	8.63839	0	0	0	0	0	0	0	1.01332e-07	1
DALRD3	XM_011533891	9.27068	0	0	0	0	0	0	0	5.04509e-08	1
DAND5	NM_152654	0	0	11.0794	0	8.58042	0	0	0	0.0125411	0.0207272
DAP3	XM_024449697	0	0	0	0	0	11.7559	7.85648	0	1	2.50573e-09
DAPK1	XM_017014360	0	0	0	0	6.43754	0	0	0	4.51448e-05	1
DAPK2	NM_014326	9.60252	0	0	0	0	0	6.70327	0	3.13916e-08	1
DAXX	XM_005248860	0	8.59238	0	0	0	0	9.03973	0	9.87027e-08	1
DAZAP1	NM_170711	0	0	0	0	0	0	7.21207	9.98111	1	0.0207272
DAZAP2	NM_001136266	0	9.35217	0	0	0	0	0	0	3.6753e-08	1
DBI	NM_001282634	0	8.45321	0	0	0	0	0	0	1.1081e-07	1
DBNDD2	NM_001048221	0	0	9.75464	0	7.95444	0	0	0	0.0275661	0.0207272
DBNL	NM_001284315	0	0	0	0	6.32229	0	0	0	0.000244538	1
DCAF10	XM_005251577	0	0	10.6576	9.71551	8.34237	0	7.75945	10.5525	0.00166438	0.999932
DCAF10	XM_017015129	0	8.64253	0	0	0	0	7.6801	0	9.87027e-08	1
DCAF10	XR_002956810	10.509	0	0	0	0	0	0	0	1.40371e-08	1
DCAF15	NM_138353	10.6821	0	0	0	0	0	0	0	1.34424e-08	1
DCAF4	XM_017021207	0	0	0	0	6.65557	0	0	0	3.81677e-05	1
DCAF4	XM_017021209	10.2476	0	0	0	0	0	0	0	1.58336e-08	1
DCP2	NM_152624	0	9.67003	0	0	0	0	0	0	2.40114e-08	1
DCTD	NM_001012732	0	0	9.94878	10.2732	7.23575	11.694	7.56996	0	0.00237575	0.999932
DCTD	XM_017007822	0	8.64253	0	0	0	0	0	0	9.87027e-08	1
DCTN1	NR_033935	0	0	11.3136	0	8.63577	0	8.15533	10.4557	0.0108235	0.999932
DCTN5	XR_001752007	9.01503	9.19302	0	0	0	0	0	0	0.00276845	1
DCUN1D4	XM_017007912	0	9.17269	0	0	0	0	0	0	4.92117e-08	1
DCUN1D4	XR_245254	0	0	9.99581	0	6.93595	9.85214	9.75445	0	0.0282174	0.999932
DCUN1D5	NM_001318739	0	9.10277	0	0	0	0	0	0	5.49213e-08	1
DCUN1D5	NM_032299	0	0	0	10.1666	7.67212	0	0	10.799	0.0226987	0.999932
DDA1	NM_024050	0	0	0	9.60706	6.47849	0	0	0	0.0368503	0.0260033
DDA1	XM_024451701	0	0	0	0	6.73657	0	0	0	9.5303e-05	1
DDAH1	XM_024446130	0	0	9.48151	0	7.30569	0	0	0	0.0363624	0.0237633
DDAH2	NM_013974	0	0	0	8.73865	0	10.059	0	8.71223	4.77281e-06	0.999932
DDB1	NM_001923	0	0	10.9939	10.6614	7.57477	10.5451	7.51614	0	0.00109555	0.999932
DDC	NM_001242886	0	9.58026	0	0	0	0	7.93378	0	2.61499e-08	1
DDC	XM_011515161	10.3822	0	5.38999	9.58751	0	0	0	0	0.999954	0.0309534
DDHD2	XM_005273454	0	0	10.6852	0	9.7388	11.0673	8.05825	0	0.011939	0.999932
DDHD2	XR_001745506	0	0	0	10.5767	6.54425	0	0	10.4373	0.0203935	1
DDR1	NM_013994	0	9.35818	0	10.9287	6.49188	0	0	0	0.999954	1.69801e-08
DDX19A	NM_018332	0	0	0	10.3437	8.07949	0	7.42173	0	0.0195659	0.999932
DDX24	NM_020414	0	0	0	8.65847	9.09668	0	8.66838	9.27223	0.0306168	0.999932
DDX28	NM_018380	0	7.52305	0	10.2523	8.69778	0	0	0	0.887724	0.0207272
DDX31	NM_022779	0	0	11.6685	12.6763	10.2472	10.4207	10.8069	12.5144	0.000127205	0.999932
DDX31	XM_011518921	0	0	11.7376	0	8.48986	0	10.6036	0	0.00848987	0.999932
DDX39A	XM_011527620	0	8.38415	0	0	0	0	0	0	1.18387e-07	1
DDX3X	XM_011543892	0	10.0317	0	0	0	0	0	0	1.96368e-08	1
DDX3X	XM_017029313	10.3456	0	0	0	0	0	0	0	2.05714e-08	1
DDX3Y	NM_004660	0	0	0	9.12238	8.47644	0	0	0	0.0323426	0.0229672
DDX46	XR_948314	10.4412	0	0	0	0	0	0	0	1.46028e-08	1
DDX52	NM_001291476	9.86064	0	0	0	0	0	0	0	3.34336e-08	1
DDX56	NM_019082	0	8.38415	9.83959	0	8.06612	0	0	0	0.999954	0.0207272
DDX58	NM_014314	0	9.58026	0	0	0	0	0	0	2.61499e-08	1
DEF8	NM_001242822	0	9.17269	0	0	0	0	0	0	4.92117e-08	1
DEF8	XM_017023369	9.80181	0	0	0	0	0	0	0	2.37775e-08	1
DEFA5	NM_021010	0	0	0	8.52507	0	0	0	0	6.60047e-06	1
DEGS2	XM_006720043	0	8.88677	0	0	0	0	0	0	7.79678e-08	1
DELE1	NM_014773	0	0	0	0	0	10.6202	9.04924	10.2288	1	0.00153503
DENND1A	XM_017014950	0	0	0	0	0	0	10.2802	11.4996	1	0.0207272
DENND3	XR_928310	0	0	0	0	0	11.7547	0	10.3214	1	0.0196183
DENND4A	XR_002957625	0	0	0	0	6.74778	0	0	0	9.5303e-05	1
DEPDC1B	XM_011543510	0	0	11.8656	10.5385	7.20355	0	7.87798	0	0.000738401	0.80366
DEPP1	NM_007021	0	0	10.9007	0	9.08789	10.8588	9.27259	0	0.0126111	0.999932
DERL2	NR_130906	0	9.17269	0	0	0	0	0	0	4.92117e-08	1
DEUP1	XR_947800	0	0	0	10.9395	6.8962	0	0	0	0.0161764	0.0207272
DFFA	NM_004401	0	0	0	0	0	0	8.31619	10.8449	1	0.0207272
DFFA	NM_213566	0	0	0	10.5944	9.30643	0	0	0	0.0137922	0.0207272
DGAT2	NM_032564	0	0	0	7.84441	0	0	0	0	3.66262e-05	1
DGCR11	NR_024157	0	0	0	0	6.50515	0	0	0	4.28188e-05	1
DGCR2	NM_005137	10.3456	0	0	0	0	0	0	0	2.05714e-08	1
DGKE	XR_001752670	10.252	0	0	0	0	0	0	0	1.58336e-08	1
DGUOK	NM_001318861	10.5912	0	0	0	0	0	0	0	1.34424e-08	1
DGUOK	NM_080918	0	0	0	10.2572	8.69343	0	5.11388	0	0.0184412	0.618053
DGUOK	XR_244926	0	0	0	7.05808	0	0	0	0	2.7534e-05	1
DHDDS	NM_001243565	10.3332	9.26522	9.60191	10.5647	9.94521	0	0	0	0.999954	0.00208922
DHFR	NR_110936	9.07589	0	0	0	0	0	5.2074	0	7.34962e-08	0.53876
DHODH	NM_001361	0	0	0	0	0	0	7.7361	8.7723	1	0.0249625
DHPS	XM_024451406	0	9.3996	0	0	0	0	0	0	3.36108e-08	1
DHRS11	XM_011525233	0	0	7.62552	0	0	0	0	0	1.68235e-05	1
DHRS4	XM_006720005	0	7.50147	10.7178	0	8.60528	0	0	0	0.826891	0.0207272
DHRS7B	XM_024450685	9.76532	0	0	0	0	0	0	0	2.4962e-08	1
DHX16	XR_001743678	0	0	0	10.7065	8.86667	0	0	0	0.0143238	0.0207272
DHX32	NM_018180	11.1793	0	10.4214	0	8.07059	0	0	0	0.999954	0.0207272
DHX37	XM_005253590	0	0	0	0	6.59479	0	7.22331	0	4.01565e-05	1
DHX40	XM_006722083	0	0	10.9765	0	8.06612	0	0	0	0.0143256	0.0207272
DHX8	NM_001322218	9.67642	0	0	0	0	0	0	0	2.72705e-08	1
DHX8	NM_001322220	0	0	0	8.88677	5.84704	0	0	0	0.0627482	0.0448729
DIABLO	NM_138930	0	0	0	0	6.70241	0	0	0	3.68888e-05	1
DICER1	XM_011536600	10.5489	0	0	0	0	0	0	0	1.35952e-08	1
DICER1	XM_011536605	0	0	8.02972	0	0	0	0	0	1.12959e-05	1
DICER1-AS1	NR_015415	12.3251	0	0	0	0	0	0	0	1.34424e-08	1
DIDO1	NM_080796	0	0	7.79464	9.898	8.82494	0	0	0	0.00404232	0.00611999
DIDO1	NM_080797	10.6187	0	0	0	0	0	0	0	1.34424e-08	1
DIP2A	NM_015151	0	0	0	0	6.60715	0	7.36197	0	0.00011086	1
DIPK1A	NM_001252271	0	0	10.3954	0	6.8239	0	8.45137	0	0.0226247	0.999932
DIS3	NM_014953	0	0	0	9.5637	8.80093	10.0252	0	0	0.0243302	0.999932
DKK4	XM_017013316	0	0	0	0	0	10.8981	8.21284	10.4287	1	0.00153503
DLAT	XM_011542647	0	0	0	0	6.53134	0	0	0	4.23276e-05	1
DLG1	XM_017005822	0	0	0	0	6.5183	0	0	0	4.23276e-05	1
DLG1	XR_001740044	0	0	0	8.68447	0	0	0	0	5.06039e-06	1
DLG3	NM_021120	0	7.5859	9.83183	10.2436	9.51435	0	0	0	0.574455	0.0024771
DLG3	XM_011530883	0	8.47552	0	0	0	0	0	0	1.08852e-07	1
DLG5	NM_004747	0	0	0	0	6.75891	0	2.99233	0	9.5303e-05	1
DLGAP4	XM_011528692	0	0	9.95356	10.7485	10.8714	11.1371	12.4717	0	0.000578268	0.999932
DLGAP4	XR_001754205	0	0	0	10.7764	10.4375	0	11.612	12.0904	0.00904886	0.999932
DLL1	XM_005266934	0	10.4246	9.21756	0	8.90473	0	0	0	0.999954	0.0207272
DMAC1	NM_001318058	0	0	0	8.75977	0	0	0	0	4.66016e-06	1
DMAC1	NM_001318059	0	0	9.32274	0	7.68967	0	0	0	0.0368438	0.024115
DMAC2	NR_135478	0	0	0	7.69164	0	0	0	0	5.63284e-05	1
DMBT1	XM_024447854	0	0	9.58047	10.5667	8.02525	0	0	0	0.00195979	0.00312559
DMKN	NM_001352329	0	0	10.005	0	8.02063	0	0	0	0.0239617	0.0207272
DMTF1	NM_001142327	0	0	11.8766	10.8055	10.9894	12.1091	10.2916	12.3163	0.000227971	0.999932
DMTF1	XM_017012870	11.0912	9.97017	0	0	0	0	8.63931	0	0.00038889	1
DMTF1	XM_017012875	0	0	10.0963	0	7.84909	11.2095	0	10.8276	0.0235354	0.999932
DMTF1	XM_024447021	10.7334	0	0	0	0	0	0	0	1.34424e-08	1
DMTF1	XM_024447022	0	0	10.2458	10.5527	8.10586	0	0	10.5245	0.00148333	0.999932
DNAH9	NM_004662	11.1513	0	0	0	0	0	0	0	1.34424e-08	1
DNAJB1	NM_001300914	0	0	7.68413	0	0	0	0	0	1.68464e-05	1
DNAJB4	NM_001317100	9.86064	8.58214	0	0	0	0	8.77915	0	0.00209551	1
DNAJB6	NM_058246	0	0	9.96069	0	8.33867	0	7.15452	0	0.023004	0.999932
DNAJB9	NM_012328	0	0	10.0811	9.06133	0	0	9.72905	11.0152	0.0200414	0.999932
DNAJC19	NR_033723	0	9.68446	0	0	0	0	8.43212	0	2.36131e-08	1
DNAJC2	NM_014377	0	9.8727	0	0	0	0	0	0	1.94054e-08	1
DNAJC21	XM_011513965	0	0	0	8.55356	8.27424	0	0	0	0.0445837	0.0302608
DNAJC25	NM_001015882	0	9.26522	0	0	0	0	0	9.93737	4.17998e-08	1
DNAJC25-GNG10	NM_004125	9.11507	0	0	0	0	0	5.82427	0	6.89145e-08	1
DNAJC28	NM_001040192	0	9.49002	0	0	0	0	0	0	3.39816e-08	1
DNAJC4	NM_001307980	0	8.59238	0	0	0	0	0	0	9.87027e-08	1
DNAJC4	NM_001307981	0	9.16585	0	0	0	0	0	0	4.96829e-08	1
DNAJC7	NM_001144766	0	10.2989	0	0	0	11.2048	8.24077	0	2.60685e-08	0.0207272
DNAJC7	NR_029431	0	10.7875	10.858	10.8173	8.20679	0	0	0	0.999954	0.00187664
DNAJC9	NM_015190	0	8.96768	11.6377	11.6539	9.78374	0	0	0	0.600731	0.00064493
DNALI1	NM_003462	0	9.18628	0	0	0	0	0	0	4.80057e-08	1
DNASE1	NM_001351825	0	9.5854	0	0	0	0	8.73664	0	2.60525e-08	1
DNASE1	NM_005223	0	11.7093	0	0	0	12.2092	12.5003	0	1.34424e-08	1.36749e-09
DNASE1	XM_017022992	11.2689	0	0	0	0	0	0	0	1.34424e-08	1
DNASE1L1	NM_001303620	9.88351	0	0	0	0	0	0	0	2.1232e-08	1
DNASE2	NM_001375	0	0	0	10.1979	8.55193	11.4947	0	10.9163	0.0194112	0.999932
DNHD1	NM_144666	8.58357	0	0	0	0	0	0	0	1.06139e-07	1
DNPEP	NM_001319121	0	0	10.5718	0	8.69778	0	0	0	0.0160974	0.0207272
DNPEP	NM_001319122	0	0	10.5083	0	8.61756	0	0	0	0.0168566	0.0208083
DNTTIP1	NM_052951	0	0	0	11.4724	9.62335	11.2684	11.5589	13.0403	0.00804508	0.999932
DNTTIP2	NM_014597	11.0386	0	0	0	0	11.1419	7.6637	0	1.34424e-08	0.0207272
DOCK8	XM_011518046	11.1276	10.9517	0	0	0	0	9.53974	0	0.000212059	1
DOCK8	XM_011518047	10.3291	0	0	0	0	0	0	0	1.50511e-08	1
DOCK8	XM_011518048	0	10.1543	0	0	0	0	0	10.9892	1.53895e-08	1
DOCK8	XM_017015174	11.13	9.49002	0	10.6558	8.59601	0	0	0	0.999954	0.0207272
DOCK9	XM_017020520	8.98362	0	0	0	0	0	0	0	7.75288e-08	1
DOK1	NM_001318867	0	9.1241	0	0	0	0	0	0	5.29242e-08	1
DOK2	NM_201349	10.5877	0	0	0	0	0	0	0	1.34424e-08	1
DOPEY2	XR_001754923	0	0	7.93638	0	0	0	0	0	1.22086e-05	1
DPAGT1	NM_001382	0	0	9.56184	9.99913	7.82812	0	0	0	0.00287953	0.00433132
DPAGT1	XM_017017295	0	0	0	0	6.69084	0	0	0	3.72149e-05	1
DPAGT1	XR_001747785	10.024	0	0	0	0	0	0	0	1.87844e-08	1
DPH3	NM_001047434	0	0	9.32827	11.3023	9.73035	0	8.42727	0	0.000834239	0.999932
DPH5	NM_015958	10.3902	0	0	0	0	0	0	10.3505	1.46914e-08	1
DPP4	XM_005246371	0	0	9.62303	0	9.09449	0	0	0	0.0220232	0.0207272
DPP7	XM_017014652	0	7.84769	0	0	0	0	5.1614	9.59241	0.0655656	0.0232514
DPP7	XM_024447525	10.3165	8.45321	0	7.70622	8.77102	0	0	0	0.979637	0.0320303
DPP8	XR_001751338	0	0	0	0	6.53134	6.30172	0	0	4.23276e-05	1
DPP9	XM_005259673	9.62305	7.83048	0	0	0	0	0	0	0.00356946	1
DPT	NM_001937	0	9.44552	0	0	0	0	0	0	3.15678e-08	1
DPYD	XM_006710397	10.3497	9.13115	9.79641	0	6.7809	0	0	0	0.999954	0.0219077
DPYD	XM_017000507	9.32182	0	0	0	0	0	0	0	4.63844e-08	1
DPYSL3	NM_001387	0	9.46236	0	0	0	0	0	0	3.11801e-08	1
DQX1	XM_017003520	10.2119	0	0	0	0	0	0	0	1.5982e-08	1
DRAM2	XM_011540708	0	10.0354	0	0	0	0	0	0	1.60453e-08	1
DRG2	NM_001388	0	8.08377	0	0	0	0	7.45071	9.98111	0.0583436	0.0207272
DROSHA	XM_024446035	8.52657	0	0	0	0	0	0	0	1.11795e-07	1
DSC2	NM_004949	0	9.64072	0	0	0	0	0	0	2.46694e-08	1
DSC2	XM_005258206	8.54104	0	9.53025	0	9.03397	0	0	0	0.999954	0.0207272
DSCC1	NM_024094	0	0	0	10.3472	8.85376	0	0	0	0.0171244	0.0207272
DTL	NM_001286230	0	9.16585	0	0	0	0	0	0	4.96829e-08	1
DTNA	NM_001198938	10.6255	0	0	0	0	0	0	0	1.34424e-08	1
DTNA	NM_001198940	0	8.82731	0	0	0	0	0	0	8.09322e-08	1
DTNA	XM_017025591	9.44227	0	0	0	0	0	0	0	3.84322e-08	1
DTNA	XM_017025601	0	0	0	12.2864	7.92512	0	10.5869	0	1.34424e-08	0.999932
DTNA	XM_017025602	9.27933	0	0	0	0	0	9.48942	10.2996	4.99395e-08	0.0207272
DTNA	XR_001753159	0	0	0	8.4918	0	0	0	0	6.25675e-06	1
DTNA	XR_001753161	9.06592	0	0	0	0	0	0	0	7.79678e-08	1
DTNB	NM_001256303	0	0	12.0692	11.1693	12.0472	13.4719	10.8842	9.38309	0.00010839	0.999932
DTNB	NM_001320936	0	0	0	9.66417	7.0123	0	0	9.76156	0.0331797	0.999932
DTNB	NM_001351394	0	0	0	0	0	11.1498	7.75171	0	1	0.0207272
DTNB	NM_021907	0	0	0	10.3308	5.80473	0	0	0	0.0248475	0.0207272
DTNB	NM_183360	0	0	10.6341	9.79266	7.81752	0	0	0	0.00185353	0.00301608
DTNBP1	NM_032122	0	9.16585	0	0	0	0	8.50761	0	4.96829e-08	1
DTNBP1	XM_005249447	10.4905	0	0	0	0	0	0	0	1.43154e-08	1
DTNBP1	XM_011514937	0	9.61081	0	0	0	0	0	0	2.54451e-08	1
DTX2	NM_020892	0	10.1612	0	0	0	0	0	0	1.53895e-08	1
DTX3L	NM_138287	10.1613	0	9.99118	0	7.97367	0	0	0	0.999954	0.0207272
DTYMK	NM_012145	0	0	11.2491	0	9.90071	11.0976	9.49175	9.05874	0.008625	0.999932
DUOXA2	NM_207581	0	0	0	9.02108	9.34385	0	0	0	0.0247165	0.0207272
DUS1L	NM_022156	0	0	0	11.6647	8.32377	0	0	0	0.00888526	1.72968e-08
DUS1L	XM_005256393	0	0	0	0	6.54425	0	0	0	4.20073e-05	1
DUSP11	NM_003584	0	6.37349	9.11053	10.4153	0	0	0	0	0.584713	0.0208352
DUSP16	NM_030640	0	0	11.7313	0	8.26256	10.0654	9.08356	0	0.00877932	0.999932
DUSP22	NM_020185	0	0	0	0	6.75891	0	9.26853	0	9.5303e-05	1
DUSP22	NR_104473	9.91716	0	0	0	0	0	0	0	2.04452e-08	1
DUSP26	NM_001305115	11.6652	0	10.0233	0	7.91023	0	0	0	0.999954	0.0207272
DUSP26	NM_024025	11.5715	0	0	0	0	0	0	0	1.34424e-08	1
DUSP6	NM_022652	8.12729	8.16836	0	0	0	0	7.88507	0	0.0100398	1
DUT	XR_931760	0	0	0	0	6.42363	0	7.53431	0	4.54408e-05	1
DVL3	XM_011512513	0	0	0	9.60318	7.40815	0	0	0	0.0324023	0.0232514
DYM	NM_001353211	0	0	0	9.52311	8.85894	11.1932	0	10.5915	0.0243302	0.999932
DYM	XM_006722488	0	9.18628	0	0	0	0	7.56113	0	4.80057e-08	1
DYM	XM_006722492	0	0	0	8.25458	8.64179	0	0	0	0.0430031	0.0291485
DYM	XM_011526038	10.2277	0	0	0	0	0	0	0	1.59031e-08	1
DYM	XM_017025796	10.5631	9.37608	0	0	0	0	9.85723	0	0.000809073	1
DYNC1LI2	NR_136658	10.2825	8.61265	0	0	0	0	4.10721	0	0.00143785	0.840352
DYNC2H1	XM_017018292	0	0	11.0788	0	10.4843	0	9.55094	11.5092	0.00782443	0.999932
DYNC2LI1	NM_001193464	0	8.76529	0	0	0	0	0	0	8.54609e-08	1
DYNLL1	NM_001037495	0	0	10.6503	10.8972	9.65346	0	9.19051	0	0.000673026	0.999932
DYNLRB1	NM_001281727	9.12471	0	0	0	0	0	0	0	6.79866e-08	1
DYNLRB1	NM_177953	0	0	10.9166	10.231	0	0	0	0	0.0102576	0.0207272
DYRK1A	NM_130438	8.71691	0	0	0	0	0	6.8263	0	9.50292e-08	1
DYRK4	NM_001282286	0	9.33702	0	0	0	0	0	0	3.77231e-08	1
DZIP3	XM_005247918	10.7737	0	0	0	0	0	0	0	1.34424e-08	1
EBAG9	NM_198120	9.76532	0	0	0	0	0	0	0	2.4962e-08	1
EBF4	XM_017027985	8.77923	0	0	0	0	0	0	0	9.01687e-08	1
EBI3	XM_011527619	10.3902	0	0	0	0	0	0	0	1.46914e-08	1
ECE1	NM_001113348	11.0437	9.09559	0	0	0	0	0	10.5366	0.000599243	1
ECHDC1	XM_005267050	0	0	0	12.591	11.2422	11.4071	11.6676	12.8341	0.00282836	0.999932
ECHDC2	XR_002957014	11.1631	0	0	0	0	0	0	0	1.34424e-08	1
ECM2	XM_024447437	8.59747	0	0	0	0	0	0	0	1.05038e-07	1
ECSIT	NM_001142464	0	9.2588	0	0	0	0	0	0	4.22724e-08	1
EDDM13	NM_001354658	0	0	7.80524	0	0	0	0	0	1.40285e-05	1
EDN2	NM_001956	10.2911	0	0	0	0	0	0	0	1.53895e-08	1
EDRF1	XM_017016066	0	8.27394	0	0	0	0	0	0	2.0156e-07	1
EDRF1	XR_945662	10.0495	0	0	0	0	0	0	0	5.08088e-08	1
EEF1AKMT1	NM_001318939	0	0	10.637	10.3214	10.2891	0	8.97471	10.3938	0.000695881	0.999932
EEF1AKMT2	NM_212554	0	0	10.9806	0	7.86462	0	0	0	0.0146806	0.0207272
EEF1AKMT4	NM_032331	0	0	0	11.4291	7.54937	10.6401	0	0	0.0112985	0.999932
EEF1B2	NM_001037663	0	0	0	10.2975	9.42987	0	8.32665	0	0.015307	0.999932
EEF1D	XM_024447088	11.1513	5.48174	0	0	0	6.19354	0	0	0.00125465	1
EEF1D	XM_024447089	0	0	0	11.342	10.551	0	10.2134	10.2806	0.00673198	0.999932
EEF2KMT	NM_201400	10.8395	9.66519	0	0	0	0	0	0	0.000559903	1
EEF2KMT	NM_201598	0	0	0	10.4909	8.58355	0	7.33113	10.8101	0.0168114	0.999932
EEFSEC	NM_021937	0	9.93035	0	0	0	0	0	0	1.80817e-08	1
EFCAB11	NM_145231	0	0	0	10.3541	7.76055	0	0	10.4114	0.0203453	0.999932
EFEMP1	NM_001039349	0	0	0	10.1047	9.34938	12.0866	0	10.5151	0.0169095	0.999932
EFEMP1	XM_024452757	0	0	10.0658	0	8.23096	0	0	8.64954	0.0223317	0.999932
EFL1	XM_011522000	0	0	0	9.3506	6.98414	0	7.87085	0	0.0404601	0.999932
EFNA3	NM_004952	0	0	0	0	0	9.96338	9.11709	0	1	0.0207272
EFNA5	XM_017009205	0	0	0	0	6.69084	0	0	0	3.72149e-05	1
EFR3A	XR_002956625	0	8.86159	0	0	0	0	0	0	7.86091e-08	1
EGLN2	NM_080732	9.62983	8.06918	0	0	0	10.8289	0	0	0.00322741	1
EGLN3	NM_022073	0	10.8561	10.3418	0	9.66015	0	0	0	0.999954	0.0207272
EGR1	NM_001964	10.4335	0	0	0	0	0	0	0	1.46842e-08	1
EHBP1L1	NM_001351087	0	0	0	0	6.63156	0	0	0	3.8758e-05	1
EHBP1L1	XM_005273868	0	0	9.48151	0	7.75223	0	8.61818	0	0.0332821	0.999932
EHD1	XM_011544739	0	0	0	0	0	0	8.04564	8.63965	1	0.0243114
EHF	XM_024448434	0	10.4501	9.58202	0	9.01785	0	0	0	0.999954	0.0207272
EID2	NM_153232	0	0	10.122	0	7.37961	0	0	0	0.0247844	0.0207272
EIF2A	XM_011513224	0	8.64253	0	0	0	0	0	8.26173	9.87027e-08	1
EIF2AK3	NM_004836	0	8.49748	0	0	0	0	0	0	1.06139e-07	1
EIF2AK3	XM_017005376	0	8.31162	0	0	0	0	0	0	1.27192e-07	1
EIF2AK4	XM_011521600	7.48633	8.6718	0	0	0	0	7.35176	9.11693	0.00945443	0.0232514
EIF2AK4	XM_017022219	10.0795	0	0	0	0	0	4.9064	0	1.78234e-08	0.614578
EIF2B1	NM_001414	0	0	8.86416	0	8.87692	0	0	0	0.0314969	0.0215897
EIF2B2	NM_014239	0	0	0	10.4307	6.11284	0	6.16461	0	0.0228965	0.999932
EIF2B5	NM_003907	0	9.10992	0	0	0	10.4147	0	0	5.42378e-08	1
EIF2B5	XR_924208	0	0	10.5196	0	8.29731	0	0	0	0.0177125	0.0209633
EIF2D	XM_006711196	10.0943	0	0	0	0	0	0	0	1.801e-08	1
EIF2S2	NM_003908	0	0	0	12.8369	11.6143	11.1013	9.94216	13.0422	1.34424e-08	0.999932
EIF2S2	XM_017028118	0	0	9.16914	9.83639	6.19704	0	9.86622	0	0.0052082	0.999932
EIF3B	XM_017012752	0	4.67656	10.3326	0	7.10238	0	0	0	0.342061	0.0207272
EIF3I	XM_024450518	0	0	9.48481	12.0121	6.30722	11.3176	0	7.83748	0.00103906	0.999932
EIF3J-DT	NR_034171	0	0	0	0	6.35198	0	0	0	4.80769e-05	1
EIF3L	XM_006724260	0	0	0	6.81077	0	0	5.82427	0	3.52855e-05	1
EIF4A1	NM_001416	0	0	9.5897	11.286	7.78524	0	0	0	0.00130319	0.00246944
EIF4A3	XM_011525522	10.8541	0	0	0	0	0	0	0	1.34424e-08	1
EIF4E2	NM_001276336	0	9.50093	0	0	0	0	0	0	2.94519e-08	1
EIF4G3	NM_001198802	0	9.11703	0	0	0	0	0	0	5.3607e-08	1
EIF4G3	XM_017002684	0	8.26116	0	0	0	0	0	10.0159	1.93034e-07	1
EIF4G3	XM_017002700	0	0	11.2865	0	8.85116	0	0	0	0.0106212	0.0207272
EIF4G3	XM_017002704	0	9.93438	9.38236	7.95839	8.91222	0	0	0	0.999954	0.00742823
EIF5A	NM_001143761	0	0	9.00414	0	8.14878	0	8.21284	9.61278	0.0384327	0.999932
EIF5A	XM_005256509	0	8.45321	0	0	0	0	0	0	1.1081e-07	1
EIF5A	XR_002957981	0	0	0	0	6.76994	0	0	10.2646	9.42803e-05	1
EIF6	NM_181468	0	0	0	10.2535	7.32826	8.8537	7.22331	8.9668	0.0226385	0.999932
EIF6	NR_052023	0	0	10.2183	0	5.52095	0	8.03292	0	0.0280335	1
ELF3-AS1	NR_146472	0	9.19974	8.47692	8.8011	0	0	0	0	0.999954	0.0273731
ELF4	XM_011531308	0	9.84726	0	0	0	0	0	0	1.99631e-08	1
ELFN1-AS1	NR_120508	0	0	0	0	6.35198	0	0	0	4.80769e-05	1
ELFN1-AS1	NR_120510	0	9.08837	3.97596	9.9325	9.84569	0	0	0	0.999954	0.00763889
ELMO2	XM_024451961	0	8.90332	0	0	0	0	0	0	7.75156e-08	1
ELMO3	NM_024712	0	0	10.237	0	8.76827	0	0	0	0.0185833	0.0207272
ELMO3	XM_024450447	0	0	9.3172	0	5.54685	0	0	0	0.0515721	0.0324859
ELMOD2	NM_153702	0	10.0317	0	0	0	0	0	9.74782	1.96368e-08	1
ELMOD2	XR_001741193	10.0596	0	0	0	0	0	0	0	5.01365e-08	1
ELMSAN1	XM_005268206	0	5.39078	9.29293	0	7.51041	0	0	0	0.646599	0.025156
ELOC	NM_001204859	0	0	0	0	0	11.2662	8.87847	9.5508	1	0.00151675
ELOC	NM_001204863	0	0	0	0	0	8.69081	8.92567	0	1	0.0207272
ELOVL5	NM_021814	9.3631	0	0	0	0	0	0	0	4.33156e-08	1
ELP3	XM_024447185	10.3207	0	0	0	0	0	0	0	1.5193e-08	1
ELP5	NM_015362	8.79138	0	0	0	0	0	0	0	9.38205e-08	1
ELP6	NM_001031703	0	0	10.3436	0	7.89519	0	0	0	0.0205347	0.0207272
EMC2	NM_001329494	0	8.69099	0	0	0	0	0	0	9.01687e-08	1
EMC2	NR_138033	0	0	0	0	6.40958	0	4.96114	0	4.59013e-05	1
EMC9	XM_024449620	0	0	0	10.1849	8.56466	0	0	0	0.019476	0.0207272
EMCN	NM_016242	9.39529	0	0	0	0	0	0	0	4.1205e-08	1
EMD	XM_024452349	0	8.46441	0	0	0	0	0	0	1.10608e-07	1
EML4	XM_006711991	10.8541	0	0	0	0	0	0	0	1.34424e-08	1
EML5	XM_017021065	0	8.55097	0	0	0	0	0	0	1.01332e-07	1
EML6	XR_002959298	0	10.2414	0	0	0	12.1678	9.40804	0	1.48252e-08	1.91611e-09
EMP1	NM_001423	0	0	10.8682	0	8.67887	0	0	0	0.0138684	0.0207272
EMP1	XM_024448877	9.81971	9.70349	10.4513	0	7.81219	0	0	0	0.999954	0.0207272
ENAH	XM_024448319	10.0136	8.68143	0	0	0	0	7.57874	0	0.00176986	1
ENC1	NR_046318	0	8.97552	0	0	0	0	0	0	7.26802e-08	1
ENGASE	XR_001752594	0	8.95185	0	0	0	0	0	0	7.59763e-08	1
ENPP2	XM_017013572	0	0	0	0	0	11.3868	0	11.1239	1	0.0189736
ENSA	NM_207046	0	0	10.6657	6.91483	7.24369	0	7.63031	0	0.00451336	1
ENTPD1	NM_001164179	0	0	10.8807	9.02108	9.29692	12.8478	0	11.9538	0.00140077	0.999932
ENTPD1	NM_001320916	0	9.61081	0	0	0	0	9.80862	0	2.54451e-08	1
ENTPD1	XM_011540370	0	0	0	9.96013	7.73543	0	0	10.9627	0.0251237	0.999932
ENTPD1	XM_017016960	0	0	0	0	6.66742	0	0	0	3.78066e-05	1
ENTPD1	XM_017016964	0	0	11.0203	0	10.1198	11.2037	0	0	0.00906967	0.999932
ENTPD4	NM_004901	0	10.4697	0	0	0	0	0	0	1.34424e-08	1
ENTPD5	NM_001330189	10.3538	0	0	0	0	0	0	0	2.00877e-08	1
ENTPD5	XM_006720325	0	8.90332	0	0	0	0	0	0	7.75156e-08	1
ENTPD8	NM_001033113	9.67642	0	0	0	0	0	0	0	2.72705e-08	1
EPB41L2	NM_001135555	0	8.60255	0	0	0	0	0	0	9.73038e-08	1
EPB41L2	NM_001199388	0	0	0	9.03847	7.79067	0	7.76715	0	0.0410295	0.999932
EPB41L2	NM_001350306	0	0	11.7275	12.5324	11.4531	12.2651	9.82624	12.7458	8.9082e-05	0.999932
EPB41L2	NM_001350310	0	0	10.8782	8.37806	10.6398	11.397	9.48359	0	0.000971241	0.999932
EPB41L3	XM_017025656	10.1567	0	0	0	0	0	0	0	1.61896e-08	1
EPHA2	NM_004431	9.53188	0	0	0	0	0	0	8.39116	3.28024e-08	1
EPHB2	NM_001309193	0	8.66211	0	0	0	0	0	0	9.15247e-08	1
EPHB3	NM_004443	0	0	0	9.33895	8.2839	0	0	0	0.0308745	0.022213
EPN1	XM_011526880	0	0	9.51095	0	7.90523	0	0	0	0.0316979	0.0214632
EPRS	NM_004446	0	9.38199	0	0	0	0	0	10.1298	3.43236e-08	1
EPRS	XM_017000614	10.3497	0	0	0	0	0	0	0	1.50511e-08	1
EPS15L1	XM_017027090	0	0	0	9.55567	5.46771	0	0	0	0.042343	0.0299241
EPS15L1	XM_017027092	0	0	8.09165	0	8.76827	0	0	0	0.0429561	0.0280008
EPS8L1	XM_011527050	0	0	0	9.53132	7.56846	0	0	0	0.0327742	0.0233589
EPS8L3	NM_133181	0	0	9.9935	8.46634	0	0	8.82229	9.92927	0.0238347	0.999932
EPS8L3	XR_001737407	0	8.40754	0	0	0	0	0	0	1.16408e-07	1
ERC1	NR_027948	10.5417	11.9323	0	0	0	0	8.26816	10.7766	0.000136417	0.0207272
ERC1	XM_017019058	0	0	0	10.4263	9.39287	0	9.42761	0	0.0145994	0.999932
ERC1	XM_017019068	9.40323	0	0	0	0	10.9585	8.41262	0	4.07111e-08	0.0207272
ERC1	XM_017019075	0	0	10.9336	0	8.40743	0	9.73102	0	0.0139886	0.999932
ERC1	XR_001748636	0	9.93035	0	0	0	0	0	0	1.80817e-08	1
ERG	NM_001136154	0	0	10.1071	0	8.65971	0	0	10.8831	0.0201114	0.999932
ERG	NR_111949	0	0	0	7.16747	0	0	0	0	2.46927e-05	1
ERI3	XM_017002303	9.41897	8.40754	0	0	0	0	0	0	0.00332461	1
ERICH1	XM_017013116	10.3681	0	0	0	0	0	0	0	1.4841e-08	1
ERICH2	NM_001290031	9.83739	0	0	0	0	0	6.51489	0	2.26699e-08	1
ERLIN1	NM_001100626	0	0	9.46155	0	7.74665	0	0	0	0.0337034	0.0224807
ERN2	NM_033266	0	9.83438	0	0	0	0	0	0	1.99658e-08	1
ERO1A	NM_014584	0	0	9.68317	9.17048	10.7362	0	9.25079	10.2646	0.00123663	0.999932
ERP29	XM_017018720	0	0	7.58919	0	0	0	9.13505	0	1.74506e-05	1
ERVK3-1	NR_144445	0	10.2414	0	10.5537	8.07059	0	0	0	0.999954	0.0207272
ESM1	NM_007036	0	0	0	0	6.54425	0	0	0	4.20073e-05	1
ESRP1	XM_005250992	8.62488	9.37014	0	0	0	0	0	0	0.00301502	1
ESS2	XM_006724330	0	0	7.97444	0	8.21893	0	0	0	0.0574034	0.0369625
ESYT2	XM_024446848	0	9.46794	0	0	0	0	0	0	3.0952e-08	1
ETAA1	XM_017004377	7.26029	8.05444	0	0	0	0	0	0	0.0169236	1
ETF1	XM_005271921	9.58866	0	0	0	0	0	0	0	3.147e-08	1
ETFA	XR_931766	0	8.03955	0	10.4814	6.94572	0	0	0	0.99224	0.0207272
ETFDH	XM_024453935	0	0	0	0	6.35198	0	0	0	4.80769e-05	1
ETNK1	NM_001039481	0	9.41699	12.0604	0	7.25159	0	0	0	0.990228	5.15797e-09
ETNK1	XM_017019581	0	8.63264	0	0	0	10.6765	0	0	9.4406e-08	1
ETV1	NM_001163150	10.2029	9.2843	10.0004	0	6.35198	0	0	0	0.999954	0.0209287
ETV1	NM_004956	0	0	0	10.1102	11.7796	0	0	11.1042	0.00592063	0.999932
ETV6	XM_011520612	0	0	7.89728	0	0	0	0	0	3.18917e-05	1
EVA1C	XM_024452126	9.34673	0	0	0	0	0	0	0	4.42785e-08	1
EVA1C	XR_001754885	0	8.76529	0	0	0	0	0	0	8.54609e-08	1
EVI2B	NM_006495	0	9.41699	0	0	0	0	0	0	3.28024e-08	1
EVI5L	NM_145245	0	8.69099	0	0	0	0	0	0	9.01687e-08	1
EVL	NM_016337	0	0	0	0	0	10.1985	8.33185	0	1	0.0207272
EVL	XM_005267749	0	8.96768	0	0	0	0	0	0	7.34962e-08	1
EVPL	NM_001988	0	0	0	9.34828	6.47849	0	7.43146	8.14772	0.0437708	0.999932
EWSR1	NM_001163287	0	0	10.6736	11.2171	11.1682	12.6158	11.044	11.413	0.00030731	0.999932
EWSR1	NM_013986	0	0	10.5035	9.4982	10.311	11.1125	10.0714	0	0.000995733	0.999932
EWSR1	XM_005261390	0	0	0	0	0	11.2037	8.24629	0	1	0.0207272
EWSR1	XM_011529995	0	0	0	8.33181	0	0	7.20074	9.53488	7.47861e-06	0.999932
EWSR1	XM_017028646	0	0	10.5245	0	7.83864	0	6.8841	0	0.0188228	0.999932
EXD2	NM_001193361	0	0	12.2241	11.2184	9.81804	0	10.9009	9.65758	0.000237536	0.999932
EXD3	NR_104599	9.92269	8.83596	0	0	0	0	0	9.52148	0.00177641	1
EXO5	XM_017002102	0	9.10992	0	0	0	0	0	0	5.42378e-08	1
EXOSC10	XR_002956821	9.05589	0	0	0	0	0	0	0	7.54479e-08	1
EXOSC2	NM_001282708	0	0	0	11.9575	10.1816	11.4131	12.1141	11.7807	0.00534038	0.999932
EXOSC4	NM_019037	0	0	10.7822	11.9178	11.0221	0	8.08314	0	0.000218422	0.668934
EXOSC8	XR_429212	0	0	0	11.3731	9.43509	0	0	0	0.00886528	0.0207272
EXOSC8	XR_941480	0	0	0	9.74405	8.0067	0	0	0	0.0268802	0.020781
EXPH5	XM_017017404	9.26197	8.3362	0	0	0	0	0	0	0.0039261	1
EXT2	XM_011519950	0	0	10.171	9.64539	0	0	0	0	0.0166305	0.0207272
EXTL2	XM_017000651	9.5391	0	0	0	0	0	0	0	3.28024e-08	1
EYA2	XM_017027721	0	10.6048	0	0	0	0	0	0	1.34424e-08	1
EYA3	NM_001282562	0	0	11.5967	0	10.0268	12.2192	0	0	0.00691325	0.999932
EYA3	XM_011541003	0	9.81264	0	0	0	0	0	0	2.00877e-08	1
EYA3	XM_024454014	0	8.31162	0	0	0	0	0	0	1.27192e-07	1
EZH2	XM_011515887	0	0	0	10.4782	8.36802	0	0	0	0.0175387	0.0207272
EZH2	XM_017011818	9.07589	10.1985	0	0	0	0	0	0	0.00122305	1
EZH2	XM_017011820	0	0	0	8.81461	8.98507	0	0	0	0.030452	0.0219077
F2RL1	NM_005242	0	0	0	9.42958	8.51304	0	0	0	0.0278423	0.020904
F8A1	NM_012151	0	0	11.4079	0	9.802	0	0	9.46938	0.00811514	0.999932
FA2H	XM_011523319	10.1472	8.38415	0	0	0	0	0	0	0.00177815	1
FABP3	NM_004102	0	0	9.87272	0	9.15678	0	0	0	0.0196661	0.0207272
FADS3	NM_021727	0	0	0	9.85939	4.98988	0	0	0	0.0356097	0.0256233
FAF1	XM_017000136	10.4793	0	0	0	0	0	0	0	1.4394e-08	1
FAHD2A	XM_024452939	0	0	0	8.30333	0	0	0	0	7.64434e-06	1
FAIM	NM_018147	0	9.19974	0	0	0	0	0	0	4.6657e-08	1
FAM102A	NM_203305	0	8.28661	9.76825	0	9.19004	0	0	0	0.999954	0.0207272
FAM104A	NM_001289410	0	9.49002	0	0	0	9.8252	0	10.4487	3.39816e-08	0.0207272
FAM104B	NM_001166702	0	9.75454	0	0	0	0	0	0	2.13289e-08	1
FAM110C	XR_001738890	0	8.47552	0	0	0	0	0	0	1.08852e-07	1
FAM114A2	NM_001317993	0	0	8.95739	0	8.95878	12.138	8.95125	0	0.0294926	0.999932
FAM114A2	NM_001317994	0	0	0	9.64539	9.70325	0	10.0479	0	0.0179466	0.999932
FAM117B	NM_173511	0	0	0	8.01803	0	0	0	0	1.02868e-05	1
FAM118B	NM_001330446	0	0	10.3688	10.3541	7.08481	0	0	0	0.00192231	0.0030579
FAM118B	XM_011542977	0	9.16585	0	0	0	10.7162	0	0	4.96829e-08	1
FAM120AOS	NR_136235	9.84906	0	0	0	0	0	0	0	2.22638e-08	1
FAM120B	NM_032448	0	9.19302	0	0	0	0	0	0	4.73738e-08	1
FAM120B	XR_001743682	0	0	0	0	6.47849	0	0	0	4.35571e-05	1
FAM129B	NM_022833	9.16261	0	0	0	0	0	0	0	7.26802e-08	1
FAM129C	NM_001321827	9.58866	0	0	0	0	0	0	0	3.147e-08	1
FAM133B	NR_109929	0	9.2588	0	0	0	0	0	0	4.22724e-08	1
FAM135A	XM_017011136	0	0	7.93638	0	0	0	0	0	1.22086e-05	1
FAM136A	NM_032822	0	0	11.2803	10.4131	10.1085	0	9.64796	0	0.000523393	1
FAM153C	NR_149722	10.8856	0	0	0	0	0	0	0	1.34424e-08	1
FAM156B	XM_024452434	0	0	0	0	6.33721	0	0	7.11045	4.85768e-05	1
FAM160A2	XR_001747999	10.0084	0	0	0	0	0	0	0	1.92687e-08	1
FAM171A1	XM_017015905	10.252	0	0	0	0	0	0	0	1.58336e-08	1
FAM172A	XR_001742304	0	8.7193	0	0	0	0	0	10.1298	8.96392e-08	1
FAM174B	XR_931815	0	8.89507	0	0	0	0	0	0	7.75288e-08	1
FAM185A	NM_001350987	0	8.31162	0	0	0	0	0	0	1.27192e-07	1
FAM192A	NM_024946	0	0	11.0345	10.0685	0	0	8.05825	0	0.0102015	0.999932
FAM193A	NR_046335	0	0	0	0	0	11.0762	9.19907	0	1	0.0207272
FAM200A	NM_145111	0	8.94388	0	0	0	0	0	0	7.69457e-08	1
FAM206A	NM_017832	0	0	0	9.97224	8.77377	0	8.09542	0	0.0205458	0.999932
FAM208A	XM_005264999	0	0	0	0	6.75891	7.99751	0	0	9.5303e-05	1
FAM20C	XR_242097	0	9.25236	0	0	0	0	0	0	4.27812e-08	1
FAM213A	XM_017016775	0	0	9.9137	0	7.66031	0	0	0	0.0267093	0.0207272
FAM213B	XM_011540665	9.1858	0	10.2243	0	8.60836	0	0	0	0.999954	0.0207272
FAM214A	XM_011521790	0	0	0	0	6.39539	0	0	0	4.65287e-05	1
FAM219B	NR_135844	0	9.21308	0	0	0	0	0	0	4.5596e-08	1
FAM219B	XR_002957668	0	8.51912	0	0	0	0	0	0	1.04271e-07	1
FAM219B	XR_429468	10.1234	0	0	0	0	0	8.78295	0	1.67814e-08	1
FAM21EP	NR_038275	0	0	0	0	0	0	7.89213	10.7202	1	0.0207272
FAM226A	NR_026595	0	9.1795	0	0	0	0	0	0	4.86184e-08	1
FAM24B	NM_152644	0	8.76529	0	0	0	9.08324	0	0	8.54609e-08	1
FAM30A	NR_026800	0	9.43985	0	0	0	0	0	0	3.1931e-08	1
FAM3C	XM_011515737	8.55535	10.0089	0	0	0	0	0	0	0.00180424	1
FAM3D	XM_006712967	0	0	10.3142	11.8753	7.39395	0	0	0	0.00074474	0.00155555
FAM45A	XM_017016261	0	8.58214	0	0	0	0	0	0	9.90931e-08	1
FAM49B	NM_001353247	0	8.98333	0	0	0	9.0526	9.9599	11.0752	7.17128e-08	0.00139469
FAM49B	NM_001353249	0	0	9.04719	10.2781	12.5768	11.1606	12.7268	13.8905	0.000305676	0.999932
FAM49B	NM_001353271	0	0	0	10.156	10.2309	11.0844	10.9178	0	0.0124851	0.999932
FAM49B	NM_001353298	0	8.88677	0	0	0	0	7.93378	0	7.79678e-08	1
FAM49B	NM_001353300	0	8.91152	0	0	0	0	0	0	7.72712e-08	1
FAM49B	NM_016623	0	0	10.2183	11.1908	9.31493	0	8.63511	8.63468	0.000759752	0.999932
FAM49B	XM_017013554	11.2711	0	0	0	0	0	0	0	1.34424e-08	1
FAM83D	XM_017028088	0	0	0	0	6.67918	0	0	0	3.78066e-05	1
FAM83G	XM_017024953	8.58357	0	0	0	0	0	0	0	1.06139e-07	1
FAM84A	NM_145175	0	0	10.0016	0	6.70241	0	0	0	0.0289151	0.020781
FAM86DP	NR_024241	0	0	0	10.4131	8.78469	0	6.91215	0	0.0168191	0.999932
FAM86JP	NR_024251	0	0	0	10.1292	8.56782	0	0	0	0.0199824	0.0207272
FAM89B	NM_152832	0	0	0	0	6.50515	11.0749	0	0	4.28188e-05	1
FAM8A1	NM_016255	0	0	9.2016	0	7.29043	0	0	0	0.0432228	0.0275496
FAM92A	NM_145269	0	0	0	10.2732	7.66031	0	0	9.40077	0.0215351	0.999932
FAN1	XR_001751151	0	9.54378	0	0	0	0	0	0	2.89638e-08	1
FANCA	XR_933244	0	0	0	9.99022	6.53134	0	0	0	0.0287841	0.0213719
FANCA	XR_933247	0	0	0	10.0853	10.3464	0	0	8.11239	0.0122262	0.999932
FANCC	NM_001243744	0	0	9.75464	11.8476	9.93422	11.515	12.0962	10.7144	0.000486183	0.999932
FANCC	XM_017014453	0	0	10.8876	0	7.71273	0	8.11366	0	0.0157284	0.999932
FANCD2OS	NM_173472	0	0	0	0	6.67918	0	0	0	3.78066e-05	1
FANCE	NM_021922	0	0	11.5356	9.73341	0	0	0	0	0.00853178	0.0207272
FANCL	NM_018062	0	0	0	9.79948	7.40107	0	0	0	0.0289383	0.021343
FANCL	XR_002959309	0	0	0	10.1319	7.71273	0	0	0	0.0230018	0.0207272
FAR2	NM_001271783	0	0	9.19154	0	7.11109	0	0	0	0.0450538	0.0286555
FARSB	NM_005687	0	0	0	10.2107	10.0165	0	0	11.3992	0.0132404	1
FAS	NR_028036	9.0356	0	0	0	0	0	0	10.6786	7.68476e-08	1
FAS	NR_135315	0	11.0441	9.22941	0	7.07594	0	0	0	0.974126	0.0282402
FASTK	NM_033015	0	0	0	0	6.32229	0	0	0	0.000244538	1
FASTKD1	NR_104020	0	0	0	0	6.47849	11.1528	0	0	4.35571e-05	1
FASTKD2	NM_014929	0	0	0	12.0664	7.48384	0	0	0	1.46914e-08	5.16726e-09
FASTKD3	XR_001742253	0	8.70993	9.58047	10.0428	8.55193	0	0	0	0.972972	0.00353386
FAT4	NM_001291285	0	9.87689	0	0	0	0	0	0	1.93915e-08	1
FBL	XM_005258651	0	0	8.33051	10.829	0	0	8.72087	0	0.0156728	0.999932
FBLIM1	NM_001350151	0	0	10.2321	10.3941	7.53002	0	0	0	0.00184271	0.00301608
FBLIM1	XM_011541617	0	0	0	9.79948	7.61817	0	0	0	0.0279436	0.0209475
FBLIM1	XM_017001520	9.27933	0	0	0	0	0	0	0	4.99395e-08	1
FBLN5	XM_011536357	0	8.48654	9.46155	0	8.05262	0	0	0	0.999954	0.021343
FBP1	NM_000507	0	0	9.72982	10.4718	9.84308	0	10.367	12.153	0.00112485	0.999932
FBP1	XM_006717005	9.50999	0	9.81882	11.196	9.31588	0	0	0	0.954763	0.00176544
FBXL12	NM_001316937	9.75295	8.34834	0	0	0	0	0	0	0.00256209	1
FBXL22	XM_005254320	10.9762	0	0	0	0	0	0	0	1.34424e-08	1
FBXL3	NM_012158	0	0	9.34652	9.39626	0	0	0	0	0.0239161	0.0207272
FBXL6	NM_012162	0	0	8.62187	0	8.79554	0	8.03292	0	0.0355107	0.999932
FBXO11	NM_001190274	0	0	9.06715	11.0335	11.3892	12.328	10.0526	11.4524	0.000502741	0.999932
FBXO11	XM_017005015	0	0	0	8.31289	8.05713	0	0	0	0.0537333	0.0360974
FBXO21	XM_017019039	0	0	0	8.48337	6.92612	0	0	0	0.0670322	0.0476892
FBXO32	NM_058229	0	0	10.4352	0	9.65569	0	8.07695	0	0.0136683	0.999932
FBXO32	NM_148177	0	0	10.3253	0	8.17808	0	0	0	0.0198394	0.0207272
FBXO34	XM_017021393	10.024	0	0	0	0	0	6.45893	0	1.87844e-08	1
FBXO38	XR_001742284	9.95004	0	0	0	0	0	0	9.13112	2.00877e-08	1
FBXO4	NM_012176	0	8.91968	9.93437	0	9.01553	0	0	0	0.999954	0.0207272
FBXO4	XM_011514026	0	8.55097	0	0	0	0	0	0	1.01332e-07	1
FBXO45	NM_001105573	10.5631	0	0	0	0	0	0	0	1.34424e-08	1
FBXO6	NM_018438	0	0	0	10.1797	8.24685	0	0	0	0.0206772	0.0207272
FBXO9	NM_012347	11.2271	0	0	0	0	0	0	0	1.34424e-08	1
FBXW2	NM_012164	0	0	0	7.50417	0	0	0	0	1.75092e-05	1
FBXW4	NM_022039	9.47276	0	0	0	0	0	7.52525	0	3.6753e-08	1
FBXW5	XM_005266089	0	0	9.33194	0	7.58105	0	0	0	0.0375737	0.0244903
FBXW7	NM_001349798	0	0	10.0369	0	7.77432	0	11.2742	0	0.0245465	0.999932
FBXW7	XM_011532086	0	0	0	0	0	0	0	6.42718	1	2.72392e-06
FBXW7	XM_024454121	0	9.89355	10.9475	0	8.85376	0	0	0	0.999954	0.0207272
FBXW7	XM_024454125	12.081	0	0	0	0	0	9.34255	0	1.34424e-08	1
FCER2	NM_001220500	0	8.98333	0	0	0	0	0	0	7.17128e-08	1
FCGBP	NM_003890	13.6686	14.052	13.0635	11.2653	6.42363	0	0	0	0.85973	0.000650464
FCGR1A	NM_000566	0	9.88525	0	0	0	0	0	10.9824	1.99658e-08	1
FCGR2B	NM_004001	0	8.85309	0	0	0	0	0	0	7.90766e-08	1
FCHO1	XR_002958285	0	0	10.877	0	8.1403	0	0	0	0.0150347	0.0207272
FCHSD1	XR_002956197	9.65664	0	0	0	0	0	0	0	3.15678e-08	1
FCHSD2	XM_011545409	0	9.1795	0	0	0	0	0	0	4.86184e-08	1
FDPS	NM_001135822	10.7207	0	8.06543	12.5263	11.3776	0	0	0	0.966162	0.000657675
FDPS	NM_001242824	0	0	10.3142	9.86914	8.11021	0	0	10.0904	0.00199124	0.999932
FDPS	XM_005244963	11.8296	8.91152	10.9215	9.00349	9.09778	0	0	0	0.999954	0.00254876
FER	NM_001308031	0	11.1097	0	0	0	0	0	0	1.34424e-08	1
FERMT2	XM_005267285	0	8.73788	0	0	0	0	0	0	9.11207e-08	1
FES	XR_243206	0	9.23938	0	0	0	0	0	0	4.33492e-08	1
FETUB	XM_011512681	0	10.6619	0	0	0	0	0	0	1.34424e-08	1
FFAR4	NM_181745	9.7342	0	0	0	0	0	0	0	5.08088e-08	1
FGD4	XM_024448840	0	9.43417	0	0	0	0	0	0	3.24043e-08	1
FGF12	NM_004113	0	9.61584	0	0	0	0	0	0	2.53845e-08	1
FGF18	NM_003862	0	0	9.47821	10.2004	8.49984	13.0036	12.9795	10.4933	0.00222584	0.882519
FGFR1	NM_001354368	0	0	0	9.15728	7.86976	0	0	9.66735	0.037711	0.999932
FGFR1	XM_006716314	8.23794	7.93075	0	0	0	0	0	10.4316	0.0108304	1
FGFR1	XM_017013226	0	8.7193	0	0	0	0	0	0	8.96392e-08	1
FGFR1	XM_024447097	8.55535	9.7408	10.0233	0	8.71215	0	0	0	0.999954	0.0207272
FGFR1	XR_001745496	11.4233	8.70993	0	0	0	0	0	0	0.000474527	1
FGFR1OP2	NM_015633	0	0	0	0	6.30722	0	7.62184	0	4.98712e-05	1
FGFR2	NM_001144915	0	8.83596	0	0	0	0	0	0	2.21958e-07	1
FGFR2	NM_022970	10.414	0	10.0096	0	8.11887	0	0	0	0.999954	0.0207272
FGFR2	XM_017015920	0	0	8.70911	8.98568	0	0	0	0	0.0346474	0.0237633
FGFR2	XM_024447890	10.952	0	11.1118	0	9.36584	0	0	0	0.999954	0.0207272
FGFR3	NM_022965	0	0	8.47027	8.51683	0	0	8.15533	0	0.0460466	1
FGFR3	NR_148971	8.61124	8.16836	0	0	0	0	0	0	0.0072133	1
FGFR3	XM_006713871	0	8.55097	0	0	0	0	6.23293	0	1.01332e-07	1
FGFR3	XM_011513422	10.0393	0	0	0	0	0	8.42727	0	1.85686e-08	1
FGFR4	NM_213647	9.6433	0	0	0	0	0	7.42173	0	2.87597e-08	1
FGGY	NM_001113411	0	9.77267	0	0	0	0	10.5399	0	4.1205e-08	1
FGGY	NM_001350797	0	0	8.45015	9.74405	0	0	10.0479	11.7626	0.0262833	0.999932
FGGY	XM_017001673	0	0	0	0	0	10.3801	8.27357	0	1	0.0207272
FGGY	XM_017001679	0	0	10.4352	0	10.2462	0	5.49392	0	0.0111987	0.659352
FGGY	XM_024448227	0	0	0	10.7047	9.29501	0	11.8981	0	0.013121	0.999932
FGL2	NM_006682	10.2825	5.7972	0	0	0	0	0	0	0.00299601	1
FGR	NM_001042729	0	8.24826	0	0	0	0	7.72824	10.5786	2.01793e-07	0.0207272
FGR	XM_011541010	0	0	0	0	0	0	7.72032	10.3701	1	0.0207272
FGR	XR_946583	0	9.27797	0	0	0	0	0	9.88809	4.00706e-08	1
FH	NM_000143	11.1419	11.108	9.39469	10.4729	8.40035	0	0	0	0.98359	0.00317415
FHDC1	XM_011532389	0	9.65056	0	0	0	0	0	0	2.46212e-08	1
FHIT	NM_001354590	0	0	12.1797	9.9294	11.0681	0	9.04924	10.1386	0.000249307	0.999932
FHIT	XM_017005882	0	10.4613	10.0369	11.2361	9.97771	0	0	0	0.999954	0.00139469
FHL1	XM_024452355	0	0	7.25991	0	0	0	0	0	6.79314e-05	1
FHL2	NM_001450	0	0	0	9.0894	9.25138	0	0	10.2965	0.0250311	0.999932
FHOD1	NM_013241	0	9.43985	0	0	0	0	0	0	3.1931e-08	1
FHOD1	XR_933285	0	8.72862	0	0	0	0	0	10.0198	8.8049e-08	1
FIBP	NM_198897	0	0	10.6101	0	8.62669	0	0	0	0.0159915	0.0207272
FIP1L1	XM_005265779	0	0	10.057	10.8029	0	9.99864	0	0	0.0112056	0.999932
FITM1	NM_203402	0	8.52982	0	0	0	0	0	0	1.03636e-07	1
FKBP1A-SDCBP2	NR_037661	0	7.99392	11.1054	0	9.14835	0	0	0	0.842664	0.0207272
FKBP2	NM_004470	0	0	10.7728	8.32238	8.11021	10.4177	0	0	0.00254915	1
FKBP3	XM_011536565	0	8.91152	0	0	0	0	0	0	7.72712e-08	1
FKBP8	XM_011527863	9.72789	0	0	8.89315	7.47037	0	0	0	0.999954	0.0328332
FLAD1	NM_201398	7.26029	0	0	10.2609	8.58355	0	0	0	0.821917	0.0207272
FLI1	NM_002017	0	0	0	8.52507	0	0	0	0	6.60047e-06	1
FLJ37453	NR_024279	0	0	9.94878	0	7.33571	0	7.96089	9.91704	0.0275216	0.999932
FLJ44635	NM_207422	0	0	0	10.4108	10.0429	11.8473	0	0	0.0121329	0.999932
FLNB	NM_001457	9.84906	0	10.518	0	9.31399	0	0	0	0.999954	0.0207272
FLNB	XM_005264978	0	0	0	0	6.32229	0	0	10.4795	0.000244538	1
FLOT1	XM_006714947	10.1234	0	0	0	0	0	7.40208	0	1.67814e-08	1
FLOT2	NM_004475	0	9.26522	0	0	0	0	0	0	4.17998e-08	1
FLOT2	XM_017024395	0	8.54043	0	0	0	0	0	0	1.02321e-07	1
FLT3LG	NM_001204502	10.6102	9.69401	0	0	0	0	7.69633	0	0.000665677	1
FLT3LG	XM_011526675	10.414	0	9.8383	10.4654	8.04355	0	0	0	0.999954	0.00302572
FLT3LG	XM_011526680	0	0	9.73398	10.203	8.54872	11.0774	8.59673	0	0.00197855	0.999932
FLT3LG	XM_017026534	10.7302	0	0	0	0	0	9.71319	0	1.34424e-08	1
FLT3LG	XR_935782	0	8.55097	0	0	0	0	0	0	1.01332e-07	1
FLVCR2	NM_017791	0	8.48654	0	0	0	0	0	0	1.08852e-07	1
FLYWCH1	XR_001752004	10.9164	0	0	0	0	0	0	0	1.34424e-08	1
FLYWCH2	NM_138439	0	0	0	11.4379	8.77102	0	0	0	0.00963034	0.0207272
FMNL3	XM_011538969	0	0	0	8.0753	0	0	0	0	9.80806e-06	1
FMO4	XM_005245045	0	0	9.36455	0	7.57477	0	7.84197	0	0.0369096	0.999932
FMO4	XM_005245048	11.6132	10.5767	0	0	0	0	9.79832	10.7144	0.000182674	0.0207272
FMO5	XM_006711245	0	0	0	7.14625	0	0	0	0	3.02694e-05	1
FMO5	XM_011509350	0	0	9.66146	0	7.68384	0	0	0	0.030541	0.0209633
FN1	NM_001306132	0	0	0	0	0	8.99468	0	9.50795	1	0.0207272
FN1	XM_017003692	0	0	0	0	0	10.8394	0	8.67881	1	0.0207272
FN1	XM_017003695	0	9.05913	0	0	0	0	7.95416	8.56323	7.79678e-08	0.0256233
FN3KRP	NM_024619	0	0	9.24896	0	8.38248	0	0	0	0.0319198	0.0216496
FNBP1	XM_024447457	0	8.95185	0	0	0	0	0	0	7.59763e-08	1
FOCAD	NM_017794	0	0	0	8.64341	6.55705	0	0	0	0.065809	0.0469653
FOLR1	NM_016729	0	0	0	13.1152	12.66	16.3126	19.4062	13.5807	1.34424e-08	0.300511
FOPNL	NM_144600	0	0	0	9.61481	8.28197	0	0	0	0.0270812	0.020781
FOPNL	NR_130757	8.76698	8.77432	0	0	0	0	7.91311	0	0.0043612	1
FOSL1	NM_005438	0	0	0	11.1122	8.12103	0	0	0	0.0128567	0.0207272
FOXA1	XM_017021246	0	8.70049	0	0	0	0	0	0	9.00813e-08	1
FOXA3	NM_004497	0	8.80986	9.96542	0	9.01089	0	0	0	0.999954	0.0207272
FOXF1	NM_001451	0	8.27394	0	0	0	0	0	0	2.0156e-07	1
FOXJ1	NM_001454	0	0	9.81882	9.31062	0	0	0	0	0.0207922	0.0207272
FOXJ3	NM_014947	0	0	0	7.56941	0	0	0	0	1.68843e-05	1
FOXJ3	XM_024454163	9.28793	0	10.5593	0	7.04901	0	0	0	0.999954	0.0207272
FOXK2	XR_933935	10.0393	0	0	0	0	0	8.00062	0	1.85686e-08	1
FOXO1	XM_011535008	0	0	0	10.4846	7.18717	0	0	0	0.0202527	0.0207272
FOXO3B	NR_026718	0	8.95185	0	0	0	0	6.60357	0	7.59763e-08	1
FOXP1	NM_001349342	0	0	10.7023	10.824	0	0	0	0	0.00899665	0.0207272
FOXP1	XM_017006167	11.4066	10.7942	11.1952	0	10.5681	0	0	0	0.999954	0.0207272
FOXRED1	XM_017018000	9.19039	0	0	0	0	0	0	0	7.72712e-08	1
FOXRED2	XM_017028942	0	9.14165	0	0	0	0	0	0	5.12581e-08	1
FPR1	NM_002029	0	9.6007	0	0	0	10.9709	0	0	2.56343e-08	1
FREM1	XR_001746195	0	0	0	7.43585	0	0	7.18932	0	1.87029e-05	1
FRG1	NM_004477	0	0	11.0662	11.6731	8.81165	0	0	10.5992	0.000464259	0.999932
FRG1	XR_002959721	0	10.4945	9.93075	0	7.4152	0	0	0	0.999954	0.0207272
FRG1FP	NR_132320	0	9.83438	0	0	0	0	0	0	1.99658e-08	1
FRK	XM_011535656	0	8.94388	0	0	0	0	0	0	7.69457e-08	1
FRMD4B	XM_005264723	0	0	9.7409	0	8.17808	0	9.03336	10.8232	0.0264993	0.999932
FRMD5	NM_001322950	0	0	0	0	0	9.91594	7.89916	10.1227	1	0.00265119
FRY	XM_017020307	8.97299	0	0	0	0	0	0	0	7.79678e-08	1
FSD2	NM_001281806	0	0	0	0	6.63156	0	0	0	3.8758e-05	1
FSTL4	XM_011543283	0	9.05913	0	0	0	0	0	0	7.79678e-08	1
FTO	XM_024450437	0	0	0	0	6.60715	0	0	0	0.00011086	1
FTSJ1	NM_012280	0	0	7.32028	0	0	0	0	0	2.29001e-05	1
FTSJ1	XM_005272595	0	0	0	10.0226	8.52286	0	0	0	0.0211666	0.0207272
FUBP1	XM_017002739	8.91865	0	0	0	0	0	0	0	8.05771e-08	1
FUBP1	XM_024450628	0	0	0	7.99447	8.74888	10.3801	10.8273	10.9902	0.0444635	0.999932
FUBP1	XR_001737521	0	0	9.41732	8.83133	7.18717	9.95512	7.89916	0	0.00640675	0.999932
FUBP1	XR_946790	0	8.28661	0	0	0	0	8.82782	0	2.03231e-07	1
FUBP3	XM_011519173	0	0	0	0	0	8.7171	8.67658	0	1	0.0207272
FUBP3	XM_017015269	0	0	8.79671	9.03847	9.64149	10.0093	9.84546	0	0.00319803	0.999932
FUBP3	XM_017015273	0	0	9.87901	11.7777	0	0	9.9302	9.16599	0.00698503	0.999932
FUCA1	XM_017000905	0	9.24588	9.67597	0	8.38607	0	0	0	0.999954	0.0207272
FUS	NM_001170937	0	0	0	0	6.75891	0	0	0	9.5303e-05	1
FUS	XM_011545781	0	0	11.5733	0	9.6279	0	10.1589	4.68332	0.00770102	0.999932
FUT2	NM_000511	10.0894	0	0	0	0	0	0	0	1.75769e-08	1
FUT3	NM_001097639	9.82563	0	0	0	0	10.4106	0	10.1716	2.30168e-08	0.0207272
FUT3	NM_001097641	0	8.56144	0	0	0	0	8.66013	0	1.0046e-07	1
FUT8	XM_017021140	0	0	10.4797	0	8.51632	0	0	0	0.0174224	0.0209421
FXR1	XM_017007299	0	9.89769	0	0	0	0	0	0	1.87844e-08	1
FXYD1	NM_021902	8.94063	0	0	0	0	0	0	0	7.88467e-08	1
FXYD3	NM_001136012	12.58	10.8803	10.3848	0	10.2943	0	0	0	0.910753	0.0207272
FYN	XM_005266892	0	9.24588	0	0	0	0	0	0	4.33156e-08	1
FZD5	XM_024453130	10.152	9.27161	0	0	0	10.6149	0	0	0.00118747	1
FZD6	NR_133921	6.49435	0	0	0	0	9.24329	8.21847	0	0.139461	0.0207272
FZD8	NM_031866	0	0	0	0	6.30722	0	0	0	4.98712e-05	1
G3BP1	NM_005754	0	0	9.94639	0	9.85609	9.54241	0	0	0.0154377	1
G6PC3	NM_138387	0	0	8.15931	0	8.58355	0	0	0	0.0459639	0.0296863
G6PC3	XM_017025335	0	0	9.04048	0	7.59973	0	3.78194	0	0.0441757	0.520905
G6PD	NM_001360016	9.59561	0	0	0	0	0	8.67249	11.3859	3.07521e-08	0.0207272
GAA	XM_005257194	9.86064	8.62268	0	0	0	0	0	0	0.0020594	1
GABARAPL1	NM_031412	0	0	10.6326	0	7.90022	0	6.45893	0	0.0176932	0.999932
GABPB1-AS1	NR_024490	0	8.65235	0	0	0	0	0	0	9.27729e-08	1
GABPB1-IT1	NR_026891	0	0	10.3706	0	8.32377	0	7.58746	0	0.0189272	0.999932
GAK	XM_005272270	0	0	0	0	6.73657	0	0	0	9.5303e-05	1
GAL3ST2	NM_022134	0	8.48654	0	0	0	0	0	0	1.08852e-07	1
GALE	NM_001008216	0	0	9.81095	0	6.47849	8.17868	0	0	0.0333839	0.999932
GALNS	XM_017023113	9.8078	0	0	0	0	0	0	0	2.48687e-08	1
GALNT1	NM_020474	0	10.9948	9.31349	7.28865	10.8361	0	0	0	0.999954	0.00319309
GALNT14	NM_024572	10.9655	0	0	0	0	0	0	0	1.34424e-08	1
GALNT14	XM_017004906	0	8.75621	0	0	0	0	0	0	8.54609e-08	1
GALNT3	NM_004482	0	7.86468	9.16092	10.9287	0	0	0	0	0.84226	0.0207272
GALNT5	XM_017003237	0	0	0	8.13038	0	0	0	0	9.41448e-06	1
GALT	NM_001258332	0	8.36038	0	0	0	0	0	4.12616	1.21281e-07	0.86842
GAPDH	NM_001256799	0	0	0	11.5492	8.45266	0	10.2795	6.51636	0.00941478	0.999932
GAPLINC	NR_110428	0	9.71291	0	0	0	0	0	0	2.54771e-08	1
GAPVD1	NM_001354294	0	0	0	10.9586	8.06612	0	9.03336	10.2775	0.0141704	0.999932
GAPVD1	NM_001354295	0	0	0	0	0	10.4076	0	10.5682	1	0.0207272
GAPVD1	XM_017014600	11.0961	0	0	0	0	0	7.10677	9.65758	1.34424e-08	0.0207272
GAR1	NM_018983	0	0	10.6459	10.3714	8.53585	0	7.97426	10.4402	0.00120534	0.999932
GAR1	NM_032993	0	9.05913	0	0	0	0	0	0	7.79678e-08	1
GARS	NM_001316772	0	0	0	11.3952	10.4118	0	0	12.2378	0.00684038	0.999932
GARS	XM_006715686	0	0	0	11.1706	7.47037	0	8.03292	9.35314	0.0133942	0.999932
GART	NM_001136006	0	0	0	0	6.49188	0	0	0	4.32739e-05	1
GAS5	NR_152525	0	0	0	0	0	10.9979	0	10.3551	1	0.0207272
GAS5	NR_152526	0	0	0	8.47488	0	0	0	0	6.34868e-06	1
GAS5	NR_152530	0	0	0	0	0	10.0093	9.82992	0	1	0.0207272
GAS5	NR_152531	9.72156	0	0	0	0	0	0	10.1561	2.59508e-08	1
GAS5	NR_152533	0	8.47552	0	0	0	3.83772	0	0	1.08852e-07	0.976244
GAS5	NR_152534	0	0	0	7.72065	0	0	0	0	1.40919e-05	1
GATAD1	NR_052016	0	8.86159	0	0	0	0	0	0	7.86091e-08	1
GATAD2A	XM_024451560	7.89936	0	8.50319	0	8.09713	0	0	0	0.999954	0.0314596
GATD1	NM_182612	0	9.7082	0	0	0	0	0	0	2.46694e-08	1
GATD3B	XM_006723901	10.4374	0	0	0	0	0	0	0	1.46842e-08	1
GATD3B	XM_024452142	9.99538	9.59562	0	0	0	0	0	0	0.00111534	1
GATM	NM_001482	0	8.89507	0	0	0	0	0	0	7.75288e-08	1
GBA2	NM_020944	0	0	9.80963	0	8.38068	0	0	0	0.0245354	0.0207272
GBA2	XM_017014946	0	10.0241	0	0	0	0	0	0	1.63087e-08	1
GBAT2	NR_131972	0	0	0	0	0	0	0	6.42718	1	2.72392e-06
GBGT1	NM_021996	0	8.29917	0	0	0	0	0	0	1.30642e-07	1
GBP1	XM_024446351	9.38731	9.45115	0	0	0	0	0	0	0.00183252	1
GCC2	XR_923067	9.15322	0	0	0	0	0	7.46971	0	6.38028e-08	1
GCLM	XM_017001057	0	8.36038	0	0	0	0	0	10.8567	1.21281e-07	1
GDE1	NM_001324066	0	9.05172	0	0	0	0	0	0	7.86091e-08	1
GDF15	NM_004864	0	0	0	10.5324	9.1683	0	0	0	0.0146806	0.0207272
GDPD1	NM_182569	0	8.56144	0	0	0	0	0	0	1.0046e-07	1
GDPD3	NM_024307	0	9.06649	9.11053	10.2903	4.55203	0	0	0	0.999954	0.007991
GEM	NM_005261	0	0	9.80039	0	7.54937	0	8.72878	0	0.0289754	0.999932
GEMIN2	NM_003616	0	0	10.6244	0	9.63093	0	0	0	0.0126583	0.0207272
GEMIN4	NM_015721	0	8.7193	0	0	0	0	0	0	8.96392e-08	1
GEMIN7	NM_001007269	10.5453	0	0	0	0	0	0	0	1.35952e-08	1
GEMIN7	NM_001007270	0	0	10.6236	0	8.91967	0	0	10.4656	0.0150593	0.999932
GEMIN8	NM_017856	8.52657	0	0	0	0	0	0	0	1.11795e-07	1
GFER	NM_005262	12.1755	9.2588	0	0	0	0	7.11886	0	0.000186164	1
GFOD2	NM_001243650	0	0	10.0636	10.5964	0	9.87567	9.66969	0	0.0122829	0.999932
GGA1	NM_013365	0	9.15207	0	0	0	0	0	0	5.05977e-08	1
GGA1	XR_002958684	0	0	0	10.2184	5.20034	0	0	0	0.0277792	1
GGA3	XM_017024385	0	0	0	0	6.54425	0	0	0	4.20073e-05	1
GGCT	NM_024051	0	0	11.2836	12.0194	10.8579	0	9.31917	11.8553	0.000180274	0.999932
GGCT	NR_037669	0	0	10.7876	0	9.98483	0	6.09289	0	0.0105706	0.802087
GGNBP2	XM_011525266	0	0	0	0	0	0	8.9647	10.4041	1	0.0207272
GGPS1	NM_001037277	0	0	0	0	0	0	7.61332	10.5406	1	0.0207272
GGT1	NM_013430	0	8.52982	0	0	0	0	8.1076	0	1.03636e-07	1
GGT6	NM_153338	11.1701	0	0	10.857	7.83864	0	0	0	0.999954	0.0207272
GGTA1P	NR_045211	0	0	7.07957	0	0	0	0	0	2.94076e-05	1
GID4	NM_024052	0	0	11.3085	0	10.1434	0	8.93083	0	0.00781162	0.999932
GIMAP1	NM_130759	0	8.55097	0	0	0	10.975	0	0	1.01332e-07	1
GIMAP7	NM_153236	0	9.67003	0	0	0	0	8.66013	0	2.40114e-08	1
GINS2	NM_016095	0	0	0	10.5925	9.24249	0	0	0	0.0140145	0.0207272
GIPC1	NM_005716	0	0	10.8932	9.57367	10.8436	0	0	10.2222	0.000627847	1
GIPC1	NM_202468	10.2564	8.34834	9.14431	11.417	8.13177	0	0	0	0.999954	0.00241748
GIPC1	XM_017026148	0	9.76816	6.34389	0	8.90723	0	0	0	0.999954	0.0378104
GIPC2	NM_017655	0	0	9.0803	9.73341	8.31249	0	0	10.3059	0.00355813	0.999932
GIT1	XM_024450734	10.0393	0	0	0	0	0	0	0	1.85686e-08	1
GJA9-MYCBP	NR_037637	8.52657	6.42023	0	0	0	0	2.99233	0	0.0161186	0.999932
GJB1	XM_011530907	0	0	10.3235	9.67718	0	0	7.98089	0	0.0155365	0.999932
GJC2	NM_020435	0	0	0	0	0	0	8.57496	9.67705	1	0.0207272
GJC3	NM_181538	11.156	0	0	0	0	0	13.7273	0	1.34424e-08	1
GK	NM_001205019	0	0	0	0	6.54425	0	0	0	4.20073e-05	1
GK	XM_017029409	0	0	0	8.50853	0	0	0	0	6.12471e-06	1
GLA	XR_938397	10.7365	0	0	0	0	0	7.40208	0	1.34424e-08	1
GLCCI1	NM_138426	0	8.43056	10.1114	0	6.53134	0	0	0	0.999954	0.0207272
GLCE	XM_017022074	0	8.49748	0	0	0	0	5.99137	0	1.06139e-07	1
GLE1	XM_024447519	8.42108	0	9.49139	0	7.61817	0	0	0	0.999954	0.0226197
GLG1	NM_012201	0	0	0	10.4888	7.27889	0	0	0	0.020025	0.0207272
GLG1	NR_027265	0	0	0	0	6.59479	10.7356	0	0	4.01565e-05	1
GLI1	NM_005269	9.58169	0	0	0	0	0	0	0	3.13101e-08	1
GLI4	NM_138465	0	0	0	0	6.74778	10.6026	9.13802	0	9.5303e-05	0.999932
GLIPR2	NR_104641	0	10.9596	0	0	0	0	0	0	1.34424e-08	1
GLIS2	NM_001318918	0	0	0	0	0	0	9.07738	9.85855	1	0.0207272
GLIS3	XM_017014361	11.0181	0	0	0	0	0	0	0	1.34424e-08	1
GLIS3	XR_929206	0	8.91968	0	0	0	0	0	0	7.72712e-08	1
GLRX2	XM_017001397	10.2299	0	0	0	0	0	0	0	1.59031e-08	1
GLT8D2	NM_031302	9.95545	0	0	0	0	0	0	0	2.00568e-08	1
GLYR1	NM_001308096	0	0	10.8362	0	8.23892	10.5304	0	0	0.0151461	0.999932
GLYR1	NM_001324098	0	0	0	0	0	0	8.43696	9.40077	1	0.0207272
GLYR1	NR_136698	9.56055	0	0	0	0	0	0	0	3.1931e-08	1
GLYR1	XM_011522716	0	0	0	9.25717	6.46496	0	9.08972	9.63286	0.046489	0.999932
GLYR1	XM_017023786	11.568	0	0	0	0	0	6.79651	10.4712	1.34424e-08	0.0207272
GM2A	NM_001167607	0	10.0943	0	0	0	0	0	9.83708	1.59031e-08	1
GMCL1	XM_011533033	0	0	0	0	6.49188	0	6.58627	8.93884	4.32739e-05	0.999932
GMFB	NM_004124	0	9.86427	0	0	0	0	0	0	1.9601e-08	1
GMFG	NM_004877	0	0	10.7442	0	7.09362	11.9177	8.76768	10.0178	0.0181962	0.999932
GMIP	XM_017026861	10.6918	0	0	0	0	0	0	0	2.15484e-08	1
GMNN	NM_001251989	0	9.62085	0	11.3478	8.97318	0	0	0	0.999954	0.0207272
GMPR2	NM_001002001	0	0	10.5059	10.256	7.32078	0	0	10.0311	0.00180416	0.999932
GMPR2	NM_016576	0	10.2218	0	0	0	0	0	0	1.50511e-08	1
GMPS	NM_003875	0	0	0	10.4676	7.87488	0	0	0	0.0188848	0.0207272
GNA14	NM_004297	0	8.72862	0	0	0	0	0	0	8.8049e-08	1
GNAS	NM_001309883	0	0	10.2144	0	8.55512	0	8.2072	0	0.0195659	0.999932
GNAS	XM_017027815	0	0	11.5694	0	10.7415	0	11.8851	9.75241	0.0056811	0.999932
GNG10	NM_001198664	0	9.94641	0	10.6577	9.81272	0	0	0	0.999954	0.0207272
GNLY	NM_006433	10.3415	0	0	0	0	0	0	0	1.60453e-08	1
GNPNAT1	XM_006720238	0	0	0	0	6.43754	0	0	0	4.51448e-05	1
GNPTAB	XM_017019962	0	0	0	0	6.74778	0	0	0	9.5303e-05	1
GOLGA1	NM_002077	9.77759	0	0	0	0	0	0	0	2.46176e-08	1
GOLGA2	NM_004486	9.33017	0	0	0	0	0	0	0	4.5596e-08	1
[truncated: 3,944 more rows]
