# Supplementary material for: Targeted transcriptome analysis using synthetic long read sequencing uncovers isoform reprograming in the progression of colon cancer
Source: Commun Biol. 2021 Apr 27;4:506. doi: 10.1038/s42003-021-02024-1 (PMC8079361; doi:10.1038/s42003-021-02024-1)
Supplement: Supplementary file 9 — Supplementary Data 6 [file 42003_2021_2024_MOESM9_ESM.xlsx]

## Sheet: Supplementary_Data_6
Supplementary Data 6: Differentially expressed genes (DEGs) and isoforms (DEIs)
(Supporting Figure 2)
Both DEG and DEI				DEG only				DEI only
Gene	DEG	DEI		Gene	DEG	DEI		Gene	DEG	DEI
AACS	Y	Y		AAMDC	Y	N		A1CF	N	Y
AAR2	Y	Y		AATF	Y	N		AAAS	N	Y
ABCA5	Y	Y		ABCC6	Y	N		AAGAB	N	Y
ABCA8	Y	Y		ABI2	Y	N		AAMP	N	Y
ABCB10	Y	Y		ADCY7	Y	N		ABCA2	N	Y
ABCC4	Y	Y		ADNP2	Y	N		ABCB8	N	Y
ABCC6P2	Y	Y		AEBP2	Y	N		ABCC1	N	Y
ABCD3	Y	Y		AKAP13	Y	N		ABCF3	N	Y
ABHD11	Y	Y		AKR1B1	Y	N		ABCG2	N	Y
ABHD12	Y	Y		ALS2	Y	N		ABHD13	N	Y
ABHD14A	Y	Y		ANAPC4	Y	N		ABHD14B	N	Y
ABI3	Y	Y		ANKRD16	Y	N		ABHD16A	N	Y
ABRAXAS1	Y	Y		APTX	Y	N		ABHD17A	N	Y
ACAA1	Y	Y		AQP7	Y	N		ABHD17B	N	Y
ACAD9	Y	Y		ARAP1	Y	N		ABHD2	N	Y
ACADS	Y	Y		ARNTL2	Y	N		ABHD3	N	Y
ACD	Y	Y		ASPG	Y	N		ABHD5	N	Y
ACLY	Y	Y		ATIC	Y	N		ABI1	N	Y
ACOT2	Y	Y		ATP11B	Y	N		ABLIM1	N	Y
ACP5	Y	Y		ATP6V1F	Y	N		ABR	N	Y
ACSF2	Y	Y		B4GALT7	Y	N		ABTB1	N	Y
ACSM3	Y	Y		BAHCC1	Y	N		ACAD8	N	Y
ACSS1	Y	Y		BARX2	Y	N		ACADVL	N	Y
ACTR1B	Y	Y		BCL2L1	Y	N		ACAP3	N	Y
ACYP2	Y	Y		BEX4	Y	N		ACIN1	N	Y
ADA2	Y	Y		BMP1	Y	N		ACOT8	N	Y
ADAM28	Y	Y		BRPF3	Y	N		ACP1	N	Y
ADAMTS10	Y	Y		BST1	Y	N		ACP2	N	Y
ADAMTSL1	Y	Y		C16orf87	Y	N		ACSF3	N	Y
ADAMTSL2	Y	Y		C2	Y	N		ACSL1	N	Y
ADAT1	Y	Y		C6orf89	Y	N		ACSS2	N	Y
ADAT2	Y	Y		CAB39L	Y	N		ACTA2	N	Y
ADD2	Y	Y		CASP10	Y	N		ACTL6A	N	Y
ADGRL3	Y	Y		CC2D1A	Y	N		ACTN4	N	Y
ADH1C	Y	Y		CCDC137	Y	N		ACTR3	N	Y
ADIPOR2	Y	Y		CCDC146	Y	N		ACTR3C	N	Y
ADORA2B	Y	Y		CCDC25	Y	N		ACTR6	N	Y
ADPRM	Y	Y		CCDC93	Y	N		ACVR1	N	Y
ADSSL1	Y	Y		CCR7	Y	N		ACY1	N	Y
AFMID	Y	Y		CCZ1	Y	N		ADA	N	Y
AGAP3	Y	Y		CD79B	Y	N		ADAM15	N	Y
AGFG2	Y	Y		CDC45	Y	N		ADAP2	N	Y
AGO3	Y	Y		CDC6	Y	N		ADCK5	N	Y
AGPAT4	Y	Y		CDCA8	Y	N		ADD1	N	Y
AGTRAP	Y	Y		CENPP	Y	N		ADIPOR1	N	Y
AIM2	Y	Y		CLK2	Y	N		ADK	N	Y
AK4	Y	Y		CLYBL	Y	N		ADPRHL2	N	Y
AK6	Y	Y		CNEP1R1	Y	N		ADRM1	N	Y
AKAP11	Y	Y		CNOT2	Y	N		ADTRP	N	Y
AKAP8	Y	Y		COPS7B	Y	N		AFDN	N	Y
AKR1B10	Y	Y		COQ3	Y	N		AFF1	N	Y
ALB	Y	Y		COQ7	Y	N		AFF3	N	Y
ALDH9A1	Y	Y		CORO1C	Y	N		AFG1L	N	Y
ALG9	Y	Y		CRNDE	Y	N		AFG3L2	N	Y
ALK	Y	Y		CRTC3	Y	N		AFTPH	N	Y
ALKBH5	Y	Y		CRYBB2P1	Y	N		AGAP1	N	Y
ALOX15	Y	Y		CUL2	Y	N		AGBL4	N	Y
AMIGO2	Y	Y		CWC27	Y	N		AGPAT3	N	Y
AMN	Y	Y		CYB5R2	Y	N		AGRN	N	Y
AMN1	Y	Y		CYBB	Y	N		AHCY	N	Y
ANAPC1	Y	Y		DDOST	Y	N		AHCYL2	N	Y
ANAPC2	Y	Y		DDX11	Y	N		AHDC1	N	Y
ANGEL1	Y	Y		DDX49	Y	N		AHI1	N	Y
ANKHD1-EIF4EBP3	Y	Y		DGCR5	Y	N		AHNAK	N	Y
ANKRD22	Y	Y		DGKA	Y	N		AIDA	N	Y
ANKRD27	Y	Y		DIEXF	Y	N		AIF1	N	Y
ANKRD36B	Y	Y		DKK3	Y	N		AIFM1	N	Y
ANKRD40	Y	Y		DMAP1	Y	N		AIG1	N	Y
ANKRD52	Y	Y		DNAJA3	Y	N		AIMP2	N	Y
ANKRD55	Y	Y		DNMBP	Y	N		AIP	N	Y
ANKS1B	Y	Y		DOCK1	Y	N		AK1	N	Y
ANKZF1	Y	Y		DPH2	Y	N		AK2	N	Y
ANO10	Y	Y		DST	Y	N		AKAP1	N	Y
ANTXR2	Y	Y		DSTYK	Y	N		AKAP8L	N	Y
ANXA2R	Y	Y		DUSP1	Y	N		AKAP9	N	Y
AP1M1	Y	Y		DVL1	Y	N		AKR1A1	N	Y
AP2A2	Y	Y		DXO	Y	N		AKR7A3	N	Y
AP3D1	Y	Y		ECI2	Y	N		AKT1	N	Y
AP3S2	Y	Y		EEF1G	Y	N		AKT3	N	Y
AP4B1	Y	Y		EFCAB5	Y	N		AKTIP	N	Y
AP4M1	Y	Y		EIF1AD	Y	N		ALDH18A1	N	Y
APC	Y	Y		EIF2AK2	Y	N		ALDH2	N	Y
APCDD1	Y	Y		ELL2	Y	N		ALDOA	N	Y
APOA2	Y	Y		ELP2	Y	N		ALG13	N	Y
APOBEC3F	Y	Y		EMX1	Y	N		ALG3	N	Y
APOL2	Y	Y		ERCC8	Y	N		ALG8	N	Y
AQP12A	Y	Y		F12	Y	N		ALKBH2	N	Y
AQP3	Y	Y		FAAP24	Y	N		ALOX5AP	N	Y
AR	Y	Y		FAHD2B	Y	N		ALS2CL	N	Y
ARAP3	Y	Y		FAM107B	Y	N		AMD1	N	Y
ARCN1	Y	Y		FAM120A	Y	N		AMOTL1	N	Y
AREL1	Y	Y		FAM177A1	Y	N		AMT	N	Y
ARFGEF1	Y	Y		FAM49A	Y	N		AMZ2	N	Y
ARFIP2	Y	Y		FAM83H	Y	N		ANAPC11	N	Y
ARHGAP12	Y	Y		FBXO25	Y	N		ANAPC13	N	Y
ARHGAP17	Y	Y		FBXO7	Y	N		ANAPC15	N	Y
ARHGAP21	Y	Y		FCN3	Y	N		ANAPC5	N	Y
ARHGAP27	Y	Y		FEN1	Y	N		ANAPC7	N	Y
ARHGAP31	Y	Y		FIG4	Y	N		ANGEL2	N	Y
ARHGAP4	Y	Y		FOXC1	Y	N		ANGPTL4	N	Y
ARHGAP8	Y	Y		FPGS	Y	N		ANK3	N	Y
ARHGEF16	Y	Y		FRMD3	Y	N		ANKH	N	Y
ARHGEF2	Y	Y		FTL	Y	N		ANKHD1	N	Y
ARHGEF37	Y	Y		FUOM	Y	N		ANKRD10	N	Y
ARHGEF40	Y	Y		GATA3-AS1	Y	N		ANKRD11	N	Y
ARID4B	Y	Y		GBP3	Y	N		ANKRD13A	N	Y
ARID5A	Y	Y		GDPD5	Y	N		ANKRD17	N	Y
ARL17B	Y	Y		GFM1	Y	N		ANKRD36	N	Y
ARL2BP	Y	Y		GIGYF2	Y	N		ANKRD46	N	Y
ARL6	Y	Y		GLIDR	Y	N		ANXA11	N	Y
ARMC1	Y	Y		GLIPR1	Y	N		ANXA7	N	Y
ARMC10	Y	Y		GOLIM4	Y	N		AOAH	N	Y
ARMC7	Y	Y		GORASP1	Y	N		AP1AR	N	Y
ARMCX2	Y	Y		GPATCH4	Y	N		AP1G2	N	Y
ARMCX5	Y	Y		GPC3	Y	N		AP2B1	N	Y
ARPP19	Y	Y		GPR89B	Y	N		AP2S1	N	Y
ARRDC2	Y	Y		GRAMD1A	Y	N		AP5M1	N	Y
ARRDC3-AS1	Y	Y		GTF2H2	Y	N		APBA3	N	Y
ARSA	Y	Y		GTPBP6	Y	N		APH1A	N	Y
AS3MT	Y	Y		GXYLT2	Y	N		APLP2	N	Y
ASB3	Y	Y		H2AFZ	Y	N		APOBEC1	N	Y
ASCC3	Y	Y		HCAR1	Y	N		APOC1	N	Y
ASCL2	Y	Y		HCG18	Y	N		APOL1	N	Y
ASH1L	Y	Y		HELLS	Y	N		APOL3	N	Y
ASIC2	Y	Y		HK2	Y	N		APOL4	N	Y
ASNS	Y	Y		HMGXB3	Y	N		APP	N	Y
ASNSD1	Y	Y		HPS1	Y	N		AQP12B	N	Y
ATAD1	Y	Y		IFT52	Y	N		ARFGAP1	N	Y
ATF2	Y	Y		IL6ST	Y	N		ARFGAP2	N	Y
ATF3	Y	Y		INMT	Y	N		ARFRP1	N	Y
ATF7	Y	Y		IPMK	Y	N		ARHGAP10	N	Y
ATF7IP	Y	Y		ITGB4	Y	N		ARHGAP15	N	Y
ATG4A	Y	Y		ITPR2	Y	N		ARHGAP24	N	Y
ATG4B	Y	Y		JMJD8	Y	N		ARHGAP25	N	Y
ATM	Y	Y		KALRN	Y	N		ARHGAP26	N	Y
ATOH1	Y	Y		KAZALD1	Y	N		ARHGAP45	N	Y
ATP13A1	Y	Y		KAZN	Y	N		ARHGAP6	N	Y
ATP1A1	Y	Y		KDF1	Y	N		ARHGEF10L	N	Y
ATP1A1-AS1	Y	Y		KDM4C	Y	N		ARHGEF7	N	Y
ATP2B1	Y	Y		KDM5A	Y	N		ARHGEF9	N	Y
ATP2B4	Y	Y		KHNYN	Y	N		ARID1B	N	Y
ATP2C1	Y	Y		KIFC2	Y	N		ARID2	N	Y
ATPSCKMT	Y	Y		KLK10	Y	N		ARIH2	N	Y
ATXN1	Y	Y		KMT2E	Y	N		ARL1	N	Y
ATXN1L	Y	Y		KRAS	Y	N		ARL15	N	Y
ATXN7L2	Y	Y		KYAT3	Y	N		ARL5A	N	Y
ATXN7L3	Y	Y		LAMB2	Y	N		ARL6IP4	N	Y
ATXN7L3B	Y	Y		LARP1B	Y	N		ARL6IP6	N	Y
AURKB	Y	Y		LDHA	Y	N		ARMC8	N	Y
AZGP1	Y	Y		LDLRAP1	Y	N		ARMCX3	N	Y
AZIN1-AS1	Y	Y		LEPROTL1	Y	N		ARNT	N	Y
B3GALT5	Y	Y		LINC01124	Y	N		ARNTL	N	Y
B3GAT3	Y	Y		LIPC	Y	N		ARPC2	N	Y
B3GNT2	Y	Y		LOC100128108	Y	N		ARPC5L	N	Y
B3GNT3	Y	Y		LOC100996732	Y	N		ARSE	N	Y
B3GNT6	Y	Y		LOC100996842	Y	N		ARV1	N	Y
B4GALT1-AS1	Y	Y		LOC102723906	Y	N		ARVCF	N	Y
B4GALT4	Y	Y		LOC105369748	Y	N		ASB9	N	Y
B9D1	Y	Y		LOC105370546	Y	N		ASCC1	N	Y
B9D2	Y	Y		LOC105373428	Y	N		ASH1L-AS1	N	Y
BAAT	Y	Y		LOC105377094	Y	N		ASPH	N	Y
BACE2	Y	Y		LOC107987276	Y	N		ASPSCR1	N	Y
BAG5	Y	Y		LOC283710	Y	N		ASTN2	N	Y
BAMBI	Y	Y		LOC284581	Y	N		ASXL1	N	Y
BANK1	Y	Y		LRRC19	Y	N		ASXL2	N	Y
BASP1	Y	Y		LZIC	Y	N		ATAD3B	N	Y
BATF2	Y	Y		MANEAL	Y	N		ATAD5	N	Y
BAZ2B	Y	Y		MAP3K12	Y	N		ATE1	N	Y
BBIP1	Y	Y		MARVELD2	Y	N		ATF4	N	Y
BBOF1	Y	Y		MAST2	Y	N		ATF5	N	Y
BCAS2	Y	Y		MCMBP	Y	N		ATG10	N	Y
BCL2L14	Y	Y		MELK	Y	N		ATG101	N	Y
BCL2L15	Y	Y		MEMO1	Y	N		ATG5	N	Y
BCL2L2	Y	Y		METTL18	Y	N		ATL2	N	Y
BCL7C	Y	Y		METTL4	Y	N		ATL3	N	Y
BCL9	Y	Y		MFAP5	Y	N		ATP10D	N	Y
BCO1	Y	Y		MFGE8	Y	N		ATP2A2	N	Y
BEST2	Y	Y		MIA3	Y	N		ATP5ME	N	Y
BEX3	Y	Y		MICOS10	Y	N		ATP5MF	N	Y
BIRC5	Y	Y		MICOS13	Y	N		ATP5MG	N	Y
BIVM	Y	Y		MINDY2	Y	N		ATP5PF	N	Y
BIVM-ERCC5	Y	Y		MIPOL1	Y	N		ATP5S	N	Y
BMP5	Y	Y		MKNK2	Y	N		ATP6V0B	N	Y
BMP8B	Y	Y		MLST8	Y	N		ATP6V1C1	N	Y
BNIP2	Y	Y		MND1	Y	N		ATP6V1H	N	Y
BNIP3	Y	Y		MNT	Y	N		ATP9B	N	Y
BNIP3L	Y	Y		MRPS33	Y	N		ATPAF2	N	Y
BOC	Y	Y		MRRF	Y	N		ATR	N	Y
BOD1	Y	Y		MTIF2	Y	N		ATRAID	N	Y
BORCS6	Y	Y		MTMR10	Y	N		ATRX	N	Y
BORCS8	Y	Y		MZT1	Y	N		ATXN2	N	Y
BPNT1	Y	Y		NABP1	Y	N		AUH	N	Y
BRAP	Y	Y		NAF1	Y	N		AUP1	N	Y
BRCC3	Y	Y		NDC1	Y	N		AURKAIP1	N	Y
BRIP1	Y	Y		NDUFS5	Y	N		AVPI1	N	Y
BRMS1	Y	Y		NEDD9	Y	N		AXIN1	N	Y
BRPF1	Y	Y		NKD1	Y	N		AXIN2	N	Y
BRWD1-AS2	Y	Y		NME6	Y	N		B3GNT7	N	Y
BRWD3	Y	Y		NMRK1	Y	N		B3GNT8	N	Y
BSDC1	Y	Y		NPAS3	Y	N		B4GALNT2	N	Y
BTBD2	Y	Y		NPRL2	Y	N		B4GALT3	N	Y
BTD	Y	Y		NPRL3	Y	N		BABAM1	N	Y
BTNL3	Y	Y		NRG4	Y	N		BABAM2	N	Y
C10orf143	Y	Y		NSF	Y	N		BAG2	N	Y
C11orf54	Y	Y		NTHL1	Y	N		BAG3	N	Y
C11orf71	Y	Y		NUDT1	Y	N		BAG6	N	Y
C11orf74	Y	Y		NUF2	Y	N		BAIAP2L2	N	Y
C11orf80	Y	Y		NUP43	Y	N		BANF1	N	Y
C12orf29	Y	Y		NUP62CL	Y	N		BAP1	N	Y
C12orf43	Y	Y		OCLN	Y	N		BARD1	N	Y
C12orf56	Y	Y		ODF2	Y	N		BBX	N	Y
C15orf40	Y	Y		ODF2L	Y	N		BCAP29	N	Y
C15orf41	Y	Y		ORC3	Y	N		BCAP31	N	Y
C1GALT1	Y	Y		PACRGL	Y	N		BCAR1	N	Y
C1orf115	Y	Y		PAIP2B	Y	N		BCAS1	N	Y
C1orf131	Y	Y		PARP2	Y	N		BCAS3	N	Y
C1orf198	Y	Y		PARVB	Y	N		BCAT2	N	Y
C1orf35	Y	Y		PDCD4-AS1	Y	N		BCL11A	N	Y
C1orf56	Y	Y		PDXDC1	Y	N		BCL2L11	N	Y
C1QL1	Y	Y		PDZD7	Y	N		BCL3	N	Y
C1R	Y	Y		PHETA2	Y	N		BCL7B	N	Y
C20orf204	Y	Y		PIK3C2A	Y	N		BDH2	N	Y
C20orf27	Y	Y		PITRM1	Y	N		BDP1	N	Y
C21orf58	Y	Y		PKMYT1	Y	N		BECN1	N	Y
C2CD5	Y	Y		PLAT	Y	N		BEND5	N	Y
C2orf72	Y	Y		PLCE1	Y	N		BET1L	N	Y
C3orf62	Y	Y		PLCXD1	Y	N		BFSP2	N	Y
C3orf70	Y	Y		PLSCR4	Y	N		BHLHE40	N	Y
C4orf33	Y	Y		POLR3C	Y	N		BICDL2	N	Y
C6orf120	Y	Y		PPM1A	Y	N		BID	N	Y
C6orf132	Y	Y		PPP1CA	Y	N		BIN1	N	Y
C6orf136	Y	Y		PPP1R18	Y	N		BIN3	N	Y
C6orf203	Y	Y		PRCP	Y	N		BIRC3	N	Y
C7orf13	Y	Y		PSD4	Y	N		BIRC6	N	Y
C7orf50	Y	Y		PSMA7	Y	N		BLCAP	N	Y
C8orf33	Y	Y		PTHLH	Y	N		BLM	N	Y
C8orf37	Y	Y		PTPRA	Y	N		BLNK	N	Y
C8orf76	Y	Y		R3HCC1L	Y	N		BLZF1	N	Y
C9orf78	Y	Y		RABEP1	Y	N		BMI1	N	Y
CA12	Y	Y		RAC1	Y	N		BMP2K	N	Y
CA2	Y	Y		RAPGEF1	Y	N		BOLA2-SMG1P6	N	Y
CA9	Y	Y		RASSF3	Y	N		BOLA2B	N	Y
CACNA2D1	Y	Y		RASSF8	Y	N		BOLA3	N	Y
CALCOCO1	Y	Y		RBAK	Y	N		BPTF	N	Y
CAMK2G	Y	Y		RBM19	Y	N		BRAT1	N	Y
CAMKK2	Y	Y		RENBP	Y	N		BRCA1	N	Y
CAND1	Y	Y		RFC1	Y	N		BRD1	N	Y
CAPN3	Y	Y		RFX7	Y	N		BRD8	N	Y
CARD10	Y	Y		RFXANK	Y	N		BRD9	N	Y
CARD16	Y	Y		RHBDL1	Y	N		BSCL2	N	Y
CARD6	Y	Y		RMDN2	Y	N		BSG	N	Y
CARS2	Y	Y		RMDN3	Y	N		BTBD6	N	Y
CASC4	Y	Y		RNF2	Y	N		BTBD9	N	Y
CASC8	Y	Y		RPL7	Y	N		BTF3L4	N	Y
CASC9	Y	Y		RPL8	Y	N		BTN3A1	N	Y
CASKIN2	Y	Y		RPS5	Y	N		BTNL8	N	Y
CASP3	Y	Y		RRAGC	Y	N		BUB3	N	Y
CASP4	Y	Y		RSF1	Y	N		BUD23	N	Y
CASP8AP2	Y	Y		RSPH3	Y	N		BZW1	N	Y
CASR	Y	Y		SCAF1	Y	N		BZW2	N	Y
CASTOR1	Y	Y		SCFD2	Y	N		C11orf24	N	Y
CAV2	Y	Y		SEMA4G	Y	N		C11orf49	N	Y
CAVIN3	Y	Y		2020-09-04	Y	N		C11orf68	N	Y
CBR3-AS1	Y	Y		2020-09-08	Y	N		C11orf86	N	Y
CBX7	Y	Y		SERPINF1	Y	N		C12orf4	N	Y
CCDC107	Y	Y		SIKE1	Y	N		C12orf49	N	Y
CCDC120	Y	Y		SINHCAF	Y	N		C14orf119	N	Y
CCDC14	Y	Y		SIRT5	Y	N		C16orf72	N	Y
CCDC142	Y	Y		SKA2	Y	N		C19orf12	N	Y
CCDC144A	Y	Y		SKA3	Y	N		C19orf48	N	Y
CCDC178	Y	Y		SLC10A3	Y	N		C1orf159	N	Y
CCDC18-AS1	Y	Y		SLC18B1	Y	N		C1orf43	N	Y
CCDC186	Y	Y		SLC25A10	Y	N		C1orf52	N	Y
CCDC43	Y	Y		SLC25A33	Y	N		C1QTNF3	N	Y
CCDC47	Y	Y		SLC25A35	Y	N		C21orf2	N	Y
CCDC85B	Y	Y		SLC35A2	Y	N		C2orf49	N	Y
CCDC9	Y	Y		SLC35C1	Y	N		C3orf38	N	Y
CCDC91	Y	Y		SLC38A3	Y	N		C4orf19	N	Y
CCL13	Y	Y		SLC41A3	Y	N		C4orf48	N	Y
CCL19	Y	Y		SLC5A1	Y	N		C5orf51	N	Y
CCL21	Y	Y		SLC5A6	Y	N		C6orf48	N	Y
CCL23	Y	Y		SLC7A1	Y	N		C8orf34	N	Y
CCL24	Y	Y		SLC9A4	Y	N		C9orf16	N	Y
CCM2	Y	Y		SMAD6	Y	N		C9orf3	N	Y
CCN3	Y	Y		SMPD2	Y	N		CA1	N	Y
CCNB1	Y	Y		SNCA	Y	N		CA4	N	Y
CCND2-AS1	Y	Y		SNHG12	Y	N		CAAP1	N	Y
CCNO	Y	Y		SPAG1	Y	N		CADPS	N	Y
CCNT2	Y	Y		SPAG9	Y	N		CALD1	N	Y
CCPG1	Y	Y		SPARCL1	Y	N		CALM2	N	Y
CCSER2	Y	Y		SPATA13	Y	N		CALML4	N	Y
CCT6P1	Y	Y		SPATC1L	Y	N		CAMSAP2	N	Y
CCZ1B	Y	Y		SSH3	Y	N		CAMTA1	N	Y
CCZ1P-OR7E38P	Y	Y		STAMBP	Y	N		CANT1	N	Y
CD177	Y	Y		STT3B	Y	N		CAPN1	N	Y
CD27	Y	Y		SUCNR1	Y	N		CAPN12	N	Y
CD302	Y	Y		SUMF1	Y	N		CAPN2	N	Y
CD33	Y	Y		TAOK1	Y	N		CAPN5	N	Y
CD37	Y	Y		TAPBPL	Y	N		CAPNS1	N	Y
CD3D	Y	Y		TBC1D31	Y	N		CAPRIN1	N	Y
CD3E	Y	Y		TCAIM	Y	N		CAPZB	N	Y
CD3G	Y	Y		TEDC1	Y	N		CARD19	N	Y
CD53	Y	Y		TES	Y	N		CARM1	N	Y
CD55	Y	Y		TESMIN	Y	N		CARS	N	Y
CD79A	Y	Y		TEX30	Y	N		CASP1	N	Y
CD8B	Y	Y		TGDS	Y	N		CASP8	N	Y
CD96	Y	Y		THAP6	Y	N		CAST	N	Y
CD99P1	Y	Y		THBS4	Y	N		CBLB	N	Y
CDCA5	Y	Y		THUMPD3-AS1	Y	N		CBLC	N	Y
CDCA7L	Y	Y		TK2	Y	N		CBR4	N	Y
CDH5	Y	Y		TLDC2	Y	N		CBWD1	N	Y
CDHR1	Y	Y		TMEM116	Y	N		CBWD2	N	Y
CDK1	Y	Y		TMEM129	Y	N		CBWD5	N	Y
CDK11A	Y	Y		TMEM184A	Y	N		CBX5	N	Y
CDK11B	Y	Y		TMEM39A	Y	N		CCAR1	N	Y
CDK7	Y	Y		TMEM69	Y	N		CCDC12	N	Y
CDKN1C	Y	Y		TOLLIP	Y	N		CCDC124	N	Y
CDKN2B-AS1	Y	Y		TP53I11	Y	N		CCDC126	N	Y
CDKN3	Y	Y		TPBG	Y	N		CCDC159	N	Y
CDYL	Y	Y		TPD52L1	Y	N		CCDC32	N	Y
CEBPZ	Y	Y		TSSC4	Y	N		CCDC34	N	Y
CECR7	Y	Y		TTC8	Y	N		CCDC51	N	Y
CELF1	Y	Y		TUBA1B	Y	N		CCDC57	N	Y
CELSR3	Y	Y		U2AF1L4	Y	N		CCDC7	N	Y
CEMIP2	Y	Y		UBE2D4	Y	N		CCDC88A	N	Y
CENPA	Y	Y		UIMC1	Y	N		CCL20	N	Y
CENPM	Y	Y		USP30	Y	N		CCND1	N	Y
CENPN	Y	Y		USP8	Y	N		CCND3	N	Y
CENPO	Y	Y		USP9Y	Y	N		CCNDBP1	N	Y
CEP19	Y	Y		VANGL1	Y	N		CCNG2	N	Y
CERKL	Y	Y		VIPAS39	Y	N		CCNH	N	Y
CERNA2	Y	Y		VIPR1	Y	N		CCNK	N	Y
CETN2	Y	Y		VMO1	Y	N		CCNL2	N	Y
CFAP20	Y	Y		WARS2	Y	N		CCSER1	N	Y
CFAP65	Y	Y		WASHC2A	Y	N		CCT4	N	Y
CFD	Y	Y		WASHC5	Y	N		CCT7	N	Y
CFTR	Y	Y		WDR73	Y	N		CD151	N	Y
CH17-125A10.2	Y	Y		WHAMM	Y	N		CD164	N	Y
CHAF1A	Y	Y		WRAP73	Y	N		CD1A	N	Y
CHD5	Y	Y		YARS	Y	N		CD226	N	Y
CHD9	Y	Y		YIPF1	Y	N		CD274	N	Y
CHEK2P2	Y	Y		YTHDF2	Y	N		CD36	N	Y
CHFR	Y	Y		ZBTB48	Y	N		CD44	N	Y
CHGB	Y	Y		ZMYM2	Y	N		CD46	N	Y
CHKB	Y	Y		ZNF138	Y	N		CD47	N	Y
CHMP4C	Y	Y		ZNF282	Y	N		CD48	N	Y
CHMP7	Y	Y		ZNF335	Y	N		CD63	N	Y
CHODL	Y	Y		ZNF440	Y	N		CD68	N	Y
CHPF	Y	Y		ZNF451	Y	N		CD86	N	Y
CHRAC1	Y	Y		ZNF627	Y	N		CD99	N	Y
CHRNB1	Y	Y		ZNF740	Y	N		CDC16	N	Y
CHST6	Y	Y		ZNF766	Y	N		CDC26	N	Y
CHST7	Y	Y		ZSCAN16	Y	N		CDC42BPG	N	Y
CHTF8	Y	Y						CDC42SE1	N	Y
CIAO3	Y	Y						CDH1	N	Y
CIAPIN1	Y	Y						CDH11	N	Y
CIITA	Y	Y						CDHR5	N	Y
CINP	Y	Y						CDK10	N	Y
CIPC	Y	Y						CDK14	N	Y
CISD1	Y	Y						CDK19	N	Y
CIT	Y	Y						CDK8	N	Y
CIZ1	Y	Y						CDKL3	N	Y
CLASRP	Y	Y						CDKN2A	N	Y
CLCA1	Y	Y						CDX2	N	Y
CLCN3	Y	Y						CEACAM1	N	Y
CLDN10	Y	Y						CEACAM5	N	Y
CLDN12	Y	Y						CEBPZOS	N	Y
CLDN5	Y	Y						CENPJ	N	Y
CLDND1	Y	Y						CENPX	N	Y
CLEC18C	Y	Y						CEP104	N	Y
CLIC3	Y	Y						CEP164	N	Y
CLIP2	Y	Y						CEP170	N	Y
CLN6	Y	Y						CEP57	N	Y
CLSTN2	Y	Y						CEP70	N	Y
CLUH	Y	Y						CEP76	N	Y
CMAHP	Y	Y						CEPT1	N	Y
CMC4	Y	Y						CERS2	N	Y
CMKLR1	Y	Y						CERS5	N	Y
CMTM3	Y	Y						CFH	N	Y
CMTM4	Y	Y						CFLAR	N	Y
CMTM6	Y	Y						CGGBP1	N	Y
CNDP2	Y	Y						CHAC2	N	Y
CNIH3	Y	Y						CHCHD4	N	Y
CNOT8	Y	Y						CHD1	N	Y
CNPPD1	Y	Y						CHD1L	N	Y
CNPY3-GNMT	Y	Y						CHD3	N	Y
CNPY4	Y	Y						CHD4	N	Y
COA1	Y	Y						CHEK2	N	Y
COA6	Y	Y						CHGA	N	Y
COL17A1	Y	Y						CHIC2	N	Y
COL18A1	Y	Y						CHID1	N	Y
COL24A1	Y	Y						CHKA	N	Y
COL4A2	Y	Y						CHMP2B	N	Y
COL4A5	Y	Y						CHMP3	N	Y
COMT	Y	Y						CHTOP	N	Y
COPA	Y	Y						CHURC1	N	Y
COPG1	Y	Y						CIAO2B	N	Y
COQ8A	Y	Y						CIB1	N	Y
CORO1A	Y	Y						CIC	N	Y
COX7A1	Y	Y						CIRBP	N	Y
CPB1	Y	Y						CKLF	N	Y
CPEB2	Y	Y						CLASP2	N	Y
CPEB3	Y	Y						CLDN7	N	Y
CPLX1	Y	Y						CLEC16A	N	Y
CPQ	Y	Y						CLEC2D	N	Y
CPSF1	Y	Y						CLIC1	N	Y
CPSF3	Y	Y						CLINT1	N	Y
CR1L	Y	Y						CLIP1	N	Y
CR2	Y	Y						CLK3	N	Y
CRAT	Y	Y						CLMN	N	Y
CRIPAK	Y	Y						CLPTM1L	N	Y
CRISPLD2	Y	Y						CLTB	N	Y
CRLF3	Y	Y						CLTC	N	Y
CROCCP2	Y	Y						CLTCL1	N	Y
CRTAP	Y	Y						CMC1	N	Y
CRY2	Y	Y						CNN2	N	Y
CRYBB3	Y	Y						CNOT6	N	Y
CRYM	Y	Y						CNOT9	N	Y
CS	Y	Y						CNPY3	N	Y
CSK	Y	Y						CNRIP1	N	Y
CSMD1	Y	Y						COA6-AS1	N	Y
CSNK1D	Y	Y						COG6	N	Y
CSNK2A1	Y	Y						COL16A1	N	Y
CSRNP3	Y	Y						COL21A1	N	Y
CSRP2	Y	Y						COL6A2	N	Y
CST7	Y	Y						COL9A2	N	Y
CSTA	Y	Y						COLGALT1	N	Y
CSTF1	Y	Y						COMMD1	N	Y
CSTF2	Y	Y						COMMD10	N	Y
CTB-49A3.2	Y	Y						COMMD5	N	Y
CTNS	Y	Y						COMMD9	N	Y
CTSV	Y	Y						COMTD1	N	Y
CTSZ	Y	Y						COP1	N	Y
CTTNBP2	Y	Y						COPB2	N	Y
CTU1	Y	Y						COPS2	N	Y
CUEDC2	Y	Y						COPS3	N	Y
CUL4A	Y	Y						COPZ2	N	Y
CUL5	Y	Y						COQ6	N	Y
CUL7	Y	Y						CORO1B	N	Y
CUTC	Y	Y						COX15	N	Y
CWF19L1	Y	Y						COX20	N	Y
CXCL1	Y	Y						COX7A2	N	Y
CXCL11	Y	Y						CPM	N	Y
CXCL12	Y	Y						CPOX	N	Y
CXCL16	Y	Y						CPT1A	N	Y
CXCR4	Y	Y						CRACR2B	N	Y
CXCR5	Y	Y						CRADD	N	Y
CXorf56	Y	Y						CRB3	N	Y
CXorf65	Y	Y						CRBN	N	Y
CYB561A3	Y	Y						CRCP	N	Y
CYB561D2	Y	Y						CREBBP	N	Y
CYB5R1	Y	Y						CREBZF	N	Y
CYB5R4	Y	Y						CRELD1	N	Y
CYBC1	Y	Y						CRELD2	N	Y
CYP21A1P	Y	Y						CREM	N	Y
CYP27A1	Y	Y						CRK	N	Y
CYP2D6	Y	Y						CRTC1	N	Y
CYP2S1	Y	Y						CRYL1	N	Y
CYP3A5	Y	Y						CRYZ	N	Y
CYP51A1	Y	Y						CSF1	N	Y
CYP7B1	Y	Y						CSNK1E	N	Y
CYREN	Y	Y						CTBP1	N	Y
CYTH2	Y	Y						CTBP2	N	Y
CYTOR	Y	Y						CTCF	N	Y
CZIB	Y	Y						CTDSP2	N	Y
DAGLA	Y	Y						CTNNA2	N	Y
DALRD3	Y	Y						CTNNAL1	N	Y
DAND5	Y	Y						CTNNB1	N	Y
DAPK1	Y	Y						CTNNBIP1	N	Y
DAPK2	Y	Y						CTNND1	N	Y
DCAF15	Y	Y						CTPS1	N	Y
DCP2	Y	Y						CTSA	N	Y
DCTN1	Y	Y						CTTN	N	Y
DDA1	Y	Y						CUL3	N	Y
DDAH1	Y	Y						CUL4B	N	Y
DDB1	Y	Y						CWH43	N	Y
DDX28	Y	Y						CXCL10	N	Y
DDX3Y	Y	Y						CXCL8	N	Y
DDX56	Y	Y						CXXC1	N	Y
DDX58	Y	Y						CYB5R3	N	Y
DEF8	Y	Y						CYBA	N	Y
DEFA5	Y	Y						CYC1	N	Y
DENND4A	Y	Y						CYLD	N	Y
DEPP1	Y	Y						CYP2C18	N	Y
DEUP1	Y	Y						CYP4F12	N	Y
DFFA	Y	Y						DACH1	N	Y
DGCR11	Y	Y						DAG1	N	Y
DGKE	Y	Y						DAP3	N	Y
DHFR	Y	Y						DAXX	N	Y
DHX16	Y	Y						DAZAP1	N	Y
DHX32	Y	Y						DAZAP2	N	Y
DICER1	Y	Y						DBI	N	Y
DICER1-AS1	Y	Y						DBNDD2	N	Y
DIPK1A	Y	Y						DBNL	N	Y
DKK4	Y	Y						DCAF10	N	Y
DLAT	Y	Y						DCAF4	N	Y
DLG1	Y	Y						DCTD	N	Y
DMAC2	Y	Y						DCTN5	N	Y
DMBT1	Y	Y						DCUN1D4	N	Y
DMKN	Y	Y						DCUN1D5	N	Y
DNAH9	Y	Y						DDAH2	N	Y
DNAJB9	Y	Y						DDC	N	Y
DNAJC21	Y	Y						DDHD2	N	Y
DNAJC25	Y	Y						DDR1	N	Y
DNAJC25-GNG10	Y	Y						DDX19A	N	Y
DNAJC28	Y	Y						DDX24	N	Y
DNAJC9	Y	Y						DDX31	N	Y
DNALI1	Y	Y						DDX39A	N	Y
DNASE2	Y	Y						DDX3X	N	Y
DNHD1	Y	Y						DDX46	N	Y
DNTTIP2	Y	Y						DDX52	N	Y
DOCK8	Y	Y						DEGS2	N	Y
DOCK9	Y	Y						DELE1	N	Y
DOK1	Y	Y						DENND1A	N	Y
DOK2	Y	Y						DENND3	N	Y
DPAGT1	Y	Y						DEPDC1B	N	Y
DPH5	Y	Y						DERL2	N	Y
DPP4	Y	Y						DGAT2	N	Y
DPP8	Y	Y						DGCR2	N	Y
DPT	Y	Y						DGUOK	N	Y
DPYSL3	Y	Y						DHDDS	N	Y
DRAM2	Y	Y						DHODH	N	Y
DRG2	Y	Y						DHPS	N	Y
DROSHA	Y	Y						DHRS11	N	Y
DSC2	Y	Y						DHRS4	N	Y
DSCC1	Y	Y						DHRS7B	N	Y
DTX3L	Y	Y						DHX37	N	Y
DTYMK	Y	Y						DHX40	N	Y
DUOXA2	Y	Y						DHX8	N	Y
DUSP11	Y	Y						DIABLO	N	Y
DUSP26	Y	Y						DIDO1	N	Y
DUSP6	Y	Y						DIP2A	N	Y
DVL3	Y	Y						DIS3	N	Y
DYNC2H1	Y	Y						DLG3	N	Y
DYNC2LI1	Y	Y						DLG5	N	Y
DZIP3	Y	Y						DLGAP4	N	Y
EBF4	Y	Y						DLL1	N	Y
EBI3	Y	Y						DMAC1	N	Y
ECM2	Y	Y						DMTF1	N	Y
EDDM13	Y	Y						DNAJB1	N	Y
EDN2	Y	Y						DNAJB4	N	Y
EDRF1	Y	Y						DNAJB6	N	Y
EEF1AKMT1	Y	Y						DNAJC19	N	Y
EEF1AKMT2	Y	Y						DNAJC2	N	Y
EEF1AKMT4	Y	Y						DNAJC4	N	Y
EEF1B2	Y	Y						DNAJC7	N	Y
EFCAB11	Y	Y						DNASE1	N	Y
EFEMP1	Y	Y						DNASE1L1	N	Y
EFNA3	Y	Y						DNPEP	N	Y
EFNA5	Y	Y						DNTTIP1	N	Y
EFR3A	Y	Y						DOPEY2	N	Y
EGLN2	Y	Y						DPH3	N	Y
EGLN3	Y	Y						DPP7	N	Y
EGR1	Y	Y						DPP9	N	Y
EHD1	Y	Y						DPYD	N	Y
EID2	Y	Y						DQX1	N	Y
EIF2AK3	Y	Y						DTL	N	Y
EIF2B1	Y	Y						DTNA	N	Y
EIF2D	Y	Y						DTNB	N	Y
EIF2S2	Y	Y						DTNBP1	N	Y
EIF3J-DT	Y	Y						DTX2	N	Y
EIF4A1	Y	Y						DUS1L	N	Y
ELF3-AS1	Y	Y						DUSP16	N	Y
ELF4	Y	Y						DUSP22	N	Y
ELMO2	Y	Y						DUT	N	Y
ELMO3	Y	Y						DYM	N	Y
ELMSAN1	Y	Y						DYNC1LI2	N	Y
ELOVL5	Y	Y						DYNLL1	N	Y
ELP3	Y	Y						DYNLRB1	N	Y
ELP6	Y	Y						DYRK1A	N	Y
EMC9	Y	Y						DYRK4	N	Y
EMCN	Y	Y						EBAG9	N	Y
EML5	Y	Y						ECE1	N	Y
EML6	Y	Y						ECHDC1	N	Y
EMP1	Y	Y						ECHDC2	N	Y
ENAH	Y	Y						ECSIT	N	Y
ENTPD4	Y	Y						EEF1D	N	Y
ENTPD8	Y	Y						EEF2KMT	N	Y
EPB41L3	Y	Y						EEFSEC	N	Y
EPHA2	Y	Y						EFL1	N	Y
EPHB3	Y	Y						EHBP1L1	N	Y
EPN1	Y	Y						EHF	N	Y
EPRS	Y	Y						EIF2A	N	Y
EPS8L1	Y	Y						EIF2AK4	N	Y
ERC1	Y	Y						EIF2B2	N	Y
ERICH1	Y	Y						EIF2B5	N	Y
ERICH2	Y	Y						EIF3B	N	Y
ERVK3-1	Y	Y						EIF3I	N	Y
ESM1	Y	Y						EIF3L	N	Y
ESRP1	Y	Y						EIF4A3	N	Y
ETAA1	Y	Y						EIF4E2	N	Y
ETF1	Y	Y						EIF4G3	N	Y
ETFDH	Y	Y						EIF5A	N	Y
EVI2B	Y	Y						EIF6	N	Y
EVI5L	Y	Y						ELFN1-AS1	N	Y
EXD3	Y	Y						ELMOD2	N	Y
EXO5	Y	Y						ELOC	N	Y
EXOSC4	Y	Y						ELP5	N	Y
EXPH5	Y	Y						EMC2	N	Y
F2RL1	Y	Y						EMD	N	Y
F8A1	Y	Y						EML4	N	Y
FA2H	Y	Y						ENC1	N	Y
FABP3	Y	Y						ENGASE	N	Y
FADS3	Y	Y						ENPP2	N	Y
FAM102A	Y	Y						ENSA	N	Y
FAM110C	Y	Y						ENTPD1	N	Y
FAM117B	Y	Y						ENTPD5	N	Y
FAM120AOS	Y	Y						EPB41L2	N	Y
FAM120B	Y	Y						EPHB2	N	Y
FAM129C	Y	Y						EPS15L1	N	Y
FAM153C	Y	Y						EPS8L3	N	Y
FAM160A2	Y	Y						ERG	N	Y
FAM172A	Y	Y						ERI3	N	Y
FAM174B	Y	Y						ERLIN1	N	Y
FAM185A	Y	Y						ERN2	N	Y
FAM200A	Y	Y						ERO1A	N	Y
FAM206A	Y	Y						ERP29	N	Y
FAM20C	Y	Y						ESS2	N	Y
FAM213A	Y	Y						ESYT2	N	Y
FAM213B	Y	Y						ETFA	N	Y
FAM214A	Y	Y						ETNK1	N	Y
FAM21EP	Y	Y						ETV1	N	Y
FAM226A	Y	Y						ETV6	N	Y
FAM24B	Y	Y						EVA1C	N	Y
FAM30A	Y	Y						EVL	N	Y
FAM83D	Y	Y						EVPL	N	Y
FAM86DP	Y	Y						EWSR1	N	Y
FAM86JP	Y	Y						EXD2	N	Y
FAM8A1	Y	Y						EXOSC10	N	Y
FAM92A	Y	Y						EXOSC2	N	Y
FAN1	Y	Y						EXOSC8	N	Y
FANCD2OS	Y	Y						EXT2	N	Y
FANCE	Y	Y						EXTL2	N	Y
FANCL	Y	Y						EYA2	N	Y
FARSB	Y	Y						EYA3	N	Y
FASTK	Y	Y						EZH2	N	Y
FASTKD1	Y	Y						FAF1	N	Y
FASTKD2	Y	Y						FAHD2A	N	Y
FAT4	Y	Y						FAIM	N	Y
FBXL3	Y	Y						FAM104A	N	Y
FBXL6	Y	Y						FAM104B	N	Y
FBXO32	Y	Y						FAM114A2	N	Y
FBXO34	Y	Y						FAM118B	N	Y
FBXO4	Y	Y						FAM129B	N	Y
FBXO45	Y	Y						FAM133B	N	Y
FBXO6	Y	Y						FAM135A	N	Y
FBXW4	Y	Y						FAM136A	N	Y
FCER2	Y	Y						FAM156B	N	Y
FCGBP	Y	Y						FAM171A1	N	Y
FCGR1A	Y	Y						FAM192A	N	Y
FCGR2B	Y	Y						FAM193A	N	Y
FCHO1	Y	Y						FAM208A	N	Y
FCHSD1	Y	Y						FAM219B	N	Y
FES	Y	Y						FAM3C	N	Y
FFAR4	Y	Y						FAM3D	N	Y
FGD4	Y	Y						FAM45A	N	Y
FGF12	Y	Y						FAM49B	N	Y
FGF18	Y	Y						FAM83G	N	Y
FGFR1OP2	Y	Y						FAM84A	N	Y
FGFR4	Y	Y						FAM89B	N	Y
FGL2	Y	Y						FANCA	N	Y
FH	Y	Y						FANCC	N	Y
FITM1	Y	Y						FAR2	N	Y
FKBP1A-SDCBP2	Y	Y						FAS	N	Y
FLAD1	Y	Y						FASTKD3	N	Y
FLI1	Y	Y						FBL	N	Y
FLJ44635	Y	Y						FBLIM1	N	Y
FLOT2	Y	Y						FBLN5	N	Y
FLVCR2	Y	Y						FBP1	N	Y
FLYWCH2	Y	Y						FBXL12	N	Y
FMNL3	Y	Y						FBXL22	N	Y
FMO5	Y	Y						FBXO11	N	Y
FN3KRP	Y	Y						FBXO21	N	Y
FOSL1	Y	Y						FBXO38	N	Y
FOXA1	Y	Y						FBXO9	N	Y
FOXA3	Y	Y						FBXW2	N	Y
FOXF1	Y	Y						FBXW5	N	Y
FOXJ1	Y	Y						FBXW7	N	Y
FOXK2	Y	Y						FCHSD2	N	Y
FOXO3B	Y	Y						FDPS	N	Y
FOXRED1	Y	Y						FER	N	Y
FPR1	Y	Y						FERMT2	N	Y
FREM1	Y	Y						FETUB	N	Y
FRG1FP	Y	Y						FGFR1	N	Y
FRK	Y	Y						FGFR2	N	Y
FRMD5	Y	Y						FGFR3	N	Y
FRY	Y	Y						FGGY	N	Y
FSD2	Y	Y						FGR	N	Y
FTO	Y	Y						FHDC1	N	Y
FTSJ1	Y	Y						FHIT	N	Y
FUT2	Y	Y						FHL1	N	Y
FUT8	Y	Y						FHL2	N	Y
FXR1	Y	Y						FHOD1	N	Y
FXYD1	Y	Y						FIBP	N	Y
FZD5	Y	Y						FIP1L1	N	Y
FZD8	Y	Y						FKBP2	N	Y
G6PC3	Y	Y						FKBP3	N	Y
G6PD	Y	Y						FKBP8	N	Y
GABARAPL1	Y	Y						FLJ37453	N	Y
GABPB1-AS1	Y	Y						FLNB	N	Y
GABPB1-IT1	Y	Y						FLOT1	N	Y
GAL3ST2	Y	Y						FLT3LG	N	Y
GALNS	Y	Y						FLYWCH1	N	Y
GALNT1	Y	Y						FMO4	N	Y
GALNT14	Y	Y						FN1	N	Y
GALNT5	Y	Y						FNBP1	N	Y
GALT	Y	Y						FOCAD	N	Y
GAPLINC	Y	Y						FOLR1	N	Y
GARS	Y	Y						FOPNL	N	Y
GATAD1	Y	Y						FOXJ3	N	Y
GATD3B	Y	Y						FOXO1	N	Y
GATM	Y	Y						FOXP1	N	Y
GBA2	Y	Y						FOXRED2	N	Y
GBAT2	Y	Y						FRG1	N	Y
GBGT1	Y	Y						FRMD4B	N	Y
GBP1	Y	Y						FSTL4	N	Y
GCC2	Y	Y						FUBP1	N	Y
GCLM	Y	Y						FUBP3	N	Y
GDPD1	Y	Y						FUCA1	N	Y
GDPD3	Y	Y						FUS	N	Y
GEMIN2	Y	Y						FUT3	N	Y
GEMIN4	Y	Y						FXYD3	N	Y
GEMIN8	Y	Y						FYN	N	Y
GFER	Y	Y						FZD6	N	Y
GGA1	Y	Y						G3BP1	N	Y
GGA3	Y	Y						GAA	N	Y
GGCT	Y	Y						GAK	N	Y
GGPS1	Y	Y						GALE	N	Y
GGT1	Y	Y						GALNT3	N	Y
GGT6	Y	Y						GAPDH	N	Y
GGTA1P	Y	Y						GAPVD1	N	Y
GIMAP1	Y	Y						GAR1	N	Y
GIMAP7	Y	Y						GART	N	Y
GINS2	Y	Y						GAS5	N	Y
GIPC2	Y	Y						GATAD2A	N	Y
GIT1	Y	Y						GATD1	N	Y
GJC2	Y	Y						GDE1	N	Y
GJC3	Y	Y						GDF15	N	Y
GK	Y	Y						GEM	N	Y
GLCCI1	Y	Y						GEMIN7	N	Y
GLE1	Y	Y						GFOD2	N	Y
GLG1	Y	Y						GGNBP2	N	Y
GLI1	Y	Y						GID4	N	Y
GLI4	Y	Y						GIPC1	N	Y
GLIS2	Y	Y						GJA9-MYCBP	N	Y
GLIS3	Y	Y						GJB1	N	Y
GLT8D2	Y	Y						GLA	N	Y
GM2A	Y	Y						GLCE	N	Y
GMFB	Y	Y						GLIPR2	N	Y
GMFG	Y	Y						GLRX2	N	Y
GMIP	Y	Y						GLYR1	N	Y
GNA14	Y	Y						GMCL1	N	Y
GNLY	Y	Y						GMNN	N	Y
GNPTAB	Y	Y						GMPR2	N	Y
GOLGA1	Y	Y						GMPS	N	Y
GOLGA2	Y	Y						GNAS	N	Y
GOLGA2P5	Y	Y						GNG10	N	Y
GOLGA8B	Y	Y						GNPNAT1	N	Y
GOLGA8J	Y	Y						GOLGA4	N	Y
GOLGA8O	Y	Y						GOLGB1	N	Y
GOT1	Y	Y						GOLM1	N	Y
GP1BA	Y	Y						GOLPH3	N	Y
GPALPP1	Y	Y						GOSR1	N	Y
GPAT4	Y	Y						GPAT2	N	Y
GPATCH11	Y	Y						GPBP1	N	Y
GPATCH2	Y	Y						GPBP1L1	N	Y
GPLD1	Y	Y						GPC6	N	Y
GPR108	Y	Y						GPHN	N	Y
GPR183	Y	Y						GPI	N	Y
GPT	Y	Y						GPR160	N	Y
GPX7	Y	Y						GPS1	N	Y
GRB7	Y	Y						GPSM2	N	Y
GRID1	Y	Y						GPT2	N	Y
GRINA	Y	Y						GPX1	N	Y
GRIPAP1	Y	Y						GPX4	N	Y
GRK6	Y	Y						GRAMD2B	N	Y
GRPEL1	Y	Y						GRAP2	N	Y
GSE1	Y	Y						GRB10	N	Y
GSR	Y	Y						GRB2	N	Y
GSTM2	Y	Y						GRK2	N	Y
GSTZ1	Y	Y						GRK3	N	Y
GTF2A1	Y	Y						GRM8	N	Y
GTF2E2	Y	Y						GRSF1	N	Y
GTF2H5	Y	Y						GRTP1	N	Y
GTF2IRD2	Y	Y						GSDMD	N	Y
GTF3A	Y	Y						GSK3B	N	Y
GTF3C3	Y	Y						GSKIP	N	Y
GTPBP10	Y	Y						GSN	N	Y
GTPBP2	Y	Y						GSPT1	N	Y
GUCY2C	Y	Y						GSS	N	Y
GUSBP11	Y	Y						GSTO1	N	Y
GUSBP5	Y	Y						GSTT1	N	Y
GYG1	Y	Y						GTF2F1	N	Y
GYS1	Y	Y						GTF2H3	N	Y
GZMB	Y	Y						GTF2IRD1	N	Y
HAAO	Y	Y						GTF3C2	N	Y
HAPLN1	Y	Y						GTF3C5	N	Y
HARS	Y	Y						GUK1	N	Y
HAS2	Y	Y						GUSB	N	Y
HAUS1	Y	Y						H2AFJ	N	Y
HAUS2	Y	Y						H2AFV	N	Y
HAUS3	Y	Y						H2AFY	N	Y
HAUS4	Y	Y						H6PD	N	Y
HBEGF	Y	Y						HABP4	N	Y
HCCS	Y	Y						HADHB	N	Y
HCP5	Y	Y						HARBI1	N	Y
HEATR3	Y	Y						HAT1	N	Y
HEATR5B	Y	Y						HBP1	N	Y
HECTD3	Y	Y						HBS1L	N	Y
HENMT1	Y	Y						HDAC5	N	Y
HHEX	Y	Y						HDGF	N	Y
HIF1AN	Y	Y						HDGFL2	N	Y
HIKESHI	Y	Y						HDHD2	N	Y
HINFP	Y	Y						HDHD5-AS1	N	Y
HIP1R	Y	Y						HEBP2	N	Y
HIPK1	Y	Y						HEPACAM2	N	Y
HIPK2	Y	Y						HERPUD2	N	Y
HIST1H1C	Y	Y						HES4	N	Y
HIST1H2BH	Y	Y						HEYL	N	Y
HIST2H2BC	Y	Y						HHLA2	N	Y
HIST3H2A	Y	Y						HIBCH	N	Y
HK1	Y	Y						HIGD1A	N	Y
HLA-DPB1	Y	Y						HIST1H2BD	N	Y
HLA-G	Y	Y						HLA-F	N	Y
HLF	Y	Y						HLA-F-AS1	N	Y
HMCES	Y	Y						HMGA1	N	Y
HMCN1	Y	Y						HMGB1	N	Y
HMG20B	Y	Y						HMGCS1	N	Y
HMGCLL1	Y	Y						HMGCS2	N	Y
HOXA13	Y	Y						HMGN1	N	Y
HOXA4	Y	Y						HMGN3	N	Y
HOXB4	Y	Y						HNF1B	N	Y
HOXD1	Y	Y						HNMT	N	Y
HOXD11	Y	Y						HNRNPA1	N	Y
HOXD13	Y	Y						HNRNPA3	N	Y
HPS6	Y	Y						HNRNPC	N	Y
HR	Y	Y						HNRNPD	N	Y
HRASLS	Y	Y						HNRNPF	N	Y
HS1BP3	Y	Y						HNRNPH1	N	Y
HSD17B7	Y	Y						HNRNPH3	N	Y
HSD17B7P2	Y	Y						HNRNPK	N	Y
HSD17B8	Y	Y						HNRNPL	N	Y
HSF1	Y	Y						HNRNPM	N	Y
HSH2D	Y	Y						HNRNPR	N	Y
HSPA13	Y	Y						HNRNPUL1	N	Y
HTD2	Y	Y						HOMER2	N	Y
HTR7P1	Y	Y						HOOK2	N	Y
HYAL2	Y	Y						HOPX	N	Y
ICAM1	Y	Y						HOTTIP	N	Y
ICAM4	Y	Y						HOXA11-AS	N	Y
ICMT	Y	Y						HOXB-AS3	N	Y
ID2-AS1	Y	Y						HOXB3	N	Y
IDH3A	Y	Y						HOXB6	N	Y
IDNK	Y	Y						HOXB8	N	Y
IER2	Y	Y						HOXB9	N	Y
IER5L	Y	Y						HRH1	N	Y
IFFO1	Y	Y						HSD17B11	N	Y
IFI16	Y	Y						HSD17B14	N	Y
IFIT1	Y	Y						HSPA1A	N	Y
IFIT3	Y	Y						HSPBP1	N	Y
IFNAR2	Y	Y						HSPH1	N	Y
IFRD1	Y	Y						HTATIP2	N	Y
IFT172	Y	Y						HUS1	N	Y
IGF1R	Y	Y						HUWE1	N	Y
IGF2	Y	Y						HYOU1	N	Y
IGFBP2	Y	Y						IAH1	N	Y
IL16	Y	Y						ICA1	N	Y
IL1R2	Y	Y						IDH2	N	Y
IL20RB	Y	Y						IDH3B	N	Y
IL34	Y	Y						IDH3G	N	Y
IL4I1	Y	Y						IDI1	N	Y
IL4R	Y	Y						IDS	N	Y
IL6R	Y	Y						IFI27	N	Y
IL7	Y	Y						IFI27L1	N	Y
IL7R	Y	Y						IFI27L2	N	Y
ILDR1	Y	Y						IFT140	N	Y
ILK	Y	Y						IFT80	N	Y
ILKAP	Y	Y						IGBP1	N	Y
IMMP1L	Y	Y						IGF2BP2	N	Y
IMPA2	Y	Y						IGSF8	N	Y
INAVA	Y	Y						IKBKB	N	Y
INCA1	Y	Y						IKZF1	N	Y
INF2	Y	Y						IL15RA	N	Y
ING1	Y	Y						IL17RE	N	Y
INO80B-WBP1	Y	Y						IL20RA	N	Y
INPP5A	Y	Y						IL32	N	Y
INPP5E	Y	Y						ILF3	N	Y
INSIG2	Y	Y						IMMP2L	N	Y
INTS11	Y	Y						IMMT	N	Y
INTS3	Y	Y						IMP4	N	Y
INTS5	Y	Y						IMPDH1	N	Y
IPO5	Y	Y						ING3	N	Y
IPO8	Y	Y						ING4	N	Y
IPO9	Y	Y						INO80C	N	Y
IQGAP2	Y	Y						INO80E	N	Y
IREB2	Y	Y						INPP4B	N	Y
IRF3	Y	Y						INPP5D	N	Y
IRF6	Y	Y						INPP5K	N	Y
ISOC1	Y	Y						INSC	N	Y
ITCH	Y	Y						INTS10	N	Y
ITFG2	Y	Y						INTS14	N	Y
ITGA1	Y	Y						INTS7	N	Y
ITGA3	Y	Y						INTS9	N	Y
ITGB3BP	Y	Y						IPO4	N	Y
ITLN1	Y	Y						IPPK	N	Y
ITM2A	Y	Y						IQCH	N	Y
ITPKA	Y	Y						IRF7	N	Y
ITPR3	Y	Y						IRF8	N	Y
ITPRIP	Y	Y						ISG20	N	Y
JADE3	Y	Y						ITGA6	N	Y
JAG1	Y	Y						ITGAE	N	Y
JMJD4	Y	Y						ITGB1	N	Y
JMJD6	Y	Y						ITGB1BP1	N	Y
JMJD7	Y	Y						IVD	N	Y
JMY	Y	Y						JAK2	N	Y
JRK	Y	Y						JKAMP	N	Y
JUND	Y	Y						JRKL	N	Y
KANSL2	Y	Y						KARS	N	Y
KANSL3	Y	Y						KAT5	N	Y
KAT7	Y	Y						KAT8	N	Y
KBTBD3	Y	Y						KATNA1	N	Y
KCNA6	Y	Y						KBTBD2	N	Y
KCNIP4	Y	Y						KCNK1	N	Y
KCNK15	Y	Y						KCNN3	N	Y
KCNK5	Y	Y						KCNN4	N	Y
KCNMA1	Y	Y						KCTD13	N	Y
KCNS3	Y	Y						KCTD14	N	Y
KCTD10	Y	Y						KDM2A	N	Y
KCTD20	Y	Y						KDM4B	N	Y
KCTD5	Y	Y						KDM5C	N	Y
KDELC2	Y	Y						KDM5D	N	Y
KDM1A	Y	Y						KDM6A	N	Y
KEAP1	Y	Y						KHDRBS1	N	Y
KIAA0895L	Y	Y						KHDRBS3	N	Y
KIAA1143	Y	Y						KIAA0232	N	Y
KIAA1958	Y	Y						KIAA0391	N	Y
KIF12	Y	Y						KIAA1109	N	Y
KIF23	Y	Y						KIAA1191	N	Y
KIF25	Y	Y						KIAA1324	N	Y
KIF2C	Y	Y						KIF13A	N	Y
KLC1	Y	Y						KIF9	N	Y
KLF10	Y	Y						KIT	N	Y
KLF3-AS1	Y	Y						KLC4	N	Y
KLHDC1	Y	Y						KLF6	N	Y
KLHDC9	Y	Y						KLHDC2	N	Y
KLHL21	Y	Y						KLHDC3	N	Y
KLHL36	Y	Y						KLHL2	N	Y
KLHL42	Y	Y						KLHL24	N	Y
KLHL7	Y	Y						KLHL6	N	Y
KLK12	Y	Y						KLK1	N	Y
KLK3	Y	Y						KLK11	N	Y
KLK6	Y	Y						KMT2A	N	Y
KMT5A	Y	Y						KMT2C	N	Y
KMT5C	Y	Y						KRT10	N	Y
KPNA7	Y	Y						KRTCAP3	N	Y
KPNB1	Y	Y						KTN1	N	Y
KRR1	Y	Y						KYAT1	N	Y
KRT15	Y	Y						KYNU	N	Y
KRT6A	Y	Y						LAMP2	N	Y
L2HGDH	Y	Y						LAMP3	N	Y
LAMA5	Y	Y						LAMTOR3	N	Y
LANCL1	Y	Y						LAMTOR4	N	Y
LANCL2	Y	Y						LARP1	N	Y
LARP4	Y	Y						LARP4B	N	Y
LAT2	Y	Y						LARP7	N	Y
LBR	Y	Y						LATS1	N	Y
LCA5L	Y	Y						LDHB	N	Y
LCMT1	Y	Y						LDLR	N	Y
LDB1	Y	Y						LETMD1	N	Y
LDHD	Y	Y						LFNG	N	Y
LEFTY1	Y	Y						LGALS3	N	Y
LEMD1	Y	Y						LGALS4	N	Y
LEMD3	Y	Y						LGR5	N	Y
LEO1	Y	Y						LIAS	N	Y
LEPROT	Y	Y						LIMCH1	N	Y
LGALS9	Y	Y						LIMK2	N	Y
LGMN	Y	Y						LIMS2	N	Y
LGR4	Y	Y						LINC00543	N	Y
LGR6	Y	Y						LINC00667	N	Y
LHFPL2	Y	Y						LINC00869	N	Y
LHFPL6	Y	Y						LINC01123	N	Y
LILRA5	Y	Y						LINC01578	N	Y
LIMA1	Y	Y						LINC02562	N	Y
LIME1	Y	Y						LITAF	N	Y
LIN7A	Y	Y						LLGL2	N	Y
LIN7C	Y	Y						LMBRD2	N	Y
LINC-PINT	Y	Y						LMCD1	N	Y
LINC00114	Y	Y						LMF1	N	Y
LINC00167	Y	Y						LMNA	N	Y
LINC00265	Y	Y						LMO4	N	Y
LINC00476	Y	Y						LNX1	N	Y
LINC00482	Y	Y						LOC100288798	N	Y
LINC00511	Y	Y						LOC100506922	N	Y
LINC00513	Y	Y						LOC100996717	N	Y
LINC00630	Y	Y						LOC100996763	N	Y
LINC00639	Y	Y						LOC101928069	N	Y
LINC00668	Y	Y						LOC101928881	N	Y
LINC00673	Y	Y						LOC101929243	N	Y
LINC00842	Y	Y						LOC102724715	N	Y
LINC00847	Y	Y						LOC102724985	N	Y
LINC00857	Y	Y						LOC105369315	N	Y
LINC01000	Y	Y						LOC105370969	N	Y
LINC01133	Y	Y						LOC105372629	N	Y
LINC01279	Y	Y						LOC105375566	N	Y
LINC01315	Y	Y						LOC105376567	N	Y
LINC01389	Y	Y						LOC107985200	N	Y
LINC01431	Y	Y						LOC112268277	N	Y
LINC01481	Y	Y						LOC112268389	N	Y
LINC01504	Y	Y						LPCAT3	N	Y
LINC01547	Y	Y						LPP	N	Y
LINC01550	Y	Y						LRP6	N	Y
LINC01590	Y	Y						LRPAP1	N	Y
LINC01781	Y	Y						LRRC23	N	Y
LINC01814	Y	Y						LRRC40	N	Y
LINC01871	Y	Y						LRRC6	N	Y
LINC01881	Y	Y						LRRC8A	N	Y
LINC02001	Y	Y						LSM1	N	Y
LINC02018	Y	Y						LSM6	N	Y
LINC02023	Y	Y						LSR	N	Y
LINC02108	Y	Y						LSS	N	Y
LINC02332	Y	Y						LST1	N	Y
LINC02535	Y	Y						LTA4H	N	Y
LINC02588	Y	Y						LTBP1	N	Y
LIPH	Y	Y						LTBP3	N	Y
LIPT2	Y	Y						LTBP4	N	Y
LMNB2	Y	Y						LTF	N	Y
LMOD1	Y	Y						LUC7L3	N	Y
LMTK2	Y	Y						LURAP1L	N	Y
LMTK3	Y	Y						LYPLA2	N	Y
LOC100129034	Y	Y						LYPLAL1	N	Y
LOC100130298	Y	Y						LYRM2	N	Y
LOC100132154	Y	Y						LYRM4	N	Y
LOC100133331	Y	Y						LYSMD2	N	Y
LOC100190986	Y	Y						LZTFL1	N	Y
LOC100233156	Y	Y						M6PR	N	Y
LOC100288846	Y	Y						MACF1	N	Y
LOC100289230	Y	Y						MAD1L1	N	Y
LOC100289361	Y	Y						MADD	N	Y
LOC100289561	Y	Y						MAFIP	N	Y
LOC100419583	Y	Y						MAFK	N	Y
LOC100505549	Y	Y						MAGOHB	N	Y
LOC100506123	Y	Y						MALL	N	Y
LOC100506472	Y	Y						MALT1	N	Y
LOC100506476	Y	Y						MAN2A1	N	Y
LOC100506544	Y	Y						MAN2B2	N	Y
LOC100507507	Y	Y						MAP1LC3A	N	Y
LOC100996756	Y	Y						MAP1S	N	Y
LOC101926967	Y	Y						MAP2K6	N	Y
LOC101927069	Y	Y						MAP3K20	N	Y
LOC101927100	Y	Y						MAP4	N	Y
LOC101927511	Y	Y						MAP7	N	Y
LOC101928076	Y	Y						MAP7D1	N	Y
LOC101928156	Y	Y						MAPK10	N	Y
LOC101928215	Y	Y						MAPKAP1	N	Y
LOC101928323	Y	Y						MAPKAPK5-AS1	N	Y
LOC101928347	Y	Y						MAPRE2	N	Y
LOC101929709	Y	Y						2020-03-05	N	Y
LOC101929796	Y	Y						2020-03-06	N	Y
LOC101930071	Y	Y						MARK2	N	Y
LOC102723728	Y	Y						MARK3	N	Y
LOC102723878	Y	Y						MATN2	N	Y
LOC102724156	Y	Y						MAX	N	Y
LOC102724397	Y	Y						MAZ	N	Y
LOC102724720	Y	Y						MBIP	N	Y
LOC102724760	Y	Y						MBP	N	Y
LOC103091866	Y	Y						MCAT	N	Y
LOC105369347	Y	Y						MCM7	N	Y
LOC105369360	Y	Y						MCM9	N	Y
LOC105369370	Y	Y						MCOLN2	N	Y
LOC105369656	Y	Y						MCRIP2	N	Y
LOC105369690	Y	Y						MCRS1	N	Y
LOC105369819	Y	Y						MCTP1	N	Y
LOC105370624	Y	Y						MCU	N	Y
LOC105370858	Y	Y						MDFI	N	Y
LOC105371257	Y	Y						MDM2	N	Y
LOC105371554	Y	Y						MEA1	N	Y
LOC105371762	Y	Y						MEAF6	N	Y
LOC105371763	Y	Y						MECR	N	Y
LOC105371870	Y	Y						MED1	N	Y
LOC105372246	Y	Y						MED15	N	Y
LOC105372401	Y	Y						MED24	N	Y
LOC105372426	Y	Y						MED30	N	Y
LOC105372441	Y	Y						MED8	N	Y
LOC105372480	Y	Y						MEG3	N	Y
LOC105372578	Y	Y						MEN1	N	Y
LOC105372803	Y	Y						MERTK	N	Y
LOC105372962	Y	Y						MESD	N	Y
LOC105373733	Y	Y						MET	N	Y
LOC105373759	Y	Y						METTL13	N	Y
LOC105373785	Y	Y						METTL17	N	Y
LOC105374041	Y	Y						METTL26	N	Y
LOC105374080	Y	Y						METTL3	N	Y
LOC105374148	Y	Y						METTL5	N	Y
LOC105376095	Y	Y						METTL6	N	Y
LOC105376159	Y	Y						METTL9	N	Y
LOC105377763	Y	Y						MFF	N	Y
LOC105378179	Y	Y						MFSD1	N	Y
LOC105378539	Y	Y						MFSD3	N	Y
LOC105378720	Y	Y						MFSD5	N	Y
LOC105378948	Y	Y						MFSD9	N	Y
LOC105379172	Y	Y						MGA	N	Y
LOC105379280	Y	Y						MGAT4B	N	Y
LOC105379499	Y	Y						MGST1	N	Y
LOC105379508	Y	Y						MGST2	N	Y
LOC105379524	Y	Y						MICAL2	N	Y
LOC107984329	Y	Y						MID2	N	Y
LOC107984347	Y	Y						MIF4GD	N	Y
LOC107984813	Y	Y						MIGA1	N	Y
LOC107984948	Y	Y						MINDY1	N	Y
LOC107985208	Y	Y						MINDY3	N	Y
LOC107985216	Y	Y						MINPP1	N	Y
LOC107985249	Y	Y						MIS18A	N	Y
LOC107985367	Y	Y						MISP	N	Y
LOC107985404	Y	Y						MITF	N	Y
LOC107985433	Y	Y						MKL1	N	Y
LOC107985480	Y	Y						MKL2	N	Y
LOC107985554	Y	Y						MKRN1	N	Y
LOC107985567	Y	Y						MLH1	N	Y
LOC107985733	Y	Y						MLLT10	N	Y
LOC107985910	Y	Y						MMP19	N	Y
LOC107985917	Y	Y						MMP24OS	N	Y
LOC107985923	Y	Y						MMP28	N	Y
LOC107986003	Y	Y						MNAT1	N	Y
LOC107986298	Y	Y						MOB1A	N	Y
LOC107986348	Y	Y						MORC2	N	Y
LOC107986483	Y	Y						MORC3	N	Y
LOC107986854	Y	Y						MORF4L2	N	Y
LOC107986991	Y	Y						MOSPD3	N	Y
LOC107986997	Y	Y						MPC1	N	Y
LOC107987043	Y	Y						MPDU1	N	Y
LOC107987072	Y	Y						MPPE1	N	Y
LOC107987102	Y	Y						MRGBP	N	Y
LOC107987135	Y	Y						MRPL14	N	Y
LOC107987136	Y	Y						MRPL21	N	Y
LOC107987206	Y	Y						MRPL22	N	Y
LOC107987251	Y	Y						MRPL34	N	Y
LOC107987294	Y	Y						MRPL42	N	Y
LOC107987299	Y	Y						MRPL43	N	Y
LOC108783654	Y	Y						MRPL47	N	Y
LOC110384692	Y	Y						MRPL49	N	Y
LOC112267883	Y	Y						MRPL52	N	Y
LOC112268035	Y	Y						MRPL55	N	Y
LOC112268037	Y	Y						MRPL57	N	Y
LOC112268063	Y	Y						MRPL58	N	Y
LOC112268088	Y	Y						MRPL9	N	Y
LOC112268098	Y	Y						MRPS11	N	Y
LOC112268109	Y	Y						MRPS12	N	Y
LOC112268124	Y	Y						MRPS25	N	Y
LOC112268146	Y	Y						MRPS35	N	Y
LOC112268184	Y	Y						MRPS5	N	Y
LOC112268313	Y	Y						MRPS9	N	Y
LOC171391	Y	Y						MRTFA	N	Y
LOC257396	Y	Y						MS4A1	N	Y
LOC283788	Y	Y						MSH2	N	Y
LOC284454	Y	Y						MSI2	N	Y
LOC389602	Y	Y						MSLN	N	Y
LOC389831	Y	Y						MSMB	N	Y
LOC389906	Y	Y						MST1R	N	Y
LOC646626	Y	Y						MTA1	N	Y
LOC728743	Y	Y						MTCH1	N	Y
LOC729737	Y	Y						MTCH2	N	Y
LOC93622	Y	Y						MTERF4	N	Y
LONP1	Y	Y						MTF2	N	Y
LONP2	Y	Y						MTFR2	N	Y
LONRF1	Y	Y						MTIF3	N	Y
LPCAT1	Y	Y						MTMR11	N	Y
LPIN3	Y	Y						MTMR12	N	Y
LRCH4	Y	Y						MTMR14	N	Y
LRFN4	Y	Y						MTMR2	N	Y
LRIG2	Y	Y						MTOR	N	Y
LRP5	Y	Y						MTRF1	N	Y
LRRC14	Y	Y						MTSS1	N	Y
LRRC32	Y	Y						MTX2	N	Y
LRRC34	Y	Y						MUC4	N	Y
LRRC42	Y	Y						MXI1	N	Y
LRRC75A	Y	Y						MYB	N	Y
LRRFIP2	Y	Y						MYL9	N	Y
LSG1	Y	Y						MYLK	N	Y
LSM14A	Y	Y						MYO1A	N	Y
LTB	Y	Y						MYO1D	N	Y
LTV1	Y	Y						MYO6	N	Y
LYRM1	Y	Y						MYOF	N	Y
LYVE1	Y	Y						MYRIP	N	Y
MAD2L1BP	Y	Y						MZT2A	N	Y
MAF	Y	Y						N4BP1	N	Y
MAFB	Y	Y						N4BP2L2	N	Y
MAFF	Y	Y						N4BP3	N	Y
MAGED1	Y	Y						NAA20	N	Y
MAGED2	Y	Y						NAA38	N	Y
MAGEF1	Y	Y						NABP2	N	Y
MAGEH1	Y	Y						NACA	N	Y
MAGIX	Y	Y						NADK	N	Y
MAIP1	Y	Y						NANS	N	Y
MAMDC4	Y	Y						NAP1L1	N	Y
MAN1B1	Y	Y						NAPA	N	Y
MAN2C1	Y	Y						NAPG	N	Y
MAOA	Y	Y						NAPRT	N	Y
MAP2K7	Y	Y						NARS2	N	Y
MAP3K21	Y	Y						NAXD	N	Y
MAP3K4	Y	Y						NBL1	N	Y
MAP3K5	Y	Y						NCALD	N	Y
MAP3K6	Y	Y						NCAM2	N	Y
MAP4K4	Y	Y						NCAPH	N	Y
MAP4K5	Y	Y						NCBP3	N	Y
MAPK1IP1L	Y	Y						NCKAP5	N	Y
MAPKAPK2	Y	Y						NCOA2	N	Y
MAPRE1	Y	Y						NCOA4	N	Y
2020-03-02	Y	Y						NCOA7	N	Y
MARF1	Y	Y						NCOR1	N	Y
MARK1	Y	Y						NDEL1	N	Y
MARVELD3	Y	Y						NDRG2	N	Y
MAVS	Y	Y						NDUFA10	N	Y
MB	Y	Y						NDUFA11	N	Y
MBD6	Y	Y						NDUFA2	N	Y
MBOAT4	Y	Y						NDUFA3	N	Y
MBTPS2	Y	Y						NDUFAB1	N	Y
MCCC1	Y	Y						NDUFAF5	N	Y
MCEE	Y	Y						NDUFAF7	N	Y
MCRIP1	Y	Y						NDUFB3	N	Y
MDFIC	Y	Y						NDUFB6	N	Y
MDM1	Y	Y						NDUFS1	N	Y
MDP1	Y	Y						NDUFS2	N	Y
ME3	Y	Y						NDUFS4	N	Y
MECOM	Y	Y						NDUFV2	N	Y
MED14	Y	Y						NDUFV3	N	Y
MED25	Y	Y						NEAT1	N	Y
MED27	Y	Y						NEBL	N	Y
MED28	Y	Y						NECAP1	N	Y
MED29	Y	Y						NEDD4L	N	Y
MED6	Y	Y						NEK4	N	Y
MEF2D	Y	Y						NEK6	N	Y
MEGF6	Y	Y						NELFCD	N	Y
MELTF	Y	Y						NELL2	N	Y
MEPCE	Y	Y						NEMP2	N	Y
MESP1	Y	Y						NET1	N	Y
METTL1	Y	Y						NFIB	N	Y
METTL21A	Y	Y						NFIC	N	Y
METTL25	Y	Y						NFS1	N	Y
METTL2B	Y	Y						NFU1	N	Y
METTL7B	Y	Y						NFYC	N	Y
MEX3C	Y	Y						NGEF	N	Y
MFAP1	Y	Y						NGLY1	N	Y
MFAP4	Y	Y						NHSL1	N	Y
MFRP	Y	Y						NINJ1	N	Y
MFSD10	Y	Y						NIPA2	N	Y
MFSD11	Y	Y						NISCH	N	Y
MFSD14A	Y	Y						NIT1	N	Y
MFSD14B	Y	Y						NMD3	N	Y
MFSD2A	Y	Y						NME3	N	Y
MFSD6	Y	Y						NMI	N	Y
MFSD6L	Y	Y						NMT1	N	Y
MGAT1	Y	Y						NOB1	N	Y
MGAT2	Y	Y						NOL4	N	Y
MIA2	Y	Y						NOL8	N	Y
MIAT	Y	Y						NOSIP	N	Y
MICALL2	Y	Y						NOTCH1	N	Y
MIPEPP3	Y	Y						NOX1	N	Y
MIR200CHG	Y	Y						NOXA1	N	Y
MIS12	Y	Y						NPAS2	N	Y
MISP3	Y	Y						NPIPB4	N	Y
MITD1	Y	Y						NPTN	N	Y
MLLT3	Y	Y						NQO1	N	Y
MLPH	Y	Y						NR2C1	N	Y
MMEL1	Y	Y						NR2C2	N	Y
MMP14	Y	Y						NR2F2	N	Y
MMP17	Y	Y						NRBP1	N	Y
MMP2	Y	Y						NRP1	N	Y
MMP25	Y	Y						NSD1	N	Y
MMUT	Y	Y						NSD2	N	Y
MOB2	Y	Y						NSDHL	N	Y
MOB3B	Y	Y						NSMCE1	N	Y
MOCS2	Y	Y						NSMCE2	N	Y
MORC4	Y	Y						NSMCE4A	N	Y
MORN2	Y	Y						NSUN2	N	Y
MORN4	Y	Y						NSUN5	N	Y
MOSPD1	Y	Y						NT5C	N	Y
MPEG1	Y	Y						NT5C2	N	Y
MPG	Y	Y						NT5C3A	N	Y
MPHOSPH6	Y	Y						NT5C3B	N	Y
MPND	Y	Y						NT5DC1	N	Y
MPP6	Y	Y						NTM	N	Y
MPPED2	Y	Y						NTRK3	N	Y
MPZL2	Y	Y						NUCB1	N	Y
MPZL3	Y	Y						NUCB2	N	Y
MREG	Y	Y						NUDT16	N	Y
MRFAP1L1	Y	Y						NUDT16L1	N	Y
MROH3P	Y	Y						NUDT4	N	Y
MRPL10	Y	Y						NUFIP2	N	Y
MRPL20-AS1	Y	Y						NUMA1	N	Y
MRPL28	Y	Y						NUP210	N	Y
MRPL37	Y	Y						NUP35	N	Y
MRPL40	Y	Y						NUP85	N	Y
MRPL46	Y	Y						NUP88	N	Y
MRPS10	Y	Y						NUPR1	N	Y
MRPS17	Y	Y						NUS1	N	Y
MRPS18B	Y	Y						NXF1	N	Y
MRPS30	Y	Y						NXPE2	N	Y
MRS2	Y	Y						NYNRIN	N	Y
MRTO4	Y	Y						OARD1	N	Y
MS4A7	Y	Y						OAS1	N	Y
MSANTD2	Y	Y						OAT	N	Y
MSH5-SAPCD1	Y	Y						OCEL1	N	Y
MSN	Y	Y						OCIAD2	N	Y
MSRB3	Y	Y						OFD1	N	Y
MT1A	Y	Y						OGDH	N	Y
MT1DP	Y	Y						OGFOD3	N	Y
MTA3	Y	Y						OGT	N	Y
MTHFD1L	Y	Y						OLFM1	N	Y
MTHFD2	Y	Y						OLR1	N	Y
MTHFR	Y	Y						ORMDL1	N	Y
MTMR4	Y	Y						OS9	N	Y
MTPN	Y	Y						OSBPL2	N	Y
MTR	Y	Y						OSBPL3	N	Y
MTRF1L	Y	Y						OSBPL7	N	Y
MTRNR2L6	Y	Y						OSBPL9	N	Y
MTURN	Y	Y						OSER1	N	Y
MUC12	Y	Y						OSTF1	N	Y
MUC2	Y	Y						OTUB1	N	Y
MUC5B	Y	Y						OTUD5	N	Y
MUL1	Y	Y						OTUD6B-AS1	N	Y
MUSTN1	Y	Y						OXLD1	N	Y
MXD1	Y	Y						OXNAD1	N	Y
MXD3	Y	Y						OXR1	N	Y
MXD4	Y	Y						P2RX4	N	Y
MYADM	Y	Y						P2RY13	N	Y
MYCBP	Y	Y						P3H1	N	Y
MYD88	Y	Y						P3H2	N	Y
MYL6B	Y	Y						P4HA2	N	Y
MYNN	Y	Y						PAAF1	N	Y
MYO10	Y	Y						PABPC1L	N	Y
MYO1E	Y	Y						PACRG	N	Y
MYO1G	Y	Y						PACSIN2	N	Y
MYO5B	Y	Y						PADI2	N	Y
MYO7B	Y	Y						PADI4	N	Y
MYOM1	Y	Y						PAFAH1B2	N	Y
MYOZ2	Y	Y						PAG1	N	Y
MYZAP	Y	Y						PAK4	N	Y
NAA25	Y	Y						PAMR1	N	Y
NAB1	Y	Y						PAN3	N	Y
NARF	Y	Y						PAPOLA	N	Y
NAT10	Y	Y						PARL	N	Y
NAT2	Y	Y						PARN	N	Y
NAT9	Y	Y						PARP6	N	Y
NBPF14	Y	Y						PATJ	N	Y
NBPF19	Y	Y						PAWR	N	Y
NBR1	Y	Y						PAX8	N	Y
NCAPG2	Y	Y						PAXX	N	Y
NCAPH2	Y	Y						PBRM1	N	Y
NCBP1	Y	Y						PCCA	N	Y
NCKAP1	Y	Y						PCDHGC3	N	Y
NCOA1	Y	Y						PCED1A	N	Y
NCOA5	Y	Y						PCID2	N	Y
NDFIP1	Y	Y						PCIF1	N	Y
NDN	Y	Y						PCK1	N	Y
NDST1	Y	Y						PCM1	N	Y
NDUFAF4	Y	Y						PCMT1	N	Y
NDUFAF6	Y	Y						PCNP	N	Y
NECAP2	Y	Y						PCNT	N	Y
NEFL	Y	Y						PCTP	N	Y
NEIL1	Y	Y						PDCD10	N	Y
NEK7	Y	Y						PDCD2	N	Y
NEO1	Y	Y						PDCD2L	N	Y
NEPRO	Y	Y						PDE4D	N	Y
NEURL4	Y	Y						PDE9A	N	Y
NEXN	Y	Y						PDGFB	N	Y
NFASC	Y	Y						PDGFRA	N	Y
NFIX	Y	Y						PDHA1	N	Y
NFKB1	Y	Y						PDHB	N	Y
NFKBIB	Y	Y						PDK1	N	Y
NFX1	Y	Y						PDLIM1	N	Y
NHLRC1	Y	Y						PDS5B	N	Y
NIPSNAP3A	Y	Y						PDXK	N	Y
NKAP	Y	Y						PDZD11	N	Y
NLN	Y	Y						PDZD3	N	Y
NLRP2	Y	Y						PDZD8	N	Y
NLRX1	Y	Y						PEA15	N	Y
NME4	Y	Y						PES1	N	Y
NOL3	Y	Y						PET100	N	Y
NOMO1	Y	Y						PEX16	N	Y
NOMO3	Y	Y						PEX3	N	Y
NOP56	Y	Y						PFDN6	N	Y
NPFFR2	Y	Y						PFKP	N	Y
NPIPA3	Y	Y						PGAP2	N	Y
NPIPA5	Y	Y						PGAP3	N	Y
NPL	Y	Y						PGGT1B	N	Y
NPNT	Y	Y						PGLS	N	Y
NPPA-AS1	Y	Y						PGM3	N	Y
NPPC	Y	Y						PHACTR1	N	Y
NPY1R	Y	Y						PHACTR2	N	Y
NR1D2	Y	Y						PHACTR4	N	Y
NR1H2	Y	Y						PHC3	N	Y
NR1H3	Y	Y						PHF1	N	Y
NR1H4	Y	Y						PHF10	N	Y
NR2F1	Y	Y						PHF14	N	Y
NR2F6	Y	Y						PHLDB1	N	Y
NR3C2	Y	Y						PHTF2	N	Y
NRAV	Y	Y						PHYH	N	Y
NRSN2	Y	Y						PHYKPL	N	Y
NSFL1C	Y	Y						PIAS1	N	Y
NSUN5P1	Y	Y						PIAS2	N	Y
NSUN5P2	Y	Y						PIBF1	N	Y
NT5E	Y	Y						PICALM	N	Y
NTAN1	Y	Y						PID1	N	Y
NUB1	Y	Y						PIGL	N	Y
NUDT13	Y	Y						PIGT	N	Y
NUDT21	Y	Y						PIK3C2B	N	Y
NUDT3	Y	Y						PIK3C3	N	Y
NUDT4B	Y	Y						PIK3CB	N	Y
NUDT8	Y	Y						PIN1	N	Y
NUDT9	Y	Y						PIP4K2C	N	Y
NUP54	Y	Y						PISD	N	Y
NUTM2A-AS1	Y	Y						PITPNC1	N	Y
NVL	Y	Y						PKIG	N	Y
NXPE1	Y	Y						PKM	N	Y
NXPE3	Y	Y						PKP4	N	Y
NXPE4	Y	Y						PLA2G10	N	Y
NXT1	Y	Y						PLA2G15	N	Y
OGA	Y	Y						PLA2G16	N	Y
OGN	Y	Y						PLA2G2A	N	Y
OIP5-AS1	Y	Y						PLA2G6	N	Y
OIT3	Y	Y						PLCG1	N	Y
OLFM2	Y	Y						PLD3	N	Y
OLFM4	Y	Y						PLEKHA2	N	Y
OMA1	Y	Y						PLEKHA7	N	Y
OPN3	Y	Y						PLEKHB2	N	Y
ORAI3	Y	Y						PLEKHG6	N	Y
ORC1	Y	Y						PLEKHH1	N	Y
OSBPL10	Y	Y						PLEKHM2	N	Y
OSCAR	Y	Y						PLPBP	N	Y
OSMR	Y	Y						PLPP2	N	Y
OTOP2	Y	Y						PLPP5	N	Y
P2RX1	Y	Y						PLSCR1	N	Y
P2RY1	Y	Y						PLTP	N	Y
PACS1	Y	Y						PLXNA3	N	Y
PACS2	Y	Y						PML	N	Y
PAFAH1B1	Y	Y						PMM2	N	Y
PAFAH1B3	Y	Y						PMP22	N	Y
PAGR1	Y	Y						PMS2	N	Y
PAK1	Y	Y						PNKD	N	Y
PALD1	Y	Y						PNPLA2	N	Y
PANK3	Y	Y						PNRC2	N	Y
PAOX	Y	Y						POFUT1	N	Y
PAQR5	Y	Y						POLB	N	Y
PARD3B	Y	Y						POLD2	N	Y
PARD6A	Y	Y						POLDIP3	N	Y
PARP1	Y	Y						POLE	N	Y
PARP10	Y	Y						POLI	N	Y
PARP8	Y	Y						POLR2E	N	Y
PATL2	Y	Y						POLR2F	N	Y
PAX5	Y	Y						POLR3F	N	Y
PBK	Y	Y						POLR3H	N	Y
PC	Y	Y						POLRMT	N	Y
PCDHB13	Y	Y						POMT1	N	Y
PCGF1	Y	Y						PON2	N	Y
PCLAF	Y	Y						POR	N	Y
PCNX1	Y	Y						POT1	N	Y
PCSK7	Y	Y						PPA1	N	Y
PCYOX1L	Y	Y						PPARG	N	Y
PDE6A	Y	Y						PPDPF	N	Y
PDE6B	Y	Y						PPFIA1	N	Y
PDE6D	Y	Y						PPFIA2	N	Y
PDE8A	Y	Y						PPFIBP2	N	Y
PDK4	Y	Y						PPHLN1	N	Y
PDLIM5	Y	Y						PPIE	N	Y
PDP2	Y	Y						PPIL2	N	Y
PDPK1	Y	Y						PPIL3	N	Y
PDS5A	Y	Y						PPL	N	Y
PECAM1	Y	Y						PPM1H	N	Y
PEMT	Y	Y						PPP1CC	N	Y
PEPD	Y	Y						PPP1R12C	N	Y
PER1	Y	Y						PPP1R13B	N	Y
PEX10	Y	Y						PPP1R32	N	Y
PEX19	Y	Y						PPP1R35	N	Y
PEX26	Y	Y						PPP1R7	N	Y
PEX5	Y	Y						PPP2R2A	N	Y
PEX6	Y	Y						PPP2R2D	N	Y
PEX7	Y	Y						PPP2R3C	N	Y
PF4	Y	Y						PPP4C	N	Y
PFKFB2	Y	Y						PPP4R1	N	Y
PFN2	Y	Y						PPP4R3A	N	Y
PGBD2	Y	Y						PPP6R2	N	Y
PGF	Y	Y						PPP6R3	N	Y
PGM1	Y	Y						PPT1	N	Y
PGM2	Y	Y						PRAC2	N	Y
PGS1	Y	Y						PRAP1	N	Y
PHC1	Y	Y						PRC1	N	Y
PHF12	Y	Y						PRDM2	N	Y
PHF19	Y	Y						PRDX3	N	Y
PHF20L1	Y	Y						PRDX5	N	Y
PHF21A	Y	Y						PRELID2	N	Y
PHKB	Y	Y						PREX1	N	Y
PHRF1	Y	Y						PRKAA1	N	Y
PI16	Y	Y						PRKAB1	N	Y
PI4KAP1	Y	Y						PRKACB	N	Y
PIAS3	Y	Y						PRKAG2	N	Y
PIDD1	Y	Y						PRKCD	N	Y
PIFO	Y	Y						PRKCH	N	Y
PIGBOS1	Y	Y						PRKCI	N	Y
PIGH	Y	Y						PRKCSH	N	Y
PIGQ	Y	Y						PRKCZ	N	Y
PIGR	Y	Y						PRKRA	N	Y
PIGV	Y	Y						PRMT1	N	Y
PIGX	Y	Y						PRMT2	N	Y
PIGY-DT	Y	Y						PRMT9	N	Y
PIH1D2	Y	Y						PROCR	N	Y
PIK3R2	Y	Y						PRPSAP2	N	Y
PIK3R3	Y	Y						PRR15	N	Y
PIM2	Y	Y						PRRC2A	N	Y
PINLYP	Y	Y						PRRG2	N	Y
PINX1	Y	Y						PRSS16	N	Y
PIP4P1	Y	Y						PRSS3	N	Y
PIP5K1C	Y	Y						PRUNE1	N	Y
PIR	Y	Y						PSD3	N	Y
PITHD1	Y	Y						PSIP1	N	Y
PITPNM2	Y	Y						PSMA1	N	Y
PITX1	Y	Y						PSMA3	N	Y
PKHD1L1	Y	Y						PSMA3-AS1	N	Y
PLAA	Y	Y						PSMA6	N	Y
PLCB4	Y	Y						PSMB3	N	Y
PLCD4	Y	Y						PSMB5	N	Y
PLD1	Y	Y						PSMC4	N	Y
PLEK2	Y	Y						PSMC6	N	Y
PLEKHA4	Y	Y						PSMD1	N	Y
PLEKHG5	Y	Y						PSMF1	N	Y
PLEKHO2	Y	Y						PSMG4	N	Y
PLIN3	Y	Y						PSPH	N	Y
PLK1	Y	Y						PSTPIP1	N	Y
PLLP	Y	Y						PTBP1	N	Y
PLOD2	Y	Y						PTCD2	N	Y
PLPPR2	Y	Y						PTGES2	N	Y
PLRG1	Y	Y						PTGES3L	N	Y
PLS3	Y	Y						PTGR1	N	Y
PLVAP	Y	Y						PTGS2	N	Y
PMS2P9	Y	Y						PTK2	N	Y
PMVK	Y	Y						PTK2B	N	Y
PNO1	Y	Y						PTMA	N	Y
PNPLA4	Y	Y						PTP4A1	N	Y
PNPLA6	Y	Y						PTP4A2	N	Y
PNPLA8	Y	Y						PTPA	N	Y
PNPO	Y	Y						PTPN11	N	Y
PODXL2	Y	Y						PTPN13	N	Y
POGLUT1	Y	Y						PTPN18	N	Y
POLE3	Y	Y						PTPN2	N	Y
POLR1B	Y	Y						PTPRK	N	Y
POLR2D	Y	Y						PTPRN2	N	Y
POLR2J3	Y	Y						PTPRR	N	Y
POLR3A	Y	Y						PTTG1IP	N	Y
POLR3E	Y	Y						PUF60	N	Y
POMZP3	Y	Y						PUS1	N	Y
POSTN	Y	Y						PUSL1	N	Y
POU2AF1	Y	Y						PVR	N	Y
POU2F1	Y	Y						PXN	N	Y
PPARA	Y	Y						PXYLP1	N	Y
PPARD	Y	Y						PYM1	N	Y
PPCDC	Y	Y						QARS	N	Y
PPFIA3	Y	Y						QKI	N	Y
PPIG	Y	Y						QPCT	N	Y
PPIL1	Y	Y						QPRT	N	Y
PPIP5K1	Y	Y						QRICH1	N	Y
PPIP5K2	Y	Y						RAB10	N	Y
PPM1B	Y	Y						RAB18	N	Y
PPM1G	Y	Y						RAB24	N	Y
PPME1	Y	Y						RAB34	N	Y
PPP1R11	Y	Y						RAB40B	N	Y
PPP1R12B	Y	Y						RAB40C	N	Y
PPP1R27	Y	Y						RAB4A	N	Y
PPP1R3E	Y	Y						RAB5A	N	Y
PPP1R9B	Y	Y						RAB5C	N	Y
PPP2R3B	Y	Y						RAB6A	N	Y
PPP2R5B	Y	Y						RAB7A	N	Y
PPP4R3B	Y	Y						RAB8B	N	Y
PQBP1	Y	Y						RABGEF1	N	Y
PQLC1	Y	Y						RABL2A	N	Y
PRADC1	Y	Y						RAD17	N	Y
PRDM11	Y	Y						RAD23A	N	Y
PRICKLE3	Y	Y						RAD51	N	Y
PRIM1	Y	Y						RAD51C	N	Y
PRKAB2	Y	Y						RAF1	N	Y
PRKAG1	Y	Y						RALB	N	Y
PRKCA	Y	Y						RALGPS1	N	Y
PRKCQ-AS1	Y	Y						RALY	N	Y
PRKRA-AS1	Y	Y						RALYL	N	Y
PRLR	Y	Y						RAMP1	N	Y
PRMT3	Y	Y						RANBP1	N	Y
PROSER2	Y	Y						RANBP17	N	Y
PRPF19	Y	Y						RANBP3	N	Y
PRPF40A	Y	Y						RAP1A	N	Y
PRPF40B	Y	Y						RAP1GDS1	N	Y
PRPF6	Y	Y						RAPGEFL1	N	Y
PRPSAP1	Y	Y						RARS2	N	Y
PRR3	Y	Y						RASSF4	N	Y
PRR34-AS1	Y	Y						RBCK1	N	Y
PRR7	Y	Y						RBM10	N	Y
PRRC1	Y	Y						RBM18	N	Y
PRSS12	Y	Y						RBM26	N	Y
PRTFDC1	Y	Y						RBM3	N	Y
PRXL2C	Y	Y						RBM33	N	Y
PSAT1	Y	Y						RBM34	N	Y
PSKH1	Y	Y						RBM39	N	Y
PSMD14	Y	Y						RBM42	N	Y
PSMD2	Y	Y						RBM47	N	Y
PSME4	Y	Y						RBM6	N	Y
PSMG3	Y	Y						RBMS1	N	Y
PSORS1C1	Y	Y						RBPMS	N	Y
PTAR1	Y	Y						RCAN1	N	Y
PTDSS1	Y	Y						RCE1	N	Y
PTGDS	Y	Y						RCHY1	N	Y
PTGER3	Y	Y						RCOR3	N	Y
PTGR2	Y	Y						RDH11	N	Y
PTN	Y	Y						RDH13	N	Y
PTOV1	Y	Y						REEP4	N	Y
PTPN23	Y	Y						RELA	N	Y
PTPRCAP	Y	Y						RELB	N	Y
PTPRF	Y	Y						REPS1	N	Y
PTPRH	Y	Y						RERGL	N	Y
PTPRM	Y	Y						RETREG3	N	Y
PTPRO	Y	Y						REV1	N	Y
PTTG1	Y	Y						REV3L	N	Y
PUDP	Y	Y						RFC2	N	Y
PUM1	Y	Y						RFC5	N	Y
PUM2	Y	Y						RFT1	N	Y
PUM3	Y	Y						RFWD3	N	Y
PUS10	Y	Y						RGS13	N	Y
PUS7L	Y	Y						RGS14	N	Y
PVALB	Y	Y						RHOG	N	Y
PWWP2B	Y	Y						RHOT1	N	Y
PXK	Y	Y						RHOU	N	Y
PXMP2	Y	Y						RILP	N	Y
PXMP4	Y	Y						RINT1	N	Y
PYCR1	Y	Y						RIOK2	N	Y
PYY	Y	Y						RMDN1	N	Y
RAB17	Y	Y						RMND5A	N	Y
RAB23	Y	Y						RNASE1	N	Y
RAB27A	Y	Y						RNASE6	N	Y
RAB30	Y	Y						RNASEH1	N	Y
RAB32	Y	Y						RNASET2	N	Y
RAB33A	Y	Y						RND3	N	Y
RAB35	Y	Y						RNF121	N	Y
RAB37	Y	Y						RNF126	N	Y
RAB38	Y	Y						RNF130	N	Y
RAB3D	Y	Y						RNF135	N	Y
RAB4B	Y	Y						RNF139	N	Y
RAB4B-EGLN2	Y	Y						RNF145	N	Y
RAB8A	Y	Y						RNF146	N	Y
RABEP2	Y	Y						RNF149	N	Y
RABIF	Y	Y						RNF19B	N	Y
RABL2B	Y	Y						RNF20	N	Y
RAD1	Y	Y						RNF216	N	Y
RAD50	Y	Y						RNF216P1	N	Y
RAD51AP1	Y	Y						RNF217	N	Y
RAD54B	Y	Y						RNF220	N	Y
RALA	Y	Y						RNF38	N	Y
RALGDS	Y	Y						RNF43	N	Y
RARRES3	Y	Y						RNF6	N	Y
RASA2	Y	Y						RNF7	N	Y
RASEF	Y	Y						RNF8	N	Y
RASSF1	Y	Y						RNPS1	N	Y
RAVER2	Y	Y						ROGDI	N	Y
RBBP5	Y	Y						RPA1	N	Y
RBBP6	Y	Y						RPAIN	N	Y
RBBP8	Y	Y						RPE	N	Y
RBM12	Y	Y						RPF2	N	Y
RBM17	Y	Y						RPL10	N	Y
RBM23	Y	Y						RPL13A	N	Y
RBM24	Y	Y						RPL14	N	Y
RBM27	Y	Y						RPL22L1	N	Y
RBM45	Y	Y						RPL31	N	Y
RBM4B	Y	Y						RPL32	N	Y
RBMXL1	Y	Y						RPL34	N	Y
RBP4	Y	Y						RPL7L1	N	Y
RBP5	Y	Y						RPL9	N	Y
RC3H2	Y	Y						RPN2	N	Y
RCAN3	Y	Y						RPP14	N	Y
RCBTB1	Y	Y						RPRD1A	N	Y
RCC1	Y	Y						RPS19BP1	N	Y
RCC2	Y	Y						RPS21	N	Y
RCN3	Y	Y						RPS27	N	Y
RCSD1	Y	Y						RPS3	N	Y
REST	Y	Y						RPS3A	N	Y
RET	Y	Y						RPS6KA1	N	Y
RETNLB	Y	Y						RPS6KA3	N	Y
RFC4	Y	Y						RPS9	N	Y
RGCC	Y	Y						RRBP1	N	Y
RGPD2	Y	Y						RRS1	N	Y
RGS1	Y	Y						RSPH1	N	Y
RGS19	Y	Y						RSPO3	N	Y
RHBDD1	Y	Y						RSRC1	N	Y
RHBDF1	Y	Y						RSRC2	N	Y
RHBG	Y	Y						RSRP1	N	Y
RHPN1	Y	Y						RTCA	N	Y
RHPN2	Y	Y						RTEL1	N	Y
RILPL2	Y	Y						RTKN	N	Y
RIMS3	Y	Y						RTKN2	N	Y
RIN2	Y	Y						RTL8A	N	Y
RIOX1	Y	Y						RTN3	N	Y
RMC1	Y	Y						RTN4	N	Y
RMI1	Y	Y						RTN4IP1	N	Y
RMI2	Y	Y						RUBCNL	N	Y
RNA45SN4	Y	Y						RUNX1	N	Y
RNASEH2A	Y	Y						RUNX1T1	N	Y
RNF103	Y	Y						RUVBL1	N	Y
RNF111	Y	Y						RWDD2A	N	Y
RNF113A	Y	Y						RWDD3	N	Y
RNF125	Y	Y						RXRB	N	Y
RNF13	Y	Y						S100A13	N	Y
RNF138	Y	Y						S100A16	N	Y
RNF141	Y	Y						S100A9	N	Y
RNF152	Y	Y						SAFB	N	Y
RNF170	Y	Y						SAMD12	N	Y
RNF208	Y	Y						SAMD3	N	Y
RNF219	Y	Y						SAP18	N	Y
RNF227	Y	Y						SAP30L	N	Y
RNF25	Y	Y						SARAF	N	Y
RNF40	Y	Y						SART1	N	Y
RNF44	Y	Y						SASH1	N	Y
RNGTT	Y	Y						SAT2	N	Y
RNPEP	Y	Y						SBDSP1	N	Y
RNPEPL1	Y	Y						SBF1	N	Y
ROBO1	Y	Y						SBNO2	N	Y
ROBO2	Y	Y						SCAMP2	N	Y
RP9	Y	Y						SCAMP3	N	Y
RPGRIP1L	Y	Y						SCAND1	N	Y
RPL10L	Y	Y						SCEL	N	Y
RPL23AP7	Y	Y						SCIN	N	Y
RPP25	Y	Y						SCNM1	N	Y
RPP30	Y	Y						SCO1	N	Y
RPP38	Y	Y						SCYL1	N	Y
RPP40	Y	Y						SDC1	N	Y
RPS6KL1	Y	Y						SDCBP	N	Y
RPSAP52	Y	Y						SDF2	N	Y
RPSAP58	Y	Y						SDF4	N	Y
RPSAP9	Y	Y						SEC11C	N	Y
RPUSD1	Y	Y						SEC13	N	Y
RREB1	Y	Y						SEC16A	N	Y
RRM2	Y	Y						SEC23A	N	Y
RRP12	Y	Y						SEC24A	N	Y
RSAD1	Y	Y						SEC62	N	Y
RSAD2	Y	Y						SECISBP2	N	Y
RSBN1	Y	Y						SEH1L	N	Y
RSPRY1	Y	Y						SELENOS	N	Y
RTF1	Y	Y						SEMA3B	N	Y
RTL8C	Y	Y						SENP8	N	Y
RUFY2	Y	Y						SEPHS1	N	Y
RUFY3	Y	Y						2020-09-10	N	Y
RUSC1	Y	Y						2020-09-02	N	Y
RUVBL2	Y	Y						2020-09-07	N	Y
RWDD2B	Y	Y						2020-09-09	N	Y
RYK	Y	Y						SERF2	N	Y
S100A8	Y	Y						SERGEF	N	Y
SAE1	Y	Y						SERINC2	N	Y
SAMD13	Y	Y						SERPINA1	N	Y
SAP30BP	Y	Y						SERPINB6	N	Y
SAR1B	Y	Y						SERPINE2	N	Y
SARS2	Y	Y						SERTAD3	N	Y
SASH3	Y	Y						SETD2	N	Y
SAV1	Y	Y						SETD6	N	Y
SCAF8	Y	Y						SETD9	N	Y
SCAMP1-AS1	Y	Y						SF3B1	N	Y
SCAMP4	Y	Y						SFPQ	N	Y
SCAND2P	Y	Y						SFXN1	N	Y
SCARB2	Y	Y						SFXN4	N	Y
SCARF2	Y	Y						SGK2	N	Y
SCG5	Y	Y						SGPL1	N	Y
SCML1	Y	Y						SGSM3	N	Y
SCNN1B	Y	Y						SH2B1	N	Y
SCNN1G	Y	Y						SH3D19	N	Y
SCX	Y	Y						SH3GLB1	N	Y
SDC2	Y	Y						SH3RF2	N	Y
SDHAF3	Y	Y						SH3TC1	N	Y
SDHAF4	Y	Y						SH3YL1	N	Y
SDHAP2	Y	Y						SHC1	N	Y
SDK2	Y	Y						SHISA5	N	Y
SDR16C5	Y	Y						SHKBP1	N	Y
SDR39U1	Y	Y						SHMT2	N	Y
SEC14L1	Y	Y						SHROOM1	N	Y
SEC16B	Y	Y						SHTN1	N	Y
SEC31A	Y	Y						SIAH1	N	Y
SECTM1	Y	Y						SKAP1	N	Y
SEL1L	Y	Y						SLAMF1	N	Y
SELPLG	Y	Y						SLBP	N	Y
SEMA6A	Y	Y						SLC16A3	N	Y
SEMA6D	Y	Y						SLC16A5	N	Y
SENP7	Y	Y						SLC16A9	N	Y
SEPT5-GP1BB	Y	Y						SLC17A4	N	Y
SERAC1	Y	Y						SLC20A1	N	Y
SERPINB5	Y	Y						SLC20A2	N	Y
SERPINB8	Y	Y						SLC22A18	N	Y
SERPINB9	Y	Y						SLC22A23	N	Y
SERPINI1	Y	Y						SLC25A1	N	Y
SESTD1	Y	Y						SLC25A11	N	Y
SETBP1	Y	Y						SLC25A14	N	Y
SFI1	Y	Y						SLC25A26	N	Y
SFMBT2	Y	Y						SLC25A39	N	Y
SFSWAP	Y	Y						SLC25A44	N	Y
SFT2D3	Y	Y						SLC26A2	N	Y
SFXN2	Y	Y						SLC26A6	N	Y
SGK3	Y	Y						SLC29A3	N	Y
SH2D4A	Y	Y						SLC2A8	N	Y
SH3BP1	Y	Y						SLC30A5	N	Y
SH3KBP1	Y	Y						SLC30A6	N	Y
SHANK2	Y	Y						SLC35A1	N	Y
SHC2	Y	Y						SLC35A3	N	Y
SHOX	Y	Y						SLC35B2	N	Y
SHPRH	Y	Y						SLC35B3	N	Y
SI	Y	Y						SLC35C2	N	Y
SIAE	Y	Y						SLC35D1	N	Y
SIAH2	Y	Y						SLC35F5	N	Y
SIDT1	Y	Y						SLC38A2	N	Y
SIDT2	Y	Y						SLC38A9	N	Y
SIGLEC10	Y	Y						SLC39A11	N	Y
SIK3	Y	Y						SLC39A14	N	Y
SIL1	Y	Y						SLC39A4	N	Y
SIRT3	Y	Y						SLC39A5	N	Y
SIRT6	Y	Y						SLC3A2	N	Y
SLC15A3	Y	Y						SLC40A1	N	Y
SLC16A7	Y	Y						SLC43A1	N	Y
SLC18A1	Y	Y						SLC43A2	N	Y
SLC25A13	Y	Y						SLC44A5	N	Y
SLC25A34	Y	Y						SLC4A2	N	Y
SLC25A36	Y	Y						SLC50A1	N	Y
SLC25A40	Y	Y						SLC52A2	N	Y
SLC25A45	Y	Y						SLC9A3R2	N	Y
SLC25A46	Y	Y						SLF2	N	Y
SLC27A2	Y	Y						SLIRP	N	Y
SLC27A6	Y	Y						SLX1B	N	Y
SLC28A2	Y	Y						SMAD2	N	Y
SLC29A1	Y	Y						SMAP2	N	Y
SLC2A1	Y	Y						SMARCA4	N	Y
SLC33A1	Y	Y						SMDT1	N	Y
SLC35A4	Y	Y						SMG6	N	Y
SLC35D2	Y	Y						SMIM12	N	Y
SLC35E3	Y	Y						SMIM19	N	Y
SLC35E4	Y	Y						SMIM22	N	Y
SLC35G1	Y	Y						SMIM26	N	Y
SLC37A4	Y	Y						SMIM29	N	Y
SLC39A1	Y	Y						SMN2	N	Y
SLC39A13	Y	Y						SMOC2	N	Y
SLC39A8	Y	Y						SMPD1	N	Y
SLC41A2	Y	Y						SMPDL3A	N	Y
SLC48A1	Y	Y						SMTN	N	Y
SLC4A4	Y	Y						SMURF1	N	Y
SLC6A19	Y	Y						SMYD3	N	Y
SLC6A8	Y	Y						SNAPIN	N	Y
SLC7A14	Y	Y						SNHG17	N	Y
SLC7A6OS	Y	Y						SNHG21	N	Y
SLC7A8	Y	Y						SNHG29	N	Y
SLCO1C1	Y	Y						SNHG6	N	Y
SLCO4A1	Y	Y						SNHG7	N	Y
SLX1A-SULT1A3	Y	Y						SNRNP35	N	Y
SMARCC1	Y	Y						SNRPA1	N	Y
SMARCC2	Y	Y						SNRPC	N	Y
SMARCD1	Y	Y						SNW1	N	Y
SMARCD2	Y	Y						SNX13	N	Y
SMC4	Y	Y						SNX15	N	Y
SMG1	Y	Y						SNX20	N	Y
SMG1P5	Y	Y						SNX29	N	Y
SMG5	Y	Y						SNX3	N	Y
SMG7	Y	Y						SNX4	N	Y
SMIM11A	Y	Y						SNX5	N	Y
SMIM27	Y	Y						SOCS2	N	Y
SMIM3	Y	Y						SOD2	N	Y
SMIM35	Y	Y						SOD3	N	Y
SMIM8	Y	Y						SORBS2	N	Y
SMN1	Y	Y						SORBS3	N	Y
SMURF2	Y	Y						SOX6	N	Y
SMYD2	Y	Y						SP100	N	Y
SNAI1	Y	Y						SP3	N	Y
SNAPC1	Y	Y						SP5	N	Y
SNHG10	Y	Y						SPATA6L	N	Y
SNHG15	Y	Y						SPATS2L	N	Y
SNORD3A	Y	Y						SPC24	N	Y
SNRK	Y	Y						SPIDR	N	Y
SNRNP200	Y	Y						SPINDOC	N	Y
SNRNP25	Y	Y						SPINT1	N	Y
SNRNP40	Y	Y						SPINT1-AS1	N	Y
SNTG2	Y	Y						SPIRE2	N	Y
SNUPN	Y	Y						SPNS1	N	Y
SNURF	Y	Y						SPOCK2	N	Y
SNX32	Y	Y						SPP1	N	Y
SNX8	Y	Y						SPTAN1	N	Y
SON	Y	Y						SPTLC1	N	Y
SORD	Y	Y						SRBD1	N	Y
SOS2	Y	Y						SREBF2	N	Y
SOWAHA	Y	Y						SREK1	N	Y
SOX12	Y	Y						SRGN	N	Y
SOX15	Y	Y						SRI	N	Y
SOX4	Y	Y						SRM	N	Y
SOX9	Y	Y						SRPK1	N	Y
SOX9-AS1	Y	Y						SRRM2	N	Y
SP110	Y	Y						SRSF10	N	Y
SP2	Y	Y						SRSF2	N	Y
SPATA21	Y	Y						SRSF4	N	Y
SPATA7	Y	Y						SRSF5	N	Y
SPDL1	Y	Y						SRSF6	N	Y
SPECC1L	Y	Y						SRSF7	N	Y
SPG7	Y	Y						SRSF8	N	Y
SPHK2	Y	Y						SS18	N	Y
SPINK2	Y	Y						SSBP1	N	Y
SPINT2	Y	Y						SSBP2	N	Y
SPN	Y	Y						SSBP3	N	Y
SPOUT1	Y	Y						SSBP4	N	Y
SPPL3	Y	Y						ST3GAL1	N	Y
SPRED1	Y	Y						ST6GALNAC4	N	Y
SPRY4	Y	Y						ST6GALNAC6	N	Y
SPRYD7	Y	Y						ST7L	N	Y
SPSB3	Y	Y						STAG1	N	Y
SPTBN1	Y	Y						STAG2	N	Y
SQLE	Y	Y						STAMBPL1	N	Y
SRA1	Y	Y						STARD3	N	Y
SREK1IP1	Y	Y						STAT5A	N	Y
SRF	Y	Y						STAT5B	N	Y
SRP68	Y	Y						STAT6	N	Y
SRRT	Y	Y						STAU2	N	Y
SRSF11	Y	Y						STK11	N	Y
SS18L1	Y	Y						STK17A	N	Y
SS18L2	Y	Y						STK19	N	Y
SSRP1	Y	Y						STK24	N	Y
ST3GAL4	Y	Y						STK25	N	Y
ST6GALNAC1	Y	Y						STK32C	N	Y
STAG3	Y	Y						STK35	N	Y
STAG3L5P-PVRIG2P-PILRB	Y	Y						STK38	N	Y
STAM	Y	Y						STK38L	N	Y
STARD10	Y	Y						STK39	N	Y
STARD7-AS1	Y	Y						STRAP	N	Y
STAT1	Y	Y						STRBP	N	Y
STBD1	Y	Y						STRN4	N	Y
STEAP1	Y	Y						STT3A	N	Y
STIM2	Y	Y						STX5	N	Y
STIP1	Y	Y						STX8	N	Y
STK10	Y	Y						STXBP6	N	Y
STK16	Y	Y						SUFU	N	Y
STK17B	Y	Y						SUGCT	N	Y
STMN1	Y	Y						SUGP2	N	Y
STMN3	Y	Y						SUGT1	N	Y
STOM	Y	Y						SULT1A1	N	Y
STOX1	Y	Y						SULT1A2	N	Y
STX17-AS1	Y	Y						SUOX	N	Y
STX6	Y	Y						SUPT16H	N	Y
SUCLG2	Y	Y						SUPT3H	N	Y
SUCO	Y	Y						SUSD3	N	Y
SULF1	Y	Y						SYF2	N	Y
SUN2	Y	Y						SYK	N	Y
SUPT6H	Y	Y						SYNE1	N	Y
SUPT7L	Y	Y						SYNPO2	N	Y
SURF4	Y	Y						SYT7	N	Y
SVBP	Y	Y						SZRD1	N	Y
SVIL	Y	Y						SZT2	N	Y
SWI5	Y	Y						TACC1	N	Y
SWSAP1	Y	Y						TACC2	N	Y
SYMPK	Y	Y						TACC3	N	Y
SYN2	Y	Y						TACSTD2	N	Y
SYNGR2	Y	Y						TADA1	N	Y
SYNJ2	Y	Y						TAF1D	N	Y
SYNPO	Y	Y						TAF6L	N	Y
SYS1	Y	Y						TANK	N	Y
SYT11	Y	Y						TAP2	N	Y
SYT13	Y	Y						TARBP1	N	Y
TACO1	Y	Y						TARS2	N	Y
TADA3	Y	Y						TASP1	N	Y
TAF6	Y	Y						TATDN1	N	Y
TALAM1	Y	Y						TATDN3	N	Y
TAMM41	Y	Y						TBC1D10B	N	Y
TAOK2	Y	Y						TBC1D14	N	Y
TARSL2	Y	Y						TBC1D2	N	Y
TAZ	Y	Y						TBC1D7	N	Y
TBC1D22A	Y	Y						TBC1D8	N	Y
TBC1D23	Y	Y						TBCA	N	Y
TBC1D24	Y	Y						TBL1X	N	Y
TBCB	Y	Y						TBL1XR1	N	Y
TBK1	Y	Y						TBL2	N	Y
TBL3	Y	Y						TBX10	N	Y
TBRG1	Y	Y						TBX18	N	Y
TCEA1	Y	Y						TBXAS1	N	Y
TCEAL2	Y	Y						TCEA3	N	Y
TCEAL7	Y	Y						TCEAL1	N	Y
TCERG1	Y	Y						TCEAL9	N	Y
TCF7L2	Y	Y						TCF12	N	Y
TCFL5	Y	Y						TCF3	N	Y
TCHP	Y	Y						TCOF1	N	Y
TCIRG1	Y	Y						TCTEX1D2	N	Y
TCN2	Y	Y						TDRD3	N	Y
TCTEX1D1	Y	Y						TDRKH	N	Y
TCTN3	Y	Y						TEAD1	N	Y
TDG	Y	Y						TECR	N	Y
TDRP	Y	Y						TERF1	N	Y
TEAD3	Y	Y						TEX264	N	Y
TEFM	Y	Y						TFDP2	N	Y
TEKT4P2	Y	Y						TFEB	N	Y
TENT2	Y	Y						TFF2	N	Y
TENT5C	Y	Y						TGFBR2	N	Y
TERF2IP	Y	Y						TGFBR3L	N	Y
TESC	Y	Y						TGFBRAP1	N	Y
TEX261	Y	Y						TGIF1	N	Y
TFAP4	Y	Y						THAP1	N	Y
TFB2M	Y	Y						THAP3	N	Y
TFCP2	Y	Y						THBS1	N	Y
[truncated: 333 more rows]
