# Supplementary material for: Targeted transcriptome analysis using synthetic long read sequencing uncovers isoform reprograming in the progression of colon cancer
Source: Commun Biol. 2021 Apr 27;4:506. doi: 10.1038/s42003-021-02024-1 (PMC8079361; doi:10.1038/s42003-021-02024-1)
Supplement: Supplementary file 13 — Supplementary Data 10 [file 42003_2021_2024_MOESM13_ESM.xlsx]

## Sheet: S10A  FAM104A
Supplementary Data 10: SNV isoform validation via targeted RNA sequencing
Supplementary Data 10A: SNV isoform validation via targeted RNA sequencing for gene FAM104A
chr17:73209715 A -> G
Read count	Loop-seq					RNA-seq validation, experiment 1						RNA-seq validation, experiment 2						WES
sample	NM_001098832	NM_032837	NM_001289410	XM_024451008		sample	NM_001098832	NM_032837	NM_001289410	Undetermine			NM_001098832	NM_032837	NM_001289410	Undetermine			Count
1M__WT	2	2	0	0		GRM_FAM104A_1M__WT	5	24	0	11		PHU_FAM104A_1M__WT	7	26	9	5		1M-T__WT	39
1M__MUT	1	3	1	0		GRM_FAM10A_1M__MUT	8	13	0	6		PHU_FAM104A_1M__MUT	15	28	8	2		1M-T__MUT	41
1N__WT	0	0	0	0														1T-N__WT	62
1N__MUT	0	0	0	0														1T-N__MUT	87
1T__WT	4	9	0	1		GRM_FAM10A_1T__WT	3	17	0	3		PHU_FAM104A1_1T__WT	7	35	7	2		1T__WT	68
1T__MUT	4	15	0	0		GRM_FAM104A_1T__MUT	1	19	0	12		PHU_FAM104A_1T__MUT	7	19	4	4		1T__MUT	59
2M__WT	8	9	0	0		GRM_FAM104A_2M__WT	5	7	0	0		PHU_FAM104A_2M__WT	31	36	18	6		2M-T__WT	62
2M__MUT	0	9	0	0		GRM_FAM104A_2M__MUT	3	17	0	0		PHU_FAM104A_2M__MUT	21	48	22	3		2M-T__MUT	71
2T__WT	1	2	0	0		GRM_FAM104A_2T__WT	9	7	0	1		PHU_FAM104A_2T__WT	2	22	20	8		2T-T__WT	62
2T__MUT	2	0	0	0		GRM_FAM104A_2T__MUT	3	9	0	2		PHU_FAM104A_2T__MUT	4	25	2	14		2T-T__MUT	84
2N__WT																		2M-N__WT	40
2N__MUT																		2M-N__MUT	38
3M__WT	1	0	0	0														3M-T__WT	17
3M__MUT	2	4	1	0														3M-T__MUT	102
3N__WT	2	2	1	0														3T-N__WT	38
3N__MUT	2	6	0	0														3T-N__MUT	57
3T__WT	1	0	0	0														3T-T__WT	14
3T__MUT	8	13	0	0														3T-T__MUT	42

## Sheet: S10B PABPC1
Supplementary Data 10: SNV isoform validation via targeted RNA sequencing
Supplementary Data 10B: SNV isoform validation via targeted RNA sequencing for gene PABPC1
chr8: 100705025 C->T
Read count	Loop-seq			RNA-seq validation, experiment 1					RNA-seq validation, experiment 2					WES
sample	NM_002568	XM_005250861			NM_002568	XM_005250861	Undetermine			NM_002568	XM_005250861	Undetermine			Count
1M__WT	0	0												1M-T__WT	182
1M__MUT	0	0												1M-T__MUT	1
1N__WT	1209	38												1T-N__WT	139
1N__MUT	4	0												1T-N__MUT	3
1T__WT	957	36												1T__WT	146
1T__MUT	3	0												1T__MUT	1
2M__WT	20892	812		GRM_PABPC1_2M__WT	30564	58	1574		PHU_PABPC1_2M__WT	4104	3	366		2M-T__WT	354
2M__MUT	28	2		GRM_PABPC1_2M__MUT	26	0	3		PHU_PABPC1_2M__MUT	2	0	2		2M-T__MUT	2
2T__WT	1957	43		GRM_PABPC1_2T__WT	6222	17	354		PHU_PABPC1_2T__WT	6165	12	763		2T-T__WT	176
2T__MUT	4	0		GRM_PABPC1_2T__MUT	5	0	2		PHU_PABPC1_2T__MUT	5	0	0		2T-T__MUT	1
2N__WT														2M-N__WT	169
2N__MUT														2M-N__MUT	0
3M__WT	1942	70		GRM_PABPC1_3M__WT	15305	83	808		PHU_PABPC1_3M__WT	1249	10	151		3M-T__WT	223
3M__MUT	2	0		GRM_PABPC1_3M__MUT	19	0	2		PHU_PABPC1_3M__MUT	0	0	2		3M-T__MUT	1
3N__WT	0	0												3T-N__WT	248
3N__MUT	0	0												3T-N__MUT	2
3T__WT	19070	907		GRM_PABPC1_3T__WT	1892	12	90		PHU_PABPC1_3T__WT	1062	10	124		3T-T__WT	152
3T__MUT	23	5		GRM_PABPC1_3T__MUT	2	0	0		PHU_PABPC1_3T__MUT	1	0	0		3T-T__MUT	0
