# Supplementary material for: Targeted transcriptome analysis using synthetic long read sequencing uncovers isoform reprograming in the progression of colon cancer
Source: Commun Biol. 2021 Apr 27;4:506. doi: 10.1038/s42003-021-02024-1 (PMC8079361; doi:10.1038/s42003-021-02024-1)
Supplement: Supplementary file 17 — Supplementary Data 14 [file 42003_2021_2024_MOESM17_ESM.xlsx]

## Sheet: Supplementary_Data_14
Supplementary Data 14: LoopSeq targeted sequencing on-target rate
Sample	On-target rate at gene level	On-target rate at short-read level	On-target rate at long-read level	On-target rate at base level
1N	0.318256	0.910742	0.910644	0.937236
1T	0.288578	0.913295	0.915833	0.955441
1M	0.367384	0.84454	0.834612	0.959703
2T	0.274081	0.855365	0.840531	0.935632
2M	0.262253	0.857993	0.864302	0.95383
3N	0.262467	0.893914	0.889968	0.936541
3T	0.203483	0.873836	0.87655	0.940666
3M	0.317708	0.886084	0.878774	0.947405
